# Supplementary material for: Combinatory Microarray and SuperSAGE Analyses Identify Pairing-Dependently Transcribed Genes in Schistosoma mansoni Males, Including Follistatin
Source: PLoS Negl Trop Dis. 2013 Nov 7;7(11):e2532. doi: 10.1371/journal.pntd.0002532 (PMC3820750; doi:10.1371/journal.pntd.0002532)
Supplement: Table S1 — Shows results from the assignment of differentially regulated genes from either microarray or SuperSAGE to predicted S. mansoni metabolic pathways. (XLSX) [file pntd.0002532.s005.xlsx]

## Sheet: qPCR-Primers
Primer name	Sequence	Final Conc.	Annealing	Efficiency
Smp_000270-fs800-F	CAGCCGAAAAAGTCAAACA	600 nM	60 °C	0.93
Smp_000270-fs800-R	CCCTTTTGCATCGTAAGCT
Smp_000430-F	CCGTAAAGGTGGTGGC	500 nM	60 °C	0.96
Smp_000430-R	TTGAATGTTGAATAGCCTTGC
Smp_020540_q2-5’	GCGAAACCGGTTACTGATAC	600nM	60 °C	0.87
Smp_020540_q2-3'	TGGATTTTTGCCAGGATTT
Smp_025370_TF_q2-5‘	CGATTCACATTTTGCTCCT	900 nM	60 °C	0.91
Smp_025370_TF_q2-3‘	AGACAGCAACCGAATATTCC
Smp_033950-Smad4-f	CCTTCTGGGTCCATACTCC	500 nM	60 °C	0.93
Smp_033950-Smad4-r	CCGTGTAACCGTCAACAGTG
Smp_036470-of_q2-5‘	GGTAGGATTATGTGGGGTGC	400nM	60°C	0.92
Smp_036470-of_q2-3‘	TCGCGTATGCAGCTTTAAG
Smp_049760-TGFβR1-F	ATGATCTCACGTGTGCGA	700 nM	60 °C	0.91
Smp_049760-TGFβR1-R	GATCCGAAGGGCTGTCTT
Smp_060160-F	GGTGTTCTGATGGCTGAAG	600 nM	60°C	1.04
Smp_060160-R	CGTCATCCGAGAGCTCA
Smp_063190-SmInAct_q1b-5‘	CACAATTTGGTAATGTTCAACG	800 nM	60 °C	0.91
Smp_063190-SmInAct_q1-3‘	AACTACAAGCACATCCTAAAACAA
Smp_123300 _follistatin-q1-5‘	TGTTGTAAACGTGGTGGATTC	350 nM	60 °C	0.92
Smp_123300 _follistatin-q1-3‘	CGACATTTGCATTTTGGTTC
Smp_131110-p14-F	CCTATGGCGGTGATTATGG	800 nM	60 °C	0.96
Smp_131110-p14-R	GGCTGGGTTTGTAAGTGC
Smp_135020-of_q2-5‘	GATTGGGCTCCCTAATTTTTAC	600 nM	60 °C	0.97
Smp_135020-of_q2-3‘	GCCAATATTGAACCCATCAC
Smp_169190-tegP_q3-5’	GGCAAGCACTATTCGATCC	600 nM	60 °C	0.92
Smp_169190-tegP_q3-3’	CAGGTCGTAGACCCGTTG
Smp_177050-GCP-F	AATGTTCCACCCGACTTC	600 nM	60 °C	0.93
Smp_177050-GCP-R	CCAACCATTATCCGTGG
Smp_135520-dock-_q2-5‘	CGTTTGCCACGAGAACTT	600 nM	60 °C	1.01
Smp_135520-dock_q2-3‘	GATGAACCTATTCGAGCGAG
Smp_145150_wnt_q2-5’	AGCTCGACGTAGTCTTGTTCC	400 nM	60 °C	0.98
Smp_145150_wnt_q2-3’	ATGGTGTTTCTGGATCATGC
Smp_146790_SmBMP_q51-5’	GTCAAAATGAACAAAATCA	600 nM	51 °C	0.94
Smp_146790_SmBMP_q51-3’	GTTACGTCGAACACTTTG
Smp_152580-MEG5_q1-5‘	GCTAGTGGAAGACAACCAAAG	1 µM	60 °C	0.85
Smp_152580-MEG5_q1-3‘	ATGGTAACCCCAATGATTG
Smp_155340-frizzled-5‘	ATATGGCAGCATCAATTTGG	1µM	60 °C	0.99
Smp_155340-frizzled-3‘	GGCTGTTTGACTTGCTGG
Smp158480_AMPlig_q3b-5’	ACTGCATCAATACCAATTAGAGTTTG	400 nM	60°C	0.87
Smp158480_AMPlig_q3-3	GCCACTCTAGGCGATTGAAC
Smp_161500_q2_GPCR-5’	CCAAACATGAATGCAACTGAA	600 nM	60 °C	0.99
Smp_161500_q2_GPCR-3’	CGTTGACGAAAATTACATCCAG

## Sheet: transcipts and categories
Genes selected for real-time PCR confirmation representig different functional and technical categories.												Microarray + SuperSAGE				Microarray only		SAGE only
						Microarray		SuperSAGE		real-time PCR		same direction		different direction				present on array		not present on array
Functional group	Oligo	SuperSAGE-ID	Tag position	GenID	Annotation	log2ratio (EM/UM	q-value	log2ratio (EM/UM)	p-value A&C	log2ratio (EM/UM)	p-value Wilcoxon	down	up	down-array	up-array	up	down	down	up	down	up
Signalling
TGF-beta related	Q2_P13888	11471	exon	Smp_123300	follistatin	-2.15283	0	-1.22594	7.06178e-20	-1.46257	0.001234	yes
	Q2_P40273	17328	exon	Smp_146790	SmBMP	-0.870888	0	0.0690503	0.13681	-0.233703	0.1926			yes
	Q2_P18901	24596	exon	Smp_177050	GCP	-0.453972	0.734744	0.249869	0.0080865	-0.307147	0.62			yes
	-	6918	exon	Smp_063190	SmInAct	no	-	0.311754	0.490122	0.0193884	0.4683										yes
	Q2_P20876	5654	intron	Smp_049760	TGFßRI	0.284372	2.45418	-0.256225	0.310573	0.377876	0.1927				yes
	Q2_P10970	4094	exon	Smp_033950	Smad4	0.0836463	26.3571	0.50044	5.49799e-12	0.0161726	0.6499		yes
WNT-related	Q2_P35708	16908	exon	Smp_145140	wnt-5,putative	-0.754412	0	0.0908605	0.38002	-0.122788	0.311			yes
	Q2_P32430	19392	exon	Smp_155340	frizzled	-1.01816	0.0592388	-2.63563	0.00447792	0.228243	0.4866	yes
Other	Q2_P17922	14507	intron	Smp_135520	dock	-1.31185	0	-0.649067	7.50603e-26	-0.685888	0.0001645	yes
	Q2_P36242	2823	exon	Smp_020540.x	pinch	0.611733	0	1.0979	1.54188e-18	0.854391	0.04318		yes
Surface proteins	Q2_P09465	4369	exon	Smp_036470	oxalate:formate antiporter	-2.91373	0	-1.76354	1.36453e-25	-1.97627	0.001111	yes
	Q2_P32730	-	exon	Smp_135020	oxalate:formate antiporter	1.18336	0	-	-	0.838082	0.02418					yes
	-	20919	exon	Smp_161500	rhodopsin-like orphan GPCR	no	-	1.48439	0.000958248	0.845552	0.007783									yes
	Q2_P24095	-	exon	Smp_169190	tegumental protein, putative	1.79677	0	-	-	2.50904	0.9666					yes
Transcription	Q2_P05101	3289	exon	Smp_025370	lipopolysaccharide-induced transcription factor regulating tumor necrosis factor alpha	0.61598	0	0.21981	0.00342791	0.517846	0.3694		yes
Metabolism / Cytosplasm	-	18713	exon	Smp_152580	MEG5	nd	-	-0.440242	8.41474e-89	0.137007	0.8718							yes
	Q2_P37788	20186	intron	Smp_158480	AMP dependent ligase	2.81971	0	2.43007	4.01071e-12	2.65355	0.0007396		yes
	Q2_P37959	6649	exon	Smp_060160	sperm flagellar protein	0.510862	0.412471	1.19311	0.0360073	0.36294	0.0911		yes
Egg shell precursor proteins	Q2_P25403	693	exon	Smp_000270	fs800	1.13819	0.0753035	0.644804	0.0176953	0.237506	0.06598		yes
	Q2_P13376	13447	exon	Smp_131110.x	p14	2.33963	0	0.645487	1.35044e-41	0.00968633	0.6184		yes
	Q2_P38299	729	exon	Smp_000430.x	egg shell precursor	2.29394	0	0.560439	2.55455e-11	0.0565366	0.6297		yes
no: no oligo representing this gene on array
nd: not detected according to definitions in materials and mehtods
red: values meet criteria for significance (q<0.01; p<10-10) and log2ratio threshold (log2ratio < -0.585; log2ratio > 0.585)
