# Supplementary material for: Combinatory Microarray and SuperSAGE Analyses Identify Pairing-Dependently Transcribed Genes in Schistosoma mansoni Males, Including Follistatin
Source: PLoS Negl Trop Dis. 2013 Nov 7;7(11):e2532. doi: 10.1371/journal.pntd.0002532 (PMC3820750; doi:10.1371/journal.pntd.0002532)
Supplement: Table S3 — Gives information on real-time PCR experiments. All primers used are listed, their concentration, annealing temperature and efficiency given. A second data-sheet shows the functional grouping of selected genes and summarizes results from microarray, SuperSAGE and real-time PCR. (XLSX) [file pntd.0002532.s007.xlsx]

## Sheet: ingenuity-network
Members of the network generated by IPA , based on the genes found to be significantly differentially transcribed by both methods.
Gene	Symbol	Synonym(s)	Entrez Gene Name	Entrez Gene (LocusLink)/RefSeq	False Discovery Rate (q-value)	Log Ratio[EM/UM] - Array	A&C	Log Ratio[EM/UM] SuperSAGE	Location	Family	Drugs	Entrez Gene ID for Human	Entrez Gene ID for Mouse	Entrez Gene ID for Rat
	ACVR1B	6820432J04, ACTR-IB, ACVRLK4, ALK4, SKR2	activin A receptor, type IB						Plasma Membrane	kinase		91	11479	29381
Smp_080120.x	ACVR2A	ACTR2A, ACTRII, ACTRIIA, ACVR2, rActR-II, TactrII	activin A receptor, type IIA	NP_001607.1	33.6420274	0.0393071	0.264569	0.480191	Plasma Membrane	kinase		92	11480	29263
Smp_135230	DDC	AAAD, AADC, aromatic L-amino acid decarboxylase, Dihydroxyphenylalanine decarboxylase, DOPA DECARBOXYLASE, MGC93628	dopa decarboxylase (aromatic L-amino acid decarboxylase)	NP_001076440.1	0	2.580759257	3.09149e-46	2.08092	Cytoplasm	enzyme	carbidopa/entacapone/levodopa, carbidopa/levodopa, S(-)-carbidopa, L-dopa	1644	13195	24311
	DIP2A	4931420H10Rik, AI426328, C21orf106, DIP2, Kiaa0184-hp, mKIAA0184	DIP2 disco-interacting protein 2 homolog A (Drosophila)						Nucleus	transcription regulator		23181	64451	690211
Smp_010770.x	ELOVL7	9130013K24RIK, AI840082, FLJ23563	ELOVL fatty acid elongase 7	NP_001098028.1	0	-1.705084705	8.13887e-58	-0.890354	Cytoplasm	enzyme		79993	74559	361895
Smp_132210	FBXO32	4833442G10Rik, AI430017, ATROGIN1, Fbx32, FLJ32424, Gm20361, LOC100504698, MAFBX, MGC33610	F-box protein 32	NP_478136.1	0	0.758404	1.23905e-17	0.700276	Cytoplasm	enzyme		114907	67731	171043
Smp_123300	FST	AL033346, D2Mgi51, FOL1, FOLLISTATIN, Follistatin 288, FS, fs315, Fst-288, RATFOL1	follistatin	NP_037541.1	0	-2.152830382	7.06178e-20	-1.22594	Extracellular Space	other		10468	14313	24373
	FSTL1	AI316791, AW107808, FLJ50214, FLJ52277, Follistatin-like, FRP, FSL1, FSTL, MGC93410, TSC-36	follistatin-like 1						Extracellular Space	other		11167	14314	79210
Smp_008660.x	GSN	ADF, AGEL, DKFZp313L0718, GELSOLIN, Gelsolin plasma isoform, MGC28083, MGC95032	gelsolin	NP_000168.1	0.0753035	0.941291	1.90304e-199	1.42846	Extracellular Space	other		2934	227753	296654
	GSN-PI3K-PIP2-Src								Cytoplasm	complex
	ITGB1	4633401G24RIK, AA409975, AA960159, BETA1 INTEGRIN, BETA1 INTEGRIN RECEPTOR, CD29, CD29 antigen, ENSMUSG00000051907, FNRB, Gm9863, GPIIA, INTEGRIN BETA 1, INTEGRIN BETA 1 RECEPTOR, Integrin β1, MDF2, MGC137337, MSK12, VLA-BETA, VLAB, β1 Integrin	integrin, beta 1 (fibronectin receptor, beta polypeptide, antigen CD29 includes MDF2, MSK12)						Plasma Membrane	transmembrane receptor		3688	16412	24511
Smp_020540.x	LIMS2	FLJ10044, PINCH-2	LIM and senescent cell antigen-like domains 2	NP_060450.2	0	0.611733	1.54188e-18	1.0979	Cytoplasm	other		55679	225341	361303
	NODAL	HTX5, MGC138230, Tg.413d	nodal homolog (mouse)						Extracellular Space	growth factor		4838	18119	294503
	P38 MAPK	P38, p38 MAP KINASE, P38 MITOGEN-ACTIVATED PROTEIN KINASE							Cytoplasm	group
Smp_151620	PCDH9	1500001L12Rik, A730003J17Rik, AU021802, C530050I23RIK, C630029H24Rik, Gm1213, Gm297, LOC638275	protocadherin 9	NP_065136.1	0	0.625433	0.811467	1.40746	Plasma Membrane	other		5101	211712	306091
Smp_163720	SH3GLB1	AA409932, AI314629, AU015566, BIF1, CGI-61, dJ612B15.2, endophilin B1, KIAA0491, mKIAA0491	SH3-domain GRB2-like endophilin B1	NP_057093.1	0	0.825429	1.76645e-219	1.40365	Cytoplasm	enzyme		51100	54673	292156
Smp_006920	SRC	ASV, AW259666, C-SRC, p60 SRC, p60v-Src, PP60, PP60 SRC, Pp60/c-Src, PP60C-SRC, SRC1, TVHUSC, V-SRC	v-src sarcoma (Schmidt-Ruppin A-2) viral oncogene homolog (avian)	NP_938033.1	9.61247	-0.194498	nd	nd	Cytoplasm	kinase	dasatinib, AZM-475271, saracatinib	6714	20779	83805
	TAF4B	2610524B04RIK, 4932409F03RIK, AW987595, TAF2C2, Taf4b (predicted), TAFII105	TAF4b RNA polymerase II, TATA box binding protein (TBP)-associated factor, 105kDa						Nucleus	transcription regulator		6875	72504	680806
	TREM1	CD354	triggering receptor expressed on myeloid cells 1						Plasma Membrane	other		54210	58217	301229
Bold printed are S. mansoni genes within the network, detected by SuperSAGE and microarray analyses.
Standart-printed are genes within the predicted network that are not represented within the transcriptome analyses or with a homology <60% to the according human molecule.
© 2000-2012 Ingenuity Systems, Inc. All rights reserved.
	l
