# Supplementary material for: Combinatory Microarray and SuperSAGE Analyses Identify Pairing-Dependently Transcribed Genes in Schistosoma mansoni Males, Including Follistatin
Source: PLoS Negl Trop Dis. 2013 Nov 7;7(11):e2532. doi: 10.1371/journal.pntd.0002532 (PMC3820750; doi:10.1371/journal.pntd.0002532)
Supplement: Table S4 — Overview of individual data sets. Sheet1: 29 genes differentially transcribed between EM and UM according to both methods. log2ratios are given. Sheet2: Sense transcripts detected by the microarrays. Given are oligo_IDs, significances, log2ratios (highlighted by background coloring), Gene_IDs, annotations and detection for each stage in each microarray as 1/0. Sheet 3: Sense transcripts detected by SuperSAGE. Given are Gene_IDs, log2ratios, significances and transcript counts for each stage and experiment. Sheet 4: Genes differentially transcribed between EM and UM according to the microarrays only. Given are oligo_IDs, significances, log2ratios, Gene IDs, annotations and presence of NlaIII sites, as far as tested. Sheet 5: Genes differentially transcribed between EM and UM according to SuperSAGE only. Given are Gene_IDs, significances, log2ratios, according microarray probes and annotations. (XLSX) [file pntd.0002532.s008.xlsx]

## Sheet: 29 differentially in both meth.
	microarray		SuperSAGE
hierarchical clustering	Oligo ID	average log2ratio (EM/UM)	row#names	SAGE-strand	average log2ratio (EM/UM)	NR Gene	Gene annotation Smp
1	Q2_P37788	2.81971	20186	Intron	3.54795	Smp_158480	AMP dependent ligase, putative
2	Q2_P06218	2.58076	14433	Exon	2.08092	Smp_135230	aromatic-L-amino-acid decarboxylase
3	Q2_P05841	2.65729	22673	Exon	1.48974	Smp_168940	NAD dependent epimerase/dehydratase, putative
4	Q2_P13376	2.33963	13447	Exon	0.645487	Smp_131110.x	hypothetical protein
5	Q2_P13035	1.83369	5889	Exon	1.7792	Smp_052230	kunitz-type protease inhibitor, putative
6	Q2_P17381	0.625433	18506	Intron	1.40746	Smp_151620	cadherin-related
7	Q2_P26996	1.64693	9273	Exon	1.14764	Smp_088090	hypothetical protein
8	Q2_P25099	1.31698	5955	Exon	1.26071	Smp_052880	hypothetical protein
9	Q2_P18327	0.941291	1628	Exon	1.42846	Smp_008660.x	villin, putative
10	Q2_P29917	1.17524	22973	Exon	0.922237	Smp_170080	sodium/dicarboxylate cotransporter-related
11	Q2_P07684	0.81187	8180	Exon	0.700863	Smp_076010.x	hypothetical protein
12	Q2_P27188	0.864948	1076	Exon	0.67999	Smp_003770	histone h1/h5, putative
13	Q2_P20350	0.901179	24058	Exon	1.37705	Smp_174870	hypothetical protein
14	Q2_P07440	0.831092	6173	Exon	1.18505	Smp_055220.x	surface protein PspC , putative
15	Q2_P25866	0.801359	18479	Exon	0.887733	Smp_151490	nebulin, putative
16	Q2_P18224	0.714333	7528	Exon	0.794833	Smp_070030	snf7-related
17	Q2_P24788	0.825429	21482	Exon	1.40365	Smp_163720	endophilin B1, putative
18	Q2_P19756	0.647746	8602	Exon	0.889268	Smp_080210	lipid-binding protein, putative
19	Q2_P36242	0.611733	2823	Exon	1.0979	Smp_020540.x	pinch, putative
20	Q2_P19512	0.851581	4701	Exon	1.02444	Smp_040560	cancer-associatedprotein protein, putative
21	Q2_P02285	0.742532	7829	Exon	0.996899	Smp_073130.x	loss of heterozygosity 11 chromosomal region 2 gene a protein homolog (mast cell surface antigen 1) (masa- 1), putative
22	Q2_P05181	0.758404	13703	Exon	0.700276	Smp_132210	hypothetical protein
23	Q2_P39596	-0.862955	11420	Exon	-0.998076	Smp_123080	Sarcoplasmic calcium-binding protein (SCP). , putative
24	Q2_P31912	-1.29117	14261	Exon	-1.35607	Smp_134550	hypothetical protein
25	Q2_P41196	-1.45122	12228	Exon	-1.40199	gi|76153071	-
26	Q2_P18541	-1.70508	1808	Exon	-0.890354	Smp_010770.x	fatty acid acyl transferase-related
27	Q2_P13888	-2.15283	11471	Exon	-1.22594	Smp_123300	follistatin, putative
28	Q2_P09465	-2.91373	4369	Exon	-1.76354	Smp_036470	oxalate:formate antiporter, putative
29	Q2_P17922	-1.31185	14507	Intron	0.160196	Smp_135520	dock, putative

## Sheet: micorarray-sense
				log2ratios for technical replicas of n1 and their avarage						log2ratios for technical replicas of n2 and their avarage						log2ratios for technical replicas of n3 and their avarage																						signal detection for oligo
Oligo ID	q-value(%)	regulation in UM	regulation in EM	SS(24/10)/E(05/12)_1#txt	SS(24/10)/E(05/12)_2#txt	SS(24/10)/E(05/12)_3#txt	SS(24/10)/E(05/12)_4#txt	average log2ratio (UM/EM) n1	stabw n1	SS(27/11)/E(09/10)_1#txt	SS(27/11)/E(09/10)_2#txt	SS(27/11)/E(09/10)_3#txt	SS(27/11)/E(09/10)_4#txt	average log2ratio (UM/EM) n2	stabw n2	SS(28/04)/E(pool)_1#txt	SS(28/04)/E(pool)_2#txt	SS(28/04)/E(pool)_3#txt	SS(28/04)/E(pool)_4#txt	average log2ratio (UM/EM) n3	stabw n3	average log2ratio (UM/EM) all n	average log2ratio (EM/UM) all n	stabw all n	ESTs Contig	Probe Sequence	NR Gene (Sma, Sjc, GI or Contig)	Probe Strand against NR Gene	UTR Smp	INTRON Smp	Gene annotation Smp	Human Refseq	GO	Similar probes on either strand	To be used in analysis	To be used in GO	To be used in IPA	UM1_1Cy3	UM1_2Cy5	UM1_3Cy3	UM1_4Cy5	UM2_1Cy5	UM2_2Cy5	UM2_3Cy5	UM2_4Cy5	UM3_1Cy3	UM3_2Cy5	UM3_3Cy3	UM3_4Cy5
Q2_P13888	0	up	down	2.52258	2.27014	2.62666	2.2731	2.42312	0.180026	2.12905	2.41658	2.4759	2.40153	2.35577	0.154516	1.80197	1.66227	1.64709	1.60709	1.6796	0.0848307	2.15283	-2.15283	0.374551	C911392.1	GCCAGTTGTTTGTGGATCAAATGGGAAAACTTATCGTAATACATGTTTTCTTCATGTTGT	Smp_123300	U		X	follistatin, putative	NP_037541.1	|C GO:0005576|	Q2_P21470,Q2_P33755,Q2_P13888	YES	YES	YES	1	1	1	1	1	1	1	1	1	1	1	1
Q2_P36035	0	up	down	1.75745	1.92247	2.08573	1.51461	1.82006	0.243779	2.67384	3.32273	2.51385	1.98895	2.62484	0.549582	2.1657	2.84845	2.43921	2.43787	2.47281	0.281527	2.30591	-2.30591	0.50314	C915824.1	GAGTCCAGAAAGACAACCATCATTAACATATAAATTGTTAGAACTTCCCTCAGATATTGG	Smp_136050	U		X	leucine-rich repeat-containing protein, putative	NP_004216.2	|F GO:0005515|	Q2_P36035,Q2_P36260,Q2_P10464,Q2_P30239,Q2_P15946	YES	YES	YES	1	1	1	1	1	1	1	1	1	1	1	1
Q2_P17346	0	up	down	2.09601	2.06881	2.11288	2.01643	2.07353	0.0421734	1.86327	1.83203	1.37975	1.8739	1.73724	0.238985	1.27577	1.36897	1.15315	1.28033	1.26955	0.0886711	1.69344	-1.69344	0.369832	C919158.1	CATTGCATGAGAACCTTCTCTTTGCTGTTGAATCATATTCATGTCGAAAGATCTCATATA	Smp_166960	U		X	Ubiquitin-protein ligase BRE1, putative	NP_005459.2	|F GO:0008270|	Q2_P37751,Q2_P41663,Q2_P40751,Q2_P17346,Q2_P06329,Q2_P40838,Q2_P25862	YES	YES		1	1	1	1	1	1	1	1	1	1	1	1
Q2_P39597	0	up	down	1.38361	1.4556	1.42735	1.25926	1.38146	0.0866814	1.52537	1.75462	1.34996	1.59039	1.55508	0.167351	0.889119	1.21637	1.00272	1.1008	1.05225	0.13947	1.3296	-1.3296	0.249861	JAP05128.C	TTCAATTTCTAATTTACGACATATGATGTCTGGTGCTAATCCATTAGCAGCATTTGGGTA	Sjc_0038620	U			-	-	-	Q2_P39597	YES	YES		1	1	1	1	1	1	1	1	1	1	1	1
Q2_P09465	0	up	down	3.46486	3.0535	3.38489	-0.167235	2.434	1.74328	3.49448	3.8531	3.1535	3.788	3.57227	0.319807	2.64917	2.74358	2.69224	2.85474	2.73493	0.0887059	2.91373	-2.91373	1.05445	C903291.1	GCATACGCGATTTGGGTATGGGCACTATTTTTGGTACTAAGTGGAGTGTTTGTTATTATG	Smp_036470	U			oxalate:formate antiporter, putative	-	|F GO:0015520|	Q2_P09465	YES	YES		1	1	1	1	1	1	1	1	1	1	1	1
Q2_P26968	0	up	down	0.874473	0.941374	1.03069	0.868248	0.928697	0.0756262	0.49282	0.743719	0.832835	0.768732	0.709527	0.149266	0.993315	0.922162	0.900618	1.04477	0.965216	0.0661935	0.867813	-0.867813	0.150798	C812741.1	CTACTCATTTTCCCTTCTTTCCTTTCACCTTTCATGTACCCTTTTATCGTCTAGATTTTT	Smp_194770	U			ATP:guanidino kinase (Smc74), putative	NP_001814.2	|F GO:0005524|		YES	YES		1	1	1	1	1	1	1	1	1	1	1	1
Q2_P39169	0	up	down	1.22465	1.22955	1.03158	1.35892	1.21117	0.134909	0.949073	0.797036	0.577107	0.885322	0.802135	0.162455	1.10625	0.898096	0.904672	1.03171	0.985183	0.10147	0.999497	-0.999497	0.213312	JAP01343.C	ATAACAGTTTCTGGAAAGTTGGATTCAGTGAATTTAGCTCAATTCCTAATAAACAGCAGG	gi|76155692	U			-	NP_065389.2	-	Q2_P39169,Q2_P41182,Q2_P40372,Q2_P39297,Q2_P39743	YES	YES		1	1	1	1	1	1	1	1	1	1	1	1
Q2_P26758	0	up	down	0.765538	1.09667	0.795378	1.14639	0.950995	0.198337	1.22954	1.548	1.02599	1.45513	1.31466	0.234348	0.89544	1.07889	0.802951	1.05011	0.956848	0.130445	1.07417	-1.07417	0.248799	C812433.1	GTGGTGGTGCTGCATGTTATTTTATATGGTGTACAATTCTTAATAAAACAGGACCGTTTT	gi|256073395	U			-	NP_054784.2	-	Q2_P26758,Q2_P25934	YES	YES		1	1	1	1	1	1	1	1	1	1	1	1
Q2_P16131	0	up	down	1.34968	1.45885	1.09344	1.12935	1.25783	0.175477	1.54082	1.67466	0.982489	1.58665	1.44616	0.314061	0.808967	1.0097	0.721664	0.846005	0.846584	0.120592	1.18352	-1.18352	0.328081	C916458.1	CCTGTCCTTGTACACAGTTTACGTTGAACACATGAGAAATTCCAAGTTATATATCTGTAA	Smp_135420	U			hypothetical protein	-	-		YES	YES		1	1	1	1	1	1	1	1	1	1	1	1
Q2_P15986	0	up	down	0.894939	0.849305	1.18693	0.83689	0.942016	0.165172	0.991448	1.25301	1.27837	0.91248	1.10883	0.184266	0.688139	0.780261	0.687741	0.711357	0.716874	0.0436759	0.922572	-0.922572	0.212977	C916172.1	GCCGGCACACGCACACACATTCAAATAATACATACAATCTTGTAGATAATTATTATTTGG	Smp_121390	U			hypothetical protein	-	|C GO:0016021|		YES	YES		1	1	1	1	1	1	1	1	1	1	1	1
Q2_P18214	0	up	down	1.12205	1.01995	1.40375	1.01343	1.1398	0.182862	0.770061	0.954776	1.01361	1.09091	0.957339	0.136733	0.654445	0.703548	0.725866	0.757947	0.710451	0.0435043	0.935862	-0.935862	0.220232	C800377.1	GGAGGCAAAGAATTCCAAAGAGGATATCAGGCGAAATTATATTCACATATAATCCAACAT	gi|256084240	U			-	NP_653270.1	|GO:0009058||GO:0005576||GO:0016757|	Q2_P18214,Q2_P19474	YES	YES		1	1	1	1	1	1	1	1	1	1	1	1
Q2_P25195	0	up	down	1.59086	1.56315	1.5894	1.45689	1.55007	0.0634151	1.00844	0.932771	0.645694	1.04597	0.908217	0.181237	0.929177	0.915895	0.982	0.938918	0.941497	0.0286028	1.13326	-1.13326	0.32441	C809904.1	GAGTTGTGAAATAACTTGCATGATTTTGATGAAGTTAACGTTCAGTACATGCACTCGATT	Smp_034550	U			alpha-actinin, putative	NP_001094.1	|F GO:0003779|		YES	YES	YES	1	1	1	1	1	1	1	1	1	1	1	1
Q2_P06263	0	up	down	1.40672	1.50039	0.981559	1.31988	1.30214	0.226073	1.26637	0.781682	0.665863	1.27993	0.998462	0.320736	1.16817	0.492909	1.29227	1.04003	0.998345	0.352343	1.09965	-1.09965	0.313396	C811070.1	GATCTCATTTCAGATCAAGTTCATTTGTTTGCTACATTGCATCAATTCGGTTTAGCTAAC	gi|256073934	U			-	NP_065389.2	-		YES	YES		1	1	1	1	1	1	1	1	1	1	1	1
Q2_P05963	0	up	down	0.911411	0.865555	0.877206	0.909752	0.890981	0.023137	0.839366	1.44391	1.21206	1.2643	1.18991	0.253916	0.627833	1.04652	0.56419	1.04569	0.821056	0.261155	0.967315	-0.967315	0.253467	C810737.1	CGCTAGTGAGAACAATCATTCTCTTTGTAATGCTGTTTTTATGCATGCATTAGTTAGACA	Smp_008220	U			hypothetical protein	-	-		YES	YES		1	1	1	1	1	1	1	1	1	1	1	1
Q2_P05681	0	up	down	0.736386	0.789706	0.779405	0.693015	0.749628	0.0442469	0.715034	0.818034	0.418241	0.556409	0.626929	0.175886	0.792588	0.945562	0.784528	0.945733	0.867103	0.0907554	0.747887	-0.747887	0.147332	C810427.1	GTGCGATATAAGACGGCAAGGTAAACTTGAATCATATTTCGACTGGTCCAAAGGTGAAAT	Smp_144220	U			glycine amidinotransferase	NP_001473.1	|F GO:0016813|	Q2_P15715,Q2_P05681,Q2_P35784	YES	YES	YES	1	1	1	1	1	1	1	1	1	1	1	1
Q2_P14169	0	up	down	0.829542	1.11461	0.805114	0.786884	0.884037	0.154704	0.847151	0.934406	0.461177	0.856686	0.774855	0.212739	1.07264	1.41533	0.784915	1.17559	1.11212	0.261143	0.92367	-0.92367	0.242914	C911902.1	CATTCTTTTCGGTTGTCTGTGTTAACTGATATCTGATTGACATGGTGATAATCGGTTTTA	Smp_094890	U			hypothetical protein	NP_055698.2	|F GO:0005096|		YES	YES		1	1	1	1	1	1	1	1	1	1	1	1
Q2_P25006	0	up	down	0.651916	0.777691	0.451991	0.834495	0.679023	0.169495	0.837159	0.9956	0.823784	1.05582	0.92809	0.115499	0.762542	0.732092	0.643939	0.645684	0.696064	0.0604772	0.767726	-0.767726	0.162944	C809643.1	CCTTCACAGGTATTTGTGAAACATTCTTTTAGTATTTAAACATCCTTATAGTGTGGCCAC	Smp_161680	U			phosphorylase B kinase beta, kpbb, putative	NP_001027005.1	|F GO:0005524|		YES	YES	YES	1	1	1	1	1	1	1	1	1	1	1	1
Q2_P39699	0	up	down	1.14857	1.19458	1.56969	1.11762	1.25761	0.210438	0.757037	1.22032	0.813212	0.789676	0.89506	0.218057	0.632318	0.840356	0.698276	0.795173	0.741531	0.0938836	0.964735	-0.964735	0.280219	JAP06679.C	GTAGTTTAGCATGGAATGAGTCTGGTGCAACTCGATTTTATGAACATTGTTATGATTGAT	Smp_133750	U		X	hypothetical protein	-	|F GO:0000166|	Q2_P39699,Q2_P41040,Q2_P38554	YES	YES		1	1	1	1	1	1	1	1	1	1	1	1
Q2_P39641	0	up	down	1.53265	1.41939	1.92389	1.53831	1.60356	0.220466	1.86002	1.84338	2.72926	2.01628	2.11224	0.418659	0.911342	0.761378	0.833035	1.02031	0.881515	0.110959	1.53244	-1.53244	0.585295	JAP05698.C	CTATTCTAAATCGTTGCTCACCTGAATCGACTTCTCATTTTCGAAATATAATGTGGCAAT	gi|56754385	U			-	NP_004806.3	-	Q2_P39641	YES	YES		1	1	1	1	1	1	1	1	1	1	1	1
Q2_P10912	0	up	down	1.70777	2.10129	1.59151	1.94862	1.8373	0.230416	1.23219	1.38808	1.23688	1.71494	1.39302	0.226498	0.680045	0.824122	0.8457	0.692437	0.760576	0.0864336	1.3303	-1.3303	0.493397	C905462.1	GAACATGAAGAAGAGATTAGGAGAAAATCAAATGAATTAGTTCCTGTATGGGTTCGTCTA	Smp_146840	U			netrin, putative	NP_004813.2	|F GO:0005515|	Q2_P10912,Q2_P29788,Q2_P10033,Q2_P39371	YES	YES	YES	1	1	1	1	1	1	1	1	1	1	1	1
Q2_P19474	0	up	down	0.927845	1.14753	1.12861	1.11858	1.08064	0.102567	0.557989	1.22462	0.825139	1.32003	0.981944	0.354739	0.424573	0.966802	0.603606	1.00513	0.750029	0.282507	0.937537	-0.937537	0.282674	C802206.1	AGTGTATGATCAACCTATACAGCAGTCGAGAGTATAACAAACAAAATCAGTGACAACACT	Smp_161030	U			hypothetical protein	-	|F GO:0016757|	Q2_P18214,Q2_P19474	YES	YES		1	1	1	1	1	1	1	1	1	1	1	1
Q2_P05934	0	up	down	0.72577	0.891963	0.770269	0.853661	0.810416	0.0759316	0.625085	0.88504	0.623988	1.2104	0.836128	0.278097	0.579849	0.890118	0.502699	0.6873	0.664992	0.168095	0.770512	-0.770512	0.191218	C810704.1	TACGTGCTGAATCTGAAAAATTACATGCTGAACATCGAGCACTTATCCGAGTGGTATCAC	Smp_038440	U			heart-specific myosin light chain phosphatase small subunit, putative	NP_001137357.1	|F GO:0003779|	Q2_P05934	YES	YES		1	1	1	1	1	1	1	1	1	1	1	1
Q2_P27037	0	up	down	0.594987	0.71998	0.555101	0.61643	0.621625	0.0703226	0.680334	0.947958	0.591067	0.639755	0.714778	0.159679	0.598744	0.50738	0.52178	0.616865	0.561192	0.0546465	0.632532	-0.632532	0.116063	C812825.1	GATAATCTGGGCTGCATTGATCGTGTTGGAACCAATGATGTACGAATTCGTTATTGTCAT	Smp_074590	U			hypothetical protein	-	-	Q2_P27037	YES	YES		1	1	1	1	1	1	1	1	1	1	1	1
Q2_P36958	0	up	down	1.26696	1.22259	1.04306	1.54037	1.26825	0.205624	0.806285	0.767925	0.538455	1.14756	0.815057	0.251242	0.723588	0.692278	0.695708	0.92633	0.759476	0.112116	0.947593	-0.947593	0.298026	C917500.1	GTCAACACAACAGATGATGATGGTGTTAATTCGACTCATGTCAATACAGTGAATATTACT	Smp_088950	U			hypoxia upregulated 1 (hyou1)-related	NP_001124463.1	-	Q2_P00898,Q2_P36958,Q2_P29328	YES	YES	YES	1	1	1	1	1	1	1	1	1	1	1	1
Q2_P06963	0	up	down	0.533099	0.456813	0.567026	0.543612	0.525138	0.047706	0.703469	0.709507	0.638829	0.704322	0.689032	0.0335748	0.680369	0.425938	0.714084	0.537823	0.589553	0.133169	0.601241	-0.601241	0.103552	C812171.1	CATAAAGCTAATATTATGCGAATGTCAGATGGTTTATTCTTTCGAGTATGCCGTGAAGAA	Sjc_0013050	U			-	NP_001073890.1	-		YES	YES		1	1	1	1	1	1	1	1	1	1	1	1
Q2_P26796	0	up	down	1.03079	0.923702	1.28253	0.5301	0.941781	0.312966	0.794573	0.750961	1.45054	0.620182	0.904065	0.371778	0.816878	0.844981	0.799916	0.698657	0.790108	0.0637367	0.878651	-0.878651	0.264673	C812487.1	GTGGAGAGAATGTTGAAAGTTATACTTATCGTTTAGGGGAATCTAAAAGAACAGTCAAGA	Smp_150640	U			hypothetical protein	-	-	Q2_P00908,Q2_P26796,Q2_P32981,Q2_P13131	YES	YES		1	1	1	1	1	1	1	1	1	1	1	1
Q2_P12910	0	up	down	1.20769	1.22757	1.0881	0.868387	1.09793	0.164963	1.09652	0.847087	1.26549	0.927763	1.03422	0.185939	0.872073	0.355088	0.87742	0.412727	0.629327	0.28437	0.920492	-0.920492	0.293062	C909527.1	TTTGAAGACCCGAGACTTGGTTCAGCTGACCGTTTTCGAGATTATTGTCCAGCTTATGTG	Smp_135530	U			leishmanolysin-2 (M08 family)	NP_001129521.2	|F GO:0008233|	Q2_P12910,Q2_P11219,Q2_P31009,Q2_P20140	YES	YES		1	1	1	1	1	1	1	1	1	1	1	1
Q2_P19153	0	up	down	0.879759	0.73361	0.463965	0.570346	0.66192	0.182725	1.31769	0.980869	0.586927	0.922322	0.951951	0.299287	0.914488	0.645205	0.860345	0.753705	0.793436	0.119278	0.802436	-0.802436	0.229681	C801801.1	GTTCATATTTTTGGACTTGCACCCATCTCCTCCCTCTCTTCGCTCATTCTTTTGGTTTAC	C801801.1	U			-	-	-		YES	YES		1	1	1	1	1	1	1	1	1	1	1	1
Q2_P27531	0	up	down	0.936549	0.564519	1.14011	0.688372	0.832387	0.256928	1.18621	1.8272	1.57908	1.34183	1.48358	0.280308	0.746735	0.852119	0.814096	0.98614	0.849772	0.100815	1.05525	-1.05525	0.37727	C900211.1	AGCATCATCCTATATATCCCATTTACATGCTATATTAGTAACTGGTTCAGGCCCCGCAGA	Smp_015670	U			paraxis, putative	NP_001073983.1	|F GO:0003677|	Q2_P27531	YES	YES		1	1	1	1	1	1	1	1	1	1	1	1
Q2_P32458	0	up	down	1.25484	1.0804	0.846986	0.650813	0.958261	0.264439	0.898827	0.78901	0.84779	0.605853	0.78537	0.127813	0.85704	0.413977	0.737775	0.551042	0.639958	0.196355	0.79453	-0.79453	0.229148	C908964.1	AACGGGATCCCAGATAATCTAGAAATGAAAGACTCTGACAATGATGGAATTATTGACCTC	gi|76155283	U			-	-	-		YES	YES		1	1	1	1	1	1	1	1	1	1	1	1
Q2_P10305	0	up	down	0.984453	0.813624	1.10228	0.586536	0.871723	0.224031	1.03873	1.37199	1.15816	1.10009	1.16724	0.144949	0.619935	0.658786	0.730161	0.436029	0.611228	0.125402	0.883397	-0.883397	0.282826	C904484.1	CCCACCTAATACTTCATCTACTATCTTATCTGGTACAGAAGCAGAAAATGTGAATCAAAT	Smp_017520	U			hypothetical protein	NP_001122400.1	|F GO:0004437|	Q2_P10305	YES	YES	YES	1	1	1	1	1	1	1	1	1	1	1	1
Q2_P39596	0	up	down	1.1497	1.06464	1.28138	0.320558	0.95407	0.431651	0.728934	1.20701	0.645947	0.693813	0.818925	0.260947	0.731787	0.817993	0.867578	0.846122	0.81587	0.0596196	0.862955	-0.862955	0.273652	JAP05122.C	GCGTACATTATTTCGTCGTCTTGATACATCAGGACATGGTTATTTAATGGTTGATGATAT	Smp_123080	U		X	Sarcoplasmic calcium-binding protein (SCP). , putative	NP_001138791.1	|F GO:0005509|		YES	YES		1	1	1	1	1	1	1	1	1	1	1	1
Q2_P18286	0	up	down	2.18098	1.75177	2.25182	1.77458	1.98979	0.263427	1.40053	1.81562	1.29148	1.63911	1.53668	0.235908	0.603765	0.609114	0.809107	0.690221	0.678052	0.095907	1.40151	-1.40151	0.59952	C800460.1	GAACGAGCAGTACTATTTCGCCTTGGAAGACTGGTATCTGCAACTGCTAAAGGTCCAGGA	Smp_003440	U			SPFH domain / Band 7 family protein, putative	NP_004090.4	|C GO:0016020|	Q2_P27581,Q2_P18286	YES	YES		1	1	1	1	1	1	1	1	1	1	1	1
Q2_P25084	0	up	down	0.920343	0.858133	1.01754	0.79958	0.8989	0.0932062	1.49709	1.63323	1.32593	1.57847	1.50868	0.134062	0.728545	0.745462	0.620689	0.59191	0.671651	0.0766827	1.02641	-1.02641	0.380958	C809745.1	CAGCTCATTGACTCTGTGTTCGTTTCTTGTTTCATTCATACTGTAAGAAATGAACTATTC	C809745.1	U			-	XP_001727069.2	-		YES	YES		1	1	1	1	1	1	1	1	1	1	1	1
Q2_P10777	0	up	down	0.943168	0.76344	0.93986	0.595448	0.810479	0.166129	0.633224	0.733645	0.894229	0.64728	0.727094	0.119943	0.568943	0.503924	0.52444	0.422939	0.505061	0.0611061	0.680878	-0.680878	0.174911	C905189.1	GATGGTACAAAACCTATAATTCACTATCCTACAGTTTCACCTGATCCGGTTAAAAAAGAA	Smp_126700	U			hypothetical protein	NP_116205.3	-	Q2_P30571,Q2_P10777	YES	YES		1	1	1	1	1	1	1	1	1	1	1	1
Q2_P18444	0	up	down	0.398556	0.575703	0.564187	0.520369	0.514704	0.0810184	0.725195	0.806781	0.496552	0.763743	0.698068	0.138415	0.589519	0.674575	0.443289	0.616373	0.580939	0.0983946	0.597903	-0.597903	0.126198	C800651.1	GTGTATGTAGTCGTGGTTTTTTCCAACAACTCCAATTGATCAATCATTTGTTCTATCTCA	Smp_098710	U			quiescin q6-related sulfhydryl oxidase	NP_002817.2	|F GO:0016971|		YES	YES	YES	1	1	1	1	1	1	1	1	1	1	1	1
Q2_P19775	0	up	down	0.934978	0.576679	0.753969	0.710329	0.743989	0.147989	0.715965	0.459006	0.675069	0.485841	0.58397	0.130342	0.677913	0.40772	0.742012	0.519103	0.586687	0.151707	0.638216	-0.638216	0.151615	C802579.1	AAGCCAATATCATGAAATTGGGTGATGGTCTATTTTTGGATGTATGCTCTTCAATAGCTA	Smp_056200	U			Isocitrate dehydrogenase [NAD] subunit gamma, mitochondrial, putative	NP_004126.1	|F GO:0030145|	Q2_P19775	YES	YES	YES	1	1	1	1	1	1	1	1	1	1	1	1
Q2_P01521	0	up	down	1.41745	1.10662	0.770933	1.06099	1.089	0.264665	1.24836	0.771166	0.215748	1.46399	0.924816	0.554309	1.04021	0.557587	0.864219	1.30999	0.943	0.315637	0.985605	-0.985605	0.368733	C803381.1	CCATGGGTAAATATATGGCTTGTATTGGCTATGATTGTTAGTATGTCATTGCATTTCTTG	Smp_136710.x	U		X	calcium-transporting atpase sarcoplasmic/endoplasmic reticulum type (calcium pump), putative	NP_004311.1	|F GO:0015662|	Q2_P33672,Q2_P13801,Q2_P02594,Q2_P14827,Q2_P33176,Q2_P01521,Q2_P00301,Q2_P13336,Q2_P34750	YES	YES	YES	1	1	1	1	1	1	1	1	1	1	1	1
Q2_P07232	0	up	down	0.611755	0.537564	0.756051	0.470175	0.593886	0.122601	0.510334	0.655641	0.370584	0.72817	0.566182	0.158766	0.522959	0.522747	0.564819	0.474785	0.521328	0.0367984	0.560465	-0.560465	0.110988	C812641.1	CTAGGCATATGAAGCTTCACTGTAATGGACATTTTCAGTTTTCGCTGAGTGAATTTTATT	Smp_033040	U			L-lactate dehydrogenase, putative	NP_005557.1	|F GO:0004459|	Q2_P30643,Q2_P07232,Q2_P10847	YES	YES	YES	1	1	1	1	1	1	1	1	1	1	1	1
Q2_P22021	0	up	down	1.45273	1.39393	2.17779	1.5799	1.65109	0.359611	1.33499	2.23327	1.91853	1.03186	1.62966	0.54528	1.15375	0.646373	0.462562	0.568128	0.707704	0.306756	1.32949	-1.32949	0.594126	C805692.1	GCTACTGCAACAATTAAACCATCACCATCTGAATATGTTATGGGTACTATATGGAAAATG	Smp_098340	U			hypothetical protein	NP_076956.1	-	Q2_P22021	YES	YES	YES	1	1	1	1	1	1	1	1	1	1	1	1
Q2_P30609	0	up	down	0.684895	0.69935	0.88826	0.610857	0.72084	0.118152	0.842552	1.15445	0.934866	1.09265	1.00613	0.142968	0.431404	0.47492	0.641459	0.555465	0.525812	0.0926575	0.750927	-0.750927	0.23273	C905265.1	GTGCACAAGAAGTTAAACGTCCTACTTATAGCTTACCTGTAGCCAATGTAACCAGCATAC	Smp_176930	U			cationic amino acid transporter, putative	NP_003037.3	|F GO:0015171|	Q2_P29680,Q2_P30407,Q2_P10816,Q2_P30609,Q2_P10630	YES	YES	YES	1	1	1	1	1	1	1	1	1	1	1	1
Q2_P13254	0	up	down	0.939019	0.645446	0.834439	0.622565	0.760367	0.152315	1.00398	0.432268	0.425846	0.607861	0.617488	0.271109	1.19631	0.935778	1.26618	1.09356	1.12296	0.143519	0.833604	-0.833604	0.285255	C910161.1	CGATTGAGAACGGAGTGTTCGAAGTAGTTGCTACCAATGGTGACACACATCTTGGTGGAG	Smp_049550	U		X	heat shock protein 70 (hsp70), putative	NP_005338.1	-	Q2_P31930,Q2_P40767,Q2_P13365,Q2_P13254	YES	YES	YES	1	1	1	1	1	1	1	1	1	1	1	1
Q2_P09990	0	up	down	1.1625	1.26349	1.076	0.738084	1.06002	0.227889	1.05054	0.876045	0.443973	0.900295	0.817713	0.26084	0.738294	1.80396	0.501075	0.895726	0.984764	0.569713	0.954165	-0.954165	0.363902	C904012.1	CGTTCAAGTCAACGTAATGTGGAAAATCTTAAAGCAACTGTAGCAGATATGGAAATGAAA	Smp_035210	U			Hypothetical protein, putative	NP_000248.2	|F GO:0003779|	Q2_P34114,Q2_P14231,Q2_P20044,Q2_P16327,Q2_P09990,Q2_P36578,Q2_P19641	YES	YES	YES	1	1	1	1	1	1	1	1	1	1	1	1
Q2_P27374	0	up	down	0.993796	1.06632	1.19394	0.988369	1.06061	0.0957295	1.2384	1.4689	1.32456	1.30748	1.33483	0.0968279	0.614211	0.536784	0.491178	0.367937	0.502527	0.103102	0.965989	-0.965989	0.372545	C900003.1	AGTTATGGACCAGATCAAGTGGCTACAGTTCTACGCCAAACTATATCAAATTGTCTATCT	Smp_154560	U			hypothetical protein	NP_795352.2	|F GO:0005515|	Q2_P27374	YES	YES		1	1	1	1	1	1	1	1	1	1	1	1
Q2_P26685	0	up	down	0.793795	1.02561	0.608192	1.02958	0.864296	0.203226	0.652667	0.861007	0.364511	0.94649	0.706169	0.259051	0.405781	0.68836	0.535959	0.797553	0.606913	0.171722	0.725793	-0.725793	0.2233	C812316.1	GGTCTTGGTGCAATAGAAATCACTGATGCTGTACCTGGTTGAGGTACAAAAGTGAAAAAA	Smp_018260	U			glycogen synthase	NP_002094.2	|F GO:0009011|	Q2_P14209,Q2_P26685,Q2_P35450,Q2_P15502	YES	YES	YES	1	1	1	1	1	1	1	1	1	1	1	1
Q2_P19834	0	up	down	2.13963	1.40686	0.792836	1.03571	1.34376	0.587596	1.00679	2.39872	0.859706	2.1629	1.60703	0.786245	1.0586	1.17137	0.71004	0.871721	0.952931	0.203691	1.30124	-1.30124	0.594012	C802646.1	CATGTTTACTTCACATATACAAAACACTACAAAAGAGCGTATACTTGCACATTACACCTG	gi|112789909	U			-	-	-		YES	YES		1	1	1	1	1	1	1	1	1	1	1	1
Q2_P26790	0	up	down	1.2189	1.2396	1.25738	1.1031	1.20474	0.0695628	0.800899	1.12282	0.960037	1.02377	0.976883	0.135094	0.454241	0.44514	0.457705	0.544396	0.475371	0.0463207	0.885666	-0.885666	0.328855	C812479.1	GCACCGTATCAGCTTGTGCATAAGTTGAACATCATTCTGGTTGAATCAATTATTTATTCA	Smp_141680	U			hypothetical protein	NP_055951.2	|F GO:0005515|	Q2_P26790	YES	YES		1	1	1	1	1	1	1	1	1	1	1	1
Q2_P07256	0	up	down	0.604103	0.829544	0.872545	0.753022	0.764804	0.117987	1.02395	1.2371	1.25536	1.07642	1.14821	0.115435	0.428287	0.760371	0.358124	0.673213	0.554999	0.192326	0.82267	-0.82267	0.288663	C812696.1	ATATACTTTTGTCCACCCCTTCCTATCCGTAAATAATCAGTAAGACTGGTCGATTCTGAA	Smp_166300	U			hypothetical protein	-	|C GO:0016021|		YES	YES		1	1	1	1	1	1	1	1	1	1	1	1
Q2_P21905	0	up	down	0.602276	0.678297	0.521623	0.402144	0.551085	0.118117	0.717926	0.604546	0.419806	0.584191	0.581617	0.122876	0.383045	0.488181	0.572464	0.475519	0.479802	0.0775386	0.537501	-0.537501	0.107461	C805529.1	TTTCTTCCCAGGACTGATTATAGGCAACGACGACAACAGGAGTTTGTATTTGTTGATCAT	Smp_105200.x	U			glypican, putative	NP_005699.1	|C GO:0005576|	Q2_P21905	YES	YES	YES	1	1	1	1	1	1	1	1	1	1	1	1
Q2_P26397	0	up	down	0.504932	0.758038	0.479982	0.746525	0.622369	0.150428	0.397416	0.564234	0.348965	0.594223	0.47621	0.121209	0.797114	0.847929	0.721853	0.893565	0.815115	0.073605	0.637898	-0.637898	0.18075	C811899.1	CTTTAGTAGCGTTTTACTGCTTCAGTGTGAGTGTTTGTGTTCAAAACAGTACTTAGTTTA	Smp_047370	U			malate dehydrogenase, putative	NP_005909.2	|F GO:0004459|		YES	YES	YES	1	1	1	1	1	1	1	1	1	1	1	1
Q2_P26276	0	up	down	1.04119	0.44681	0.757058	0.632702	0.719439	0.249524	1.03065	0.451559	0.729378	0.66031	0.717975	0.239583	0.708268	0.338669	0.82766	0.596208	0.617701	0.208651	0.685038	-0.685038	0.216754	C811730.1	TCATGGTCTTGCTTTGATTGAAAATACGGCCGCTGAAAAATTCCGGATATTTTTAAATCA	Smp_019630	U			aminoacylase (M20 family)	NP_000657.1	|F GO:0008270|	Q2_P36163,Q2_P26276,Q2_P08081	YES	YES	YES	1	1	1	1	1	1	1	1	1	1	1	1
Q2_P16983	0	up	down	0.978802	1.29452	1.30296	1.10375	1.17001	0.157196	1.20126	1.2385	0.587525	1.22304	1.06258	0.317073	0.535637	0.542753	0.362872	0.524869	0.491533	0.0860884	0.908041	-0.908041	0.364558	C918106.1	ACGTGGGTGTATATCAAATGGTTCATATGGTCTACAATTGCAAGTATTTTTGGATGTAGT	Smp_153700	U		X	protein phosphatase 1 binding protein, putative	NP_078883.2	|P GO:0005977|	Q2_P16983	YES	YES		1	1	1	1	1	1	1	1	1	1	1	1
Q2_P27507	0	up	down	2.18176	2.02189	2.3471	2.43879	2.24738	0.184152	1.51446	1.04541	0.167237	1.95394	1.17026	0.764693	0.207131	1.06254	1.46375	1.65202	1.09636	0.641769	1.50467	-1.50467	0.763502	C900181.1	CCTGGATATTATCCCCCTATTCTTTCAAGGTTAAAAAAGTAATCCATTTAAACAAACCGC	Smp_134800	U			tyrosine kinase	NP_000450.2	|F GO:0005524|	Q2_P27507,Q2_P07881	YES	YES		1	1	1	1	1	1	1	1	1	1	1	1
Q2_P30069	0	up	down	1.37958	1.3536	1.14611	0.911818	1.19778	0.217391	1.03663	0.856996	1.37082	0.901412	1.04146	0.23248	0.739442	0.269213	0.422107	0.557072	0.496959	0.199902	0.912067	-0.912067	0.370081	C904465.1	GAGTCAGCTGTTGGGATGAAATGCCCCAGTTCAACTAGTTCATCACCATCCAAAACAAAG	Smp_145210	U			cadherin, putative	NP_115796.2	|C GO:0005886|	Q2_P10290,Q2_P30069	YES	YES		1	1	1	1	1	1	1	1	1	1	1	1
Q2_P27599	0	up	down	0.905065	0.809999	0.595595	0.508585	0.704811	0.184028	1.38258	0.776992	0.602599	0.963098	0.931317	0.334923	0.639903	0.562496	0.544633	0.527831	0.568716	0.0495239	0.734948	-0.734948	0.254752	C900303.1	CTTCTTGTTGTTTAAATGGTGAATGTACTATGGATTTTGCTTTGCTCAGTTTTCAAACGG	Smp_062980	U			tetraspanin, putative	NP_001760.1	|C GO:0016021|	Q2_P27599	YES	YES	YES	1	1	1	1	1	1	1	1	1	1	1	1
Q2_P13630	0	up	down	0.955539	0.705716	0.670111	0.775609	0.776744	0.126997	0.686427	0.735171	0.364244	0.940503	0.681586	0.238494	0.629004	0.307257	0.542434	0.490554	0.492312	0.135948	0.650214	-0.650214	0.200494	C910923.1	AGTTTCTTGTGTACCACCAGATCGAAATACATTACCTGGACTGGGTTGGTTTTTAGCTAG	Smp_037900	U			family S12 unassigned peptidase (S12 family)	NP_116246.2	|F GO:0008800|	Q2_P33505,Q2_P13630	YES	YES	YES	1	1	1	1	1	1	1	1	1	1	1	1
Q2_P24874	0	up	down	0.817117	0.888646	0.615858	0.932689	0.813578	0.140153	0.953826	0.878082	0.384403	1.06897	0.821319	0.301665	0.417567	0.549076	0.385994	0.571086	0.480931	0.0927356	0.705276	-0.705276	0.244919	C809447.1	ATCATCATGTTAGCACATGTCTAAATGCATTACTGTCACCCGAAGAAGTTTATAAAGAAG	Smp_095630	U			CD9-like protein Sm-TSP-1	NP_004347.1	|C GO:0016021|	Q2_P24874	YES	YES	YES	1	1	1	1	1	1	1	1	1	1	1	1
Q2_P32096	0	up	down	1.2551	1.06152	1.44137	1.20942	1.24185	0.156585	1.18838	1.48297	1.26101	1.80459	1.43424	0.276879	0.421498	0.260106	0.528291	0.615875	0.456443	0.153134	1.04418	-1.04418	0.478683	C908213.1	CAGCACAAACCAACAAATATCCATCATACAGTTCAGCACAACAAATGTATGATTCAATAG	Smp_156540	U			wnt related	NP_478679.1	|F GO:0004871|	Q2_P12289,Q2_P32096,Q2_P39326,Q2_P40189,Q2_P40947,Q2_P38732	YES	YES		1	1	1	1	1	1	1	1	1	1	1	1
Q2_P18541	0	up	down	1.93661	1.67933	1.97489	1.49696	1.77195	0.225459	2.63941	2.89105	3.02954	2.4336	2.7484	0.264806	0.607495	0.701897	0.541559	0.528668	0.594905	0.0792444	1.70508	-1.70508	0.938259	C800776.1	GCACACACACAAATCCATACAAATGATTATACATCCATCTACATGTTTTTGTTACGAACG	Smp_010770.x	U			fatty acid acyl transferase-related	NP_001098028.1	|P GO:0006633|		YES	YES	YES	1	1	1	1	1	1	1	1	1	1	1	1
Q2_P22394	0	up	down	0.585087	0.784166	1.34918	0.331539	0.762494	0.43277	0.870495	1.55405	1.99135	1.48096	1.47421	0.461277	0.846428	1.54618	0.504405	1.10959	1.00165	0.439511	1.07945	-1.07945	0.507141	C806175.1	TTACCTGGTTATTATCTATCTCCAGGTGAGTGTCCTTTATCACAACCCCTCTCAGTCTTC	Smp_154730	U			rna-binding protein musashi-related	NP_002433.1	|F GO:0000166|	Q2_P22394,Q2_P38068,Q2_P06277,Q2_P25804,Q2_P17613	YES	YES		1	1	1	1	1	1	1	1	1	1	1	1
Q2_P23171	0	up	down	0.966225	0.0401067	0.894167	0.699054	0.649888	0.421897	0.688644	1.47426	1.43132	1.08461	1.16971	0.365084	0.550317	1.05952	0.997333	0.927559	0.883682	0.228686	0.901093	-0.901093	0.385297	C807219.1	GGGGTTACCTTTATTTGTCCAGATGCAAAATCTGGTGCAACTATCACACATCTTGGACCC	Smp_075330	U			hypothetical protein	-	-	Q2_P40992,Q2_P40996,Q2_P33768,Q2_P41591,Q2_P31353,Q2_P23171,Q2_P13901	YES	YES		1	1	1	1	1	1	1	1	1	1	1	1
Q2_P26688	0	up	down	0.611419	0.506824	0.220372	0.702614	0.510307	0.209189	0.89255	0.71201	0.354839	0.945574	0.726243	0.267025	1.12429	0.777794	0.836078	1.01798	0.939035	0.160364	0.725195	-0.725195	0.267982	C812321.1	CATGCTATTACTCGTTGGATTTTCAATATGCTTAGCCAGTTTAGCTACATTTACAACAGT	Smp_127200	U			hypothetical protein	NP_006507.2	|F GO:0005351|	Q2_P24462,Q2_P26688	YES	YES	YES	1	1	1	1	1	1	1	1	1	1	1	1
Q2_P39055	0	up	down	1.61112	1.50424	0.830066	1.17067	1.27902	0.35323	0.970961	1.08746	-0.202501	1.38415	0.810017	0.697064	0.976183	1.00812	0.62632	1.23862	0.962311	0.25267	1.01712	-1.01712	0.474963	JAP00567.C	AGCCAGTCTTGACAGTGGACGAGATTCTACATATGCTACAGGAAGTGAAGGCAGTAGTGG	Sjc_0087780	U			-	NP_065815.1	-	Q2_P39055	YES	YES		1	1	1	1	1	1	1	1	1	1	1	1
Q2_P18529	0	up	down	1.26454	0.658804	1.4314	0.790939	1.03642	0.370092	1.13971	1.61797	1.35099	1.12045	1.30728	0.231964	0.401924	0.478112	0.519169	0.511768	0.477743	0.0536114	0.940481	-0.940481	0.427725	C800758.1	TAACACTTGGTGAACGCTTTAAACCTGGTTCAAGCAAAAATCAATTTTGTAAACCAACGG	Smp_010820	U			peptidyl-glycine alpha-amidating monooxygenase, putative	NP_620121.1	|C GO:0016021|	Q2_P17987,Q2_P31683,Q2_P18529	YES	YES	YES	1	1	1	1	1	1	1	1	1	1	1	1
Q2_P37638	0	up	down	0.750382	0.595584	0.76074	0.469021	0.643932	0.138933	0.4187	0.990191	0.633018	0.454943	0.624213	0.261346	0.364319	0.591897	0.488571	0.485344	0.482533	0.093058	0.583559	-0.583559	0.178582	C918738.1	GAATTACCGGAATATCATCATGTGGATGATGAATCTTTGAATGCTTTGAATGTGTCTAAG	gi|56759158	U			-	-	-		YES	YES		1	1	1	1	1	1	1	1	1	1	1	1
Q2_P18148	0	up	down	1.26404	1.18672	1.13087	1.11975	1.17534	0.0659935	1.17518	0.885651	1.00509	0.956437	1.00559	0.123236	0.597619	0.166194	0.456984	0.324333	0.386283	0.184335	0.855739	-0.855739	0.37423	C800299.1	GTGCTCAATACACAGATTCTCATGAAGCATTTTTCAGATCACTTAAGTGTTTTTGGTCAT	Smp_043110	U			hypothetical protein	-	|C GO:0016020|		YES	YES		1	1	1	1	1	1	1	1	1	1	1	1
Q2_P28052	0	up	down	2.06055	2.136	1.98891	1.74101	1.98162	0.171278	0.899366	0.708039	0.196805	0.929356	0.683392	0.33888	0.891915	1.0885	0.817944	0.964196	0.94064	0.115249	1.20188	-1.20188	0.621775	C901628.1	CCTTGGTTAGATGATAGTCCGTACTTAGACTTTCTTGATGTTGAATTCAATGTTTATGGA	Smp_124540	U			serine-rich repeat protein , putative	NP_006021.2	|F GO:0005516|		YES	YES		1	1	1	1	1	1	1	1	1	1	1	1
Q2_P18166	0	up	down	0.688411	0.638383	1.15686	0.130198	0.653464	0.419788	0.566205	0.552718	1.07399	0.778398	0.742828	0.24377	0.638478	1.03413	0.611786	0.745961	0.757588	0.193264	0.71796	-0.71796	0.27706	C800319.1	TCTGTGAAGTACATGTTACTGTATGGTTTCTTTTCCACCCTTCTCTTTCTTTCCTTTTTT	Sjc_0214870	U			-	NP_775293.1	|GO:0005783||GO:0005388||GO:0006816||GO:0005789||GO:0016529||GO:0016021||GO:0005524||GO:0006754||GO:0005635||GO:0051282||GO:0007274||GO:0005515||GO:0005811|		YES	YES	YES	1	1	1	1	1	1	1	1	1	1	1	1
Q2_P17908	0	up	down	1.22386	1.1374	1.43159	1.10865	1.22538	0.145937	0.664862	0.892993	0.913562	0.728583	0.8	0.122347	0.338869	0.525064	0.46916	0.425071	0.439541	0.078604	0.82164	-0.82164	0.352294	C800029.1	CAAAGCGAAGTGGATAAATACCGACTCTTTCAGTGTTTCATTTTATCATGGTCATAACTA	Smp_065210.x	U			hypothetical protein	-	-	Q2_P17908,Q2_P17379,Q2_P37791	YES	YES		1	1	1	1	1	1	1	1	1	1	1	1
Q2_P26884	0	up	down	0.817623	1.31678	0.531467	1.4859	1.03794	0.441012	0.876125	0.623003	0.306668	1.18353	0.747331	0.372603	0.685595	0.69576	0.524172	0.710323	0.653962	0.0871197	0.813079	-0.813079	0.349488	C812614.1	TTCTTCACAACTATCCAAACATAATTCACCGACTGAAACTATTAAGACTGCAGTTAATGG	Smp_010930	U			heat shock protein 70 (hsp70)-interacting protein, putative	NP_055635.3	|F GO:0005488|	Q2_P24969,Q2_P26884	YES	YES		1	1	1	1	1	1	1	1	1	1	1	1
Q2_P02502	0	up	down	1.164	1.15046	0.785627	0.893239	0.998331	0.188747	0.520783	0.505883	0.446931	0.719001	0.548149	0.118281	0.556389	0.482546	0.544066	0.473696	0.514174	0.042089	0.686885	-0.686885	0.2591	C805060.1	CAACTTACCATACTCGATTACTAAAACTGAGTTAGAAGATGAATTTCCTACAGCCAAATC	Smp_047320	U		X	hypothetical protein	NP_005372.2	|F GO:0000166|	Q2_P02502	YES	YES		1	1	1	1	1	1	1	1	1	1	1	1
Q2_P32882	0	up	down	1.18149	1.03653	1.03023	0.69464	0.98572	0.206248	0.871264	0.548037	0.757095	0.970892	0.786822	0.181581	0.393998	0.507278	0.290023	0.470646	0.415486	0.09604	0.729343	-0.729343	0.289883	C909760.1	GCTGCATTTCTTGTTTTGGATAGACCTGAAGCATCTATTTCTGGAATCGATGATGTTCGA	Smp_126350	U			glutamate receptor, NMDA, putative	NP_015566.1	|F GO:0005234|	Q2_P13693,Q2_P33569,Q2_P32882,Q2_P00957,Q2_P24933,Q2_P07962,Q2_P27615,Q2_P10841,Q2_P30636,Q2_P09098	YES	YES	YES	1	1	1	1	1	1	1	1	1	1	1	1
Q2_P06529	0	up	down	2.55852	1.93306	0.388127	2.05168	1.73285	0.936616	1.76839	1.24311	1.06954	1.20381	1.32121	0.307241	0.00129754	0.790948	1.21803	1.95807	0.992085	0.817779	1.34871	-1.34871	0.739977	C811483.1	CGACGGCAATAAACCATATCATACAGGTACGTTGAAAATAACTGTTCATATAACTGATGA	Smp_083220	U			protocadherin alpha, putative	NP_114089.1	|C GO:0016021|	Q2_P06529	YES	YES	YES	1	1	1	1	1	1	1	1	1	1	1	1
Q2_P07476	0	up	down	0.293635	0.713298	0.350798	0.715004	0.518184	0.227485	0.417053	0.656439	0.382463	0.809083	0.56626	0.202599	0.679708	0.947044	0.698594	0.945041	0.817597	0.148519	0.634013	-0.634013	0.223891	C812957.1	GTGCATTGATGTAGTCTACCAGATGTATAGAACGCTCCATATTTTATCCTAGTACATTTA	Smp_083720	U			mitochondrial phosphate carrier protein, putative	NP_002626.1	|F GO:0005509|		YES	YES	YES	1	1	1	1	1	1	1	1	1	1	1	1
Q2_P21901	0	up	down	0.718982	0.758892	0.622501	0.740043	0.710105	0.0606348	0.366382	0.392778	0.186483	0.610453	0.389024	0.173763	0.672636	0.475418	0.583804	0.61252	0.586094	0.0825477	0.561741	-0.561741	0.173676	C805524.1	CGATTTTAGGCGTTTATATATAGTAGCCTATCTTATCACTGCACTAAACCAACGAAATCA	Smp_044010.x	U			tropomyosin, putative	NP_001018005.1	|F GO:0003779|		YES	YES	YES	1	1	1	1	1	1	1	1	1	1	1	1
Q2_P05495	0	up	down	0.608408	0.443457	0.860139	0.357366	0.567343	0.221249	0.551584	0.699859	0.89146	0.548382	0.672821	0.161985	0.325854	0.656189	0.441941	0.473921	0.474476	0.136829	0.571547	-0.571547	0.181039	C810224.1	GTGGAATTGCAGGAAGAGAAAATTTAAATGAACTGTGGGCTACTACCATTTATTTTGAGT	gi|226483339	U			-	-	-		YES	YES		1	1	1	1	1	1	1	1	1	1	1	1
Q2_P07049	0	up	down	1.41409	1.74624	1.18894	1.68958	1.50971	0.258417	1.40475	1.50166	1.30038	1.73211	1.48472	0.184269	0.495586	0.312258	0.212679	0.459076	0.3699	0.13139	1.12144	-1.12144	0.583419	C812319.1	CCTGACAATATGCCTACAGAACGTATTGTTACACAAAAGGTTATATTTGCACCTGCAAAA	Smp_143410	U			hypothetical protein	XP_001715206.1	|F GO:0005515|	Q2_P33123,Q2_P39420,Q2_P07049,Q2_P13271	YES	YES		1	1	1	1	1	1	1	1	1	1	1	1
Q2_P18033	0	up	down	0.744599	0.784526	0.516326	0.766814	0.703066	0.12556	0.585294	0.550989	0.122847	0.952257	0.552847	0.339355	0.646444	0.38018	0.64194	0.674236	0.5857	0.137756	0.613871	-0.613871	0.213116	C800168.1	AAGAACATATTAACCGCATGGAATCCTTTTAAGTTGGCTATTGCATTTTTCGGTTGGCTT	gi|226481381	U			-	NP_003273.1	-		YES	YES		1	1	1	1	1	1	1	1	1	1	1	1
Q2_P05895	0	up	down	0.546704	0.596463	0.789438	0.565019	0.624406	0.111924	0.474687	0.911347	0.329102	0.74937	0.616126	0.262867	0.350057	0.605743	0.354568	0.571298	0.470417	0.13711	0.570316	-0.570316	0.181231	C810661.1	GTGAGCGATTAACGAAGCACGGCACTACATATTAACAATATTCATGTTATGTCTAAATTG	Smp_047460	U			SpAN g.p. (M12 family)	NP_036597.1	|C GO:0005576|		YES	YES		1	1	1	1	1	1	1	1	1	1	1	1
Q2_P35731	0	up	down	0.945299	0.541099	0.529534	0.491326	0.626815	0.213386	0.827922	1.01697	0.443662	0.972937	0.815373	0.260637	0.483481	0.597984	0.474649	0.356892	0.478252	0.0984957	0.640146	-0.640146	0.233134	C915433.1	CAAGCATCACACTGAAATTGAAACGCTACCTATGTGGCTTCCTCTGTAAAGAACTAAAAA	gi|256069803	U			-	-	-		YES	YES		1	1	1	1	1	1	1	1	1	1	1	1
Q2_P39005	0	up	down	0.454177	0.611435	0.346066	0.661484	0.51829	0.144858	0.511569	0.535322	0.261979	0.802133	0.527751	0.220786	0.513937	0.477702	0.43218	0.522697	0.486629	0.0411946	0.51089	-0.51089	0.140775	JAP11649.S	GAAATGGCTATAATCGGTGGACGTAATGTGGCGTTATTAATTGCAAATGAAATGAAACAT	Smp_125500	U		X	hypothetical protein	NP_057381.3	|F GO:0009055|	Q2_P08913,Q2_P39005,Q2_P40601	YES	YES	YES	1	1	1	1	1	1	1	1	1	1	1	1
Q2_P30758	0	up	down	1.20516	1.31729	1.40185	0.857739	1.19551	0.239159	0.93024	1.24023	0.594656	2.3609	1.2815	0.766364	0.431533	0.539179	0.563114	1.0134	0.636807	0.257503	1.03794	-1.03794	0.531951	C905567.1	CCTATTACTACCTGTGGTACTGACAATAATGATAATAATAACAACGTTGACGCATTATCC	Smp_173340	U			transcription factor, putative	NP_878918.2	|C GO:0005737|	Q2_P35562,Q2_P15587,Q2_P41585,Q2_P10965,Q2_P41269,Q2_P30758	YES	YES		1	1	1	1	1	1	1	1	1	1	1	1
Q2_P20262	0	up	down	0.819439	1.27813	0.0922384	1.00406	0.798466	0.50713	0.690998	1.30872	0.20764	1.09605	0.825851	0.485296	0.734906	1.2851	0.831001	1.47057	1.0804	0.353885	0.901571	-0.901571	0.431399	C803212.1	AGTATACAAAACCACAATGGGTCATCCTTCATAAACCTCTACTCTATCTATGTATGTATG	Smp_139220	U			hypothetical protein	NP_065803.2	|F GO:0004930|		YES	YES	YES	1	1	1	1	1	1	1	1	1	1	1	1
Q2_P08671	0	up	down	0.947259	1.0466	0.761714	1.1486	0.976043	0.164843	1.16183	1.58697	1.67996	1.51873	1.48687	0.226545	0.0631022	0.69131	0.687185	0.401318	0.460729	0.297818	0.974548	-0.974548	0.486876	C902121.1	CCATCGTGTCAACGGAAAGCAGGTAACTTATAATTCCAATTTTTTGCCTTTAATCAGTAT	Smp_096480	U	X		Cys-loop ligand gated ion channel subunit, putative	NP_006520.2	|F GO:0004889|		YES	YES	YES	1	1	1	1	1	1	1	1	1	1	1	1
Q2_P07431	0	up	down	0.656049	0.80016	0.355901	0.955165	0.691819	0.255088	1.12562	0.983083	0.00123822	1.15596	0.816475	0.548692	0.730693	0.808807	0.683284	0.768145	0.747732	0.0535122	0.752009	-0.752009	0.321669	C812909.1	GTATTTCCTAAGGTACGAATAATCACAAATATTTGATCCTTTCATAACAGCCTGTGTACC	Smp_079920	U			pyruvate dehydrogenase, putative	NP_000275.1	|F GO:0004739|		YES	YES	YES	1	1	1	1	1	1	1	1	1	1	1	1
Q2_P20216	0	up	down	1.2323	0.952902	1.22626	0.91182	1.08082	0.172262	1.10325	1.18544	0.412098	1.53582	1.05915	0.470384	0.364387	0.43791	0.648534	0.364445	0.453819	0.134354	0.864597	-0.864597	0.406798	C803151.1	AATGAACAATCCCTTCGTTGTTTAGAGAAACGTCTTCGTTTCGATATACAAAAAGCGAAG	Smp_150670	U			hypothetical protein	NP_085148.1	|C GO:0005737|	Q2_P00887,Q2_P36608,Q2_P20216,Q2_P09888,Q2_P29628	YES	YES		1	1	1	1	1	1	1	1	1	1	1	1
Q2_P22643	0	up	down	0.490378	0.486492	0.378579	0.390442	0.436473	0.0602168	0.760349	0.588084	0.336537	0.789767	0.618684	0.208072	0.525704	0.507911	0.447171	0.410511	0.472824	0.0534427	0.509327	-0.509327	0.142614	C806518.1	GAAGTTGCTACATTAACCATGAAGCTAAATGAAAGTCATTCCGGTTCCTCTGACAATTAC	Smp_079420.x	U			ank repeat-containing, putative	NP_872409.2	|C GO:0005737|	Q2_P22643	YES	YES		1	1	1	1	1	1	1	1	1	1	1	1
Q2_P32032	0	up	down	0.686709	1.08055	0.406707	1.10408	0.819512	0.335244	1.41508	1.09267	0.0417097	1.58785	1.03433	0.692833	0.78084	0.801677	0.80285	0.749704	0.783768	0.0248581	0.879202	-0.879202	0.41844	C908070.1	GTGAAGGTGTTATGGAGTTTCTACTAGTCAATCATCCTTTGGATTGTCCTATTTGTGATC	Smp_038870.x	U			NADH-ubiquinone oxidoreductase, putative	NP_004997.4	|F GO:0009055|	Q2_P22275,Q2_P32032,Q2_P05577,Q2_P10902,Q2_P00936	YES	YES	YES	1	1	1	1	1	1	1	1	1	1	1	1
Q2_P04112	0	up	down	0.7538	0.425234	0.723939	0.956503	0.714869	0.218993	0.947733	0.754799	0.524641	0.656556	0.720932	0.178194	0.322131	0.442006	0.288372	0.570628	0.405784	0.128152	0.613862	-0.613862	0.223251	C807707.1	CCTCATCACATGTTTTGAATTCAAATGATCAAAAGGAAGTTAGTCTTACGAAAGAGGAAG	Smp_150840.x	U			hypothetical protein	NP_001139197.1	|F GO:0008270|	Q2_P39165,Q2_P04112,Q2_P23526	YES	YES		1	1	1	1	1	1	1	1	1	1	1	1
Q2_P32747	0	up	down	1.42202	1.15268	1.47216	0.677604	1.18112	0.363811	0.801354	1.16706	0.618837	1.02993	0.904295	0.242838	0.0882599	0.920679	0.31637	0.737313	0.515655	0.381032	0.867023	-0.867023	0.415994	C909546.1	GCCGTTGTTGGGTTTTTCTCAATTAATATTCCTAATACCCTACAGTAAAGAATTTGGTAG	Smp_144650	U		X	hypothetical protein	-	|F GO:0004930|	Q2_P12920,Q2_P32747	YES	YES		1	1	1	1	1	1	1	1	1	1	1	1
Q2_P01295	0	up	down	0.852004	0.64298	0.962383	0.656835	0.77855	0.155332	0.350334	0.671793	0.595973	0.631002	0.562275	0.144651	0.45642	0.280557	0.493712	0.384202	0.403723	0.0938546	0.581516	-0.581516	0.201087	C802979.1	CTCTTAGACTGCCAACATCAATAACACAAAGAATGAATTGAAGTCATCGACATCTTCAAA	Smp_075770	U			hypothetical protein	NP_002036.1	|F GO:0003779|		YES	YES		1	1	1	1	1	1	1	1	1	1	1	1
Q2_P18665	0	up	down	0.710537	0.693662	0.907594	0.875295	0.796772	0.110326	0.775431	1.19863	0.88559	0.811392	0.91776	0.192781	0.1509	0.369464	0.444033	0.490537	0.363733	0.150397	0.692755	-0.692755	0.285191	C800970.1	GGTGGCTATTCAGAATTATGCATTTGTGGTACAGATAATTGTAATTCTGCTCCACAATTA	Smp_064430	U		X	hypothetical protein	-	|C GO:0016020|	Q2_P18665	YES	YES		1	1	1	1	1	1	1	1	1	1	1	1
Q2_P41196	0	up	down	2.55513	2.69351	2.67454	2.49839	2.60539	0.0940251	0.854635	1.04661	0.96261	0.968405	0.958066	0.0788805	0.845385	0.835397	0.780435	0.699562	0.790195	0.0668302	1.45122	-1.45122	0.858522	JAP07777.C	TCTGAAAATAATTTAAATATGGGTGTTGTACCACCGCCCAATTTGAATCCATTTGCATCA	gi|76153071	U			-	-	-	Q2_P41662,Q2_P41659,Q2_P41196	YES	YES		1	1	1	1	1	1	1	1	1	1	1	1
Q2_P39452	0	up	down	2.79872	2.57558	1.35476	2.60889	2.33449	0.660505	1.17988	2.00773	1.15858	2.36579	1.678	0.605446	0.152485	0.712857	0.529724	0.819167	0.553558	0.292889	1.52201	-1.52201	0.912302	JAP03173.C	CATTAGTGGAGTAGTTATTGTTTATTGTGATCCTCTTTGGCATACTGGTGAAAGGAAATA	Sjc_0069490	U			-	NP_000410.2	-	Q2_P39452,Q2_P40180	YES	YES		1	1	1	1	1	1	1	1	1	1	1	1
Q2_P06480	0	up	down	0.945722	1.0361	0.609956	0.823911	0.853922	0.184423	0.848345	0.468208	0.00139419	0.872129	0.547519	0.408416	0.779777	0.563584	0.570996	0.596301	0.627665	0.102371	0.676368	-0.676368	0.275662	C811418.1	GTTTCGAGTTAATTAATGAAGCTTTAAGTCTTCTGAATGGTGTCTATGGTCCTCTTCATC	Smp_161480	U			eukaryotic translation initiation factor 3 subunit (eif-3), putative	NP_056044.3	|F GO:0003777|	Q2_P21357,Q2_P22728,Q2_P30874,Q2_P06480,Q2_P17039,Q2_P37398,Q2_P11091	YES	YES	YES	1	1	1	1	1	1	1	1	1	1	1	1
Q2_P25438	0	up	down	0.381396	0.528804	0.651986	0.447574	0.50244	0.116506	0.502666	0.972382	0.7348	0.707783	0.729408	0.192306	0.387721	0.658579	0.309524	0.449975	0.45145	0.149565	0.561099	-0.561099	0.189243	C810195.1	CTGTCATGATTTGAAGTCGCTGAATCACTCACAGTCAATCATTCTTAGTGAAAATCTAAT	Smp_096410.x	U			similar to 16 kDa calcium-binding protein	NP_059118.2	|F GO:0005509|		YES	YES	YES	1	1	1	1	1	1	1	1	1	1	1	1
Q2_P40485	0	up	down	1.06268	1.28365	1.02413	1.33145	1.17548	0.154554	0.31777	1.02663	0.893553	1.14685	0.846202	0.367164	2.11709	-0.128484	1.87618	1.20113	1.26648	1.00755	1.09605	-1.09605	0.596404	JAP07664.S	CATTTGGCTGGCTAATGCTTATAGCTTCAGCACAAAGTATAGGAACTTTAATGAGAGGAT	gi|256073666	U			-	NP_001135863.1	-	Q2_P38932,Q2_P40485	YES	YES		1	1	1	1	1	1	1	1	1	1	1	1
Q2_P05491	0	up	down	0.619	0.997777	0.606562	0.765279	0.747154	0.181962	0.683567	0.76085	-0.0692476	1.0677	0.610717	0.482711	0.656076	1.07669	0.581011	1.14695	0.865184	0.287872	0.741018	-0.741018	0.327067	C810220.1	GGCGTGTTAGAAAAGAGATAAGACTACCATTTTCCTTATAATGCTCAATTGATGAATACC	gi|158299887	U			-	XP_001715306.1	|GO:0008150|		YES	YES	YES	1	1	1	1	1	1	1	1	1	1	1	1
Q2_P08423	0	up	down	0.671092	0.973921	0.929836	0.848751	0.8559	0.133667	0.290356	0.494521	0.968764	0.613643	0.591821	0.284553	0.321212	0.665844	0.24566	0.691466	0.481045	0.230492	0.642922	-0.642922	0.261567	C901740.1	AAATGAAACTAAACGACCTAAACCTCCACAAGTCACTGGACATCAATTATTATCAAGTAG	Smp_121780	U			serine/threonine kinase	NP_444253.3	|F GO:0005524|	Q2_P28155,Q2_P08423,Q2_P05111,Q2_P24808,Q2_P28132	YES	YES		1	1	1	1	1	1	1	1	1	1	1	1
Q2_P05677	0	up	down	0.93485	1.08852	1.11174	0.975777	1.02772	0.0857873	1.2989	1.57522	0.904703	1.62585	1.35117	0.330512	0.339994	0.493694	0.228287	0.356189	0.354541	0.108809	0.911144	-0.911144	0.472266	C810422.1	GTAACTGCTTATAAAAATTAATCAGCTGAATGTTGTTCAGTCCACAATCCTGTAGTGCTT	Smp_121580	U			hypothetical protein	-	-	Q2_P05677	YES	YES		1	1	1	1	1	1	1	1	1	1	1	1
Q2_P20785	0	up	down	0.383202	0.457097	0.419301	0.509772	0.442343	0.0541386	0.662012	0.361739	0.422233	0.798198	0.561045	0.204473	0.478246	0.380221	0.364975	0.431904	0.413836	0.0516155	0.472408	-0.472408	0.131764	C803966.1	TATGTTGTTGATGGAAGGAAATCATATCTCATTGGATCTAAATCACCCCAAGTTCATCAA	Smp_145300	U			peptidylglycine alpha hydroxylating mono- oxygenase, putative	NP_000910.2	|F GO:0004504|	Q2_P20785,Q2_P19805	YES	YES		1	1	1	1	1	1	1	1	1	1	1	1
Q2_P26081	0	up	down	0.454398	0.708996	0.519824	0.422509	0.526432	0.128273	0.484475	0.796492	0.239433	0.363885	0.471071	0.238903	0.496204	0.927751	0.517836	0.656735	0.649631	0.198588	0.549045	-0.549045	0.192054	C811446.1	CTCATATTCTCAATGTATCTCTTGAAGGCAGTATTCCTTCACATATTCCCAGTCAAAATT	gi|256075367	U			-	NP_004410.3	-	Q2_P26081	YES	YES		1	1	1	1	1	1	1	1	1	1	1	1
Q2_P38898	0	up	down	1.71613	0.377129	1.57835	1.32934	1.25024	0.60368	1.04348	1.75144	1.00167	0.973457	1.19251	0.373727	0.712797	1.0223	0.0406305	0.424309	0.550009	0.41826	0.997586	-0.997586	0.543201	JAP06575.S	AGAATCTTTACAATCAAATGAGCGTAAGCCAGCGTTTAGCCCAAACTACTTTCAAACAAT	Sjc_0064290	U			-	NP_001136236.1	-	Q2_P40423,Q2_P38898	YES	YES		1	1	1	1	1	1	1	1	1	1	1	1
Q2_P01445	0	up	down	0.622441	0.877518	0.557684	0.772472	0.707529	0.144692	0.589769	0.657646	0.150538	0.80386	0.550453	0.281178	0.48016	0.277951	0.434035	0.62004	0.453046	0.140999	0.570343	-0.570343	0.211387	C803246.1	GGTACATTTATAACTACAACGAAGAAACTTCCTAATGGACGTCGTCCAGATGTTAGCAAT	Smp_157670	U			hypothetical protein	-	|F GO:0008270|	Q2_P01445,Q2_P20287,Q2_P40546,Q2_P37822,Q2_P41657,Q2_P40557	YES	YES		1	1	1	1	1	1	1	1	1	1	1	1
Q2_P07210	0	up	down	1.22501	1.39268	1.18862	1.32851	1.2837	0.0937534	0.760971	1.01097	0.623862	1.15218	0.886995	0.238616	0.287909	0.284698	0.303385	0.536055	0.353012	0.122301	0.841237	-0.841237	0.425013	C812600.1	GCTTGTCCTATAGTTACTGGGTATAATCGTGGTATTATAGCAGAATTTGATTATAGAGCT	Smp_062070.x	U			sulfide quinone reductase, putative	NP_067022.1	|F GO:0050660|	Q2_P07210,Q2_P11741	YES	YES	YES	1	1	1	1	1	1	1	1	1	1	1	1
Q2_P21696	0	up	down	0.800117	1.15239	0.485869	1.04374	0.870529	0.29573	1.91285	1.67664	0.693853	1.85943	1.5357	0.570269	0.719672	0.558285	0.285465	0.761273	0.581174	0.215704	0.995799	-0.995799	0.54722	C805250.1	CAAGAGGCTAGATATTATGAAACATCTGATATTGGTGAAGAAGGTGTTGCATTACAACAA	Smp_073280	U			hypothetical protein	-	-	Q2_P21696,Q2_P02615	YES	YES		1	1	1	1	1	1	1	1	1	1	1	1
Q2_P17922	0	up	down	2.57469	1.85398	2.57004	1.89926	2.22449	0.40212	1.38542	1.36942	0.329659	1.4265	1.12775	0.532603	0.698526	0.66573	0.604888	0.364112	0.583314	0.151197	1.31185	-1.31185	0.797438	C800045.1	AGATCGACGTTGGTCCACCAACATTAATAACTGGAGTTATTTTGAAATCACGAGGAGATG	Smp_135520	U			dock, putative	NP_065863.2	|F GO:0005515|	Q2_P17922,Q2_P06914,Q2_P39651,Q2_P38509,Q2_P06655	YES	YES		1	1	1	1	1	1	1	1	1	1	1	1
Q2_P29078	0	up	down	0.561871	0.454568	0.945669	1.48271	0.861205	0.464887	0.804037	0.760047	0.724724	0.565905	0.713678	0.10372	0.387255	1.34268	0.240096	0.884358	0.713598	0.501867	0.762827	-0.762827	0.368574	C903105.1	AATTGATGGAAGTTAAAGAATTACATGCAACGCAAAGCATTACAGCTGTACAAGAAGCTG	Smp_134570	U			hypothetical protein	NP_001012279.1	|F GO:0003779|	Q2_P02927,Q2_P22112,Q2_P41340,Q2_P29078,Q2_P09323	YES	YES		1	1	1	1	1	1	1	1	1	1	1	1
Q2_P36587	0	up	down	1.09776	0.815705	0.611369	0.955517	0.870087	0.207384	0.94899	0.950419	0.797238	1.13734	0.958498	0.13922	0.373959	0.115054	0.404932	0.354242	0.312047	0.132975	0.713544	-0.713544	0.333446	C916882.1	TGCCCTGTTTGCGGTCAACAGTTCTCATCATCTGTTATCATTTCTATCACGTATAGTTCC	Smp_180240	U			f-spondin, putative	NP_006099.2	|F GO:0005515|	Q2_P36587,Q2_P12193,Q2_P39067,Q2_P28786,Q2_P32008	YES	YES		1	1	1	1	1	1	1	1	1	1	1	1
Q2_P37642	0	up	down	0.940207	0.738313	1.14041	0.731605	0.887634	0.194338	1.41553	1.90504	1.33419	1.68863	1.58585	0.261273	0.375396	0.545076	0.335326	0.394958	0.412689	0.0916815	0.962057	-0.962057	0.533355	C918745.1	TCCATTGAAGAGATTGAAGAACTTGCTATTTTACCACCGATTAGTGGAGGTTAGAAAAAA	Smp_058660	U			hypothetical protein	-	|P GO:0006790|	Q2_P37642	YES	YES		1	1	1	1	1	1	1	1	1	1	1	1
Q2_P01007	0	up	down	0.438229	0.40078	0.498231	0.442205	0.444861	0.0401769	0.586395	0.174959	0.332738	0.560561	0.413663	0.195741	0.548576	0.403184	0.674472	0.440122	0.516589	0.122008	0.458371	-0.458371	0.130289	C802361.1	GACAAGAATTTGAAGATGAACGTGCTATTTGGGAAGCAGAAAATCGGGAATCTTTAGAAG	Smp_003620	U			septin, putative	NP_001011553.2	|F GO:0005525|	Q2_P01007,Q2_P27501,Q2_P18198	YES	YES	YES	1	1	1	1	1	1	1	1	1	1	1	1
Q2_P26298	0	up	down	0.931395	1.07728	0.858853	1.03059	0.974529	0.0982199	0.733924	0.607396	0.0966635	0.98009	0.604518	0.372257	0.391487	0.497605	0.376667	0.560291	0.456513	0.0876778	0.67852	-0.67852	0.307078	C811762.1	GCTGAGATAAAACGTTTAGAAGCAGAGCTTGATGGTATCAATTTAGACGATCCGCTACAG	Smp_172510.x	U			DNAj-related	NP_919259.3	|F GO:0008270|	Q2_P19848,Q2_P06704,Q2_P26298	YES	YES	YES	1	1	1	1	1	1	1	1	1	1	1	1
Q2_P06070	0	up	down	0.278091	0.431517	0.32236	0.397669	0.357409	0.0698396	0.62861	0.62936	0.270127	0.396958	0.481264	0.17826	0.452691	0.557096	0.452769	0.524693	0.496812	0.0525924	0.445162	-0.445162	0.122455	C810852.1	CGTTGGTGTTCTTGGTCATCTGTACGATAAGGAGTACAAATGCTACAAATCTTAAAAATT	Smp_151770	U			mitochondrial ribosomal protein L2, putative	NP_057034.2	|F GO:0019843|	Q2_P06070	YES	YES	YES	1	1	1	1	1	1	1	1	1	1	1	1
Q2_P23980	0	up	down	0.563804	0.535996	0.481357	0.630162	0.55283	0.0618936	0.587386	0.486385	0.555594	0.837576	0.616735	0.153147	0.282428	0.282039	0.336554	0.351287	0.313077	0.0361195	0.494214	-0.494214	0.162592	C808307.1	CCTAATGGTCTACCGTCAGCTATATTTCCATCAGATCATATGAATTTAATTGCAGATTTC	Smp_105040	U			nocturnin, putative	NP_036250.2	|F GO:0005515|	Q2_P23980	YES	YES	YES	1	1	1	1	1	1	1	1	1	1	1	1
Q2_P25859	0	up	down	0.523805	0.791484	0.337735	0.605912	0.564734	0.18825	0.574182	0.349725	0.296879	0.426355	0.411785	0.120609	0.457069	0.85888	0.37241	0.54973	0.559522	0.212304	0.512014	-0.512014	0.177227	C811167.1	GTTCTGAACGATGAAAGCATGGACAAACGGTGGTCAATAATAGCCAAAAACTATGAAAAT	Smp_168510	U			hypothetical protein	NP_659436.1	|F GO:0003779|	Q2_P22887,Q2_P19462,Q2_P08850,Q2_P28552,Q2_P02364,Q2_P10813,Q2_P25859,Q2_P21410,Q2_P30606	YES	YES		1	1	1	1	1	1	1	1	1	1	1	1
Q2_P35708	0	up	down	0.673579	1.16629	0.319504	1.30738	0.866687	0.454851	0.838185	1.0124	0.238338	1.31472	0.85091	0.45336	0.532028	0.469797	0.451845	0.728889	0.54564	0.126906	0.754412	-0.754412	0.375088	C915405.1	GCTAGTAGACAATTAAGTCGTATCACACCAGATCATATCACATATTTAGACGAATCATCA	Smp_145140	U			wnt-5, putative	NP_003383.2	|F GO:0004871|	Q2_P35708	YES	YES	YES	1	1	1	1	1	1	1	1	1	1	1	1
Q2_P18462	0	up	down	0.359443	0.544828	0.493827	0.501107	0.474801	0.0801359	0.41694	0.943223	0.963913	1.03608	0.840039	0.284861	0.291393	0.657846	0.422479	0.563397	0.483779	0.160632	0.59954	-0.59954	0.249966	C800675.1	ATTGTCTCTTGTTGCTAGGATTATCTCCTTGATGTATCTCCCCTTATTACTCTCTTTTTT	Smp_194460	U			dihydrolipoamide acetyltransferase component of pyruvate dehydrogenase, putative	NP_001922.2	|F GO:0005515|		YES	YES	YES	1	1	1	1	1	1	1	1	1	1	1	1
Q2_P26504	0	up	down	0.855402	0.883041	1.09149	0.877932	0.926966	0.110337	1.25339	1.12352	1.0493	1.1698	1.149	0.0854775	0.575999	-0.0400529	0.332427	0.321597	0.297493	0.25384	0.791154	-0.791154	0.405928	C812054.1	CCACCAACTTTATGGCCTGATCATTATAAACCCATAGTTAATTCAAATGGTTTACCTGAT	Smp_050520	U			notch	NP_000426.2	|C GO:0016021|	Q2_P26504	YES	YES		1	1	1	1	1	1	1	1	1	1	1	1
Q2_P32169	0	up	down	0.727324	0.553146	0.433746	0.764828	0.619761	0.154546	0.953842	0.502048	0.499539	0.861015	0.704111	0.237812	0.489096	0.0772491	0.677228	0.419796	0.415842	0.250566	0.579905	-0.579905	0.234597	C908383.1	GAACCAATCGATGAGAGAGGACCCATCAAAACGAAAATGATGTCGGGTATTCACCAGGAT	Smp_038100	U		X	ATP synthase beta subunit, putative	NP_001677.2	-	Q2_P38221,Q2_P32169	YES	YES	YES	1	1	1	1	1	1	1	1	1	1	1	1
Q2_P25952	0	up	down	1.00002	0.581964	0.82502	0.640906	0.761978	0.189475	1.02971	0.510943	0.0840127	0.653995	0.569664	0.390749	0.662462	0.249769	0.617007	0.599765	0.532251	0.190169	0.621297	-0.621297	0.26897	C811281.1	GCTTTGAAAGGTTATGAAGTGACAGATATGATGCAGAAAGCAATATTTGATGCAATGAAG	Smp_135140	U			high voltage-activated calcium channel beta subunit 1, putative	NP_954855.1	|F GO:0005245|	Q2_P27880,Q2_P25952	YES	YES		1	1	1	1	1	1	1	1	1	1	1	1
Q2_P21917	0	up	down	0.378443	0.387892	0.490482	0.158154	0.353743	0.139915	0.650993	0.65523	0.712793	0.461468	0.620121	0.10946	0.568778	0.462169	0.436304	0.372127	0.459844	0.0818951	0.477903	-0.477903	0.153346	C805545.1	TGCCCTCAAAATTTGGGTTGGTTGCTCCACGTACTGTTTGTTTAACAATATATGAATCCA	Smp_017830.x	U			hypothetical protein	NP_004543.1	|C GO:0016020|		YES	YES		1	1	1	1	1	1	1	1	1	1	1	1
Q2_P39091	0	up	down	1.28322	0.833716	2.06756	1.54479	1.43232	0.515345	-0.0913174	1.9109	2.29781	0.968412	1.27145	1.06635	0.550463	1.17377	0.359941	1.0328	0.779243	0.386477	1.16101	-1.16101	0.71238	JAP00786.C	CGCACAAATAGAATCCGATACTGGTGATTTAGAATATAATGGGGATAAATCATGCTTGTT	Smp_151960	U		X	rho gtpase activating protein, putative	NP_067049.2	|F GO:0005096|	Q2_P39091	YES	YES	YES	1	1	1	1	1	1	1	1	1	1	1	1
Q2_P20381	0	up	down	0.962687	0.905804	1.24389	0.800336	0.978179	0.189479	0.392733	0.686503	0.769473	0.635087	0.620949	0.161904	0.334093	0.228514	0.47665	0.414599	0.363464	0.107238	0.654197	-0.654197	0.298972	C803396.1	GTTCCACGAAGTCGTTTCCTACCAGTTAAAACTACTTCAGATTTATTGTTAGTAATGTCT	Smp_133600	U			utp-glucose-1-phosphate uridylyltransferase 2 (udp- glucose pyrophosphorylase 2), putative	NP_001001521.1	|F GO:0016779|	Q2_P20381	YES	YES	YES	1	1	1	1	1	1	1	1	1	1	1	1
Q2_P26583	0	up	down	0.262289	0.570985	0.202449	0.717135	0.438214	0.246279	0.488933	0.58936	0.260945	0.782778	0.530504	0.217176	0.509195	0.667353	0.526645	0.753092	0.614071	0.11663	0.527597	-0.527597	0.196831	C812174.1	GTTGGCTGGATTCGACAAATTTAAAGAACTGTATGCCGATTTTAGATTACCAAAAAAGCC	Smp_079220	U		X	ADP,ATP carrier protein, putative	NP_112581.1	|F GO:0005509|	Q2_P32681,Q2_P23717,Q2_P26583	YES	YES	YES	1	1	1	1	1	1	1	1	1	1	1	1
Q2_P40239	0	up	down	0.907796	0.792886	0.710161	0.719595	0.782609	0.0912814	0.917782	0.729706	0.396843	0.675074	0.679851	0.215417	0.291539	0.340502	0.406642	0.197432	0.309029	0.0880883	0.590496	-0.590496	0.249354	JAP02228.S	GCTGTCCTACATATTCTTGCATTTTTATTCGGTGTTCTAGGAATTAAAGCTGTGTTTGAT	Sjc_0029930	U			-	NP_001017917.1	|GO:0030133||GO:0009055||GO:0016021|	Q2_P40239,Q2_P19485	YES	YES	YES	1	1	1	1	1	1	1	1	1	1	1	1
Q2_P10280	0	up	down	0.466253	0.202911	0.818865	0.188178	0.419052	0.295577	0.809651	1.00601	1.10816	0.753949	0.919443	0.165882	0.885341	1.65791	0.832647	0.555227	0.98278	0.472804	0.773758	-0.773758	0.402063	C904450.1	GAAATGGTTTAGGTATTGGTTTACCTCCATTAGCTAGTAATTATGCATTAAACCAACCAG	Smp_176540	U			cadherin, putative	NP_061908.1	|C GO:0016021|	Q2_P19035,Q2_P01568,Q2_P37031,Q2_P16714,Q2_P10280,Q2_P08455,Q2_P29794,Q2_P30062,Q2_P28170	YES	YES		1	1	1	1	1	1	1	1	1	1	1	1
Q2_P09538	0	up	down	2.67986	1.52323	1.51733	1.05893	1.69484	0.691764	2.06235	1.83999	0.432766	2.89942	1.80863	1.0244	1.12476	1.48997	-0.116366	0.260338	0.689677	0.744717	1.39772	-1.39772	0.918567	C903388.1	CGACCAAATTCAACGAATCATATGATATTACTAAATCCATCAGCTATACCTGGACAATCT	Smp_176470	U			cadherin, putative	NP_115796.2	|C GO:0016021|	Q2_P29271,Q2_P09538	YES	YES	YES	1	1	1	1	1	1	1	1	1	1	1	1
Q2_P04196	0	up	down	0.455849	0.506703	0.321017	0.707416	0.497746	0.16024	0.598545	0.396239	0.173798	0.856701	0.506321	0.290953	0.654687	0.328137	0.633384	0.558672	0.54372	0.149502	0.515929	-0.515929	0.191365	C807865.1	CTGAGTTAACTAGTGTTAATTTAACAAGACATTTTCAACAGATGGGTGCTCGTGTACAGT	Smp_079450	U		X	subfamily M16B non-peptidase homologue (M16 family)	NP_003357.2	|F GO:0008233|	Q2_P07090,Q2_P04196	YES	YES		1	1	1	1	1	1	1	1	1	1	1	1
Q2_P05291	0	up	down	0.567993	0.660022	0.489027	0.521488	0.559633	0.0743595	0.73323	0.537624	0.389662	0.552566	0.553271	0.140711	0.434377	0.349997	0.270538	0.18669	0.3104	0.106194	0.474435	-0.474435	0.157059	C809758.1	GACAATTTTTCGATAGGAATCGCTAATTTTTTAAACCTATATATGCGGATAGACCCGACT	Smp_046130	U			alpha-actinin, putative	NP_001020029.1	|F GO:0005509|	Q2_P19033,Q2_P05291,Q2_P00637	YES	YES		1	1	1	1	1	1	1	1	1	1	1	1
Q2_P14411	0	up	down	0.799561	1.23508	1.37408	1.60801	1.25418	0.339911	0.743397	0.393598	0.577811	0.915593	0.6576	0.223595	0.095425	0.635924	0.483682	0.76254	0.494393	0.289381	0.802058	-0.802058	0.429333	C912413.1	CTGACCTCAAATAAAAGCTCAGCAGTTTTTGACACGTGTGCATTTTAATTCATTAGTGTT	Smp_078200	U		X	hypothetical protein	-	-	Q2_P14411,Q2_P34303	YES	YES		1	1	1	1	1	1	1	1	1	1	1	1
Q2_P31912	0	up	down	1.0794	1.2138	1.93328	-0.334373	0.973026	0.948801	1.15451	1.14771	1.67928	-0.273968	0.926886	0.838397	2.01774	2.1509	1.75301	1.97271	1.97359	0.165371	1.29117	-1.29117	0.836112	C907858.1	CGATTTCGAACAAGGATCACAATGAATCAGTTTATGGTTACATCAGTATTGATCTTCGTA	Smp_134550	U			hypothetical protein	-	|C GO:0016021|	Q2_P12099,Q2_P41589,Q2_P40809,Q2_P31912	YES	YES		1	1	1	1	1	1	1	1	1	1	1	1
Q2_P15970	0	up	down	0.864904	0.356507	0.159423	0.52431	0.476286	0.298931	1.43173	1.24741	0.138799	1.20012	1.00451	0.585728	1.24672	1.29746	0.782122	0.794121	1.0301	0.280228	0.836968	-0.836968	0.458729	C916137.1	ATAATCATGTGTCAATCGACCATTAGTGTTGTATTGTTTTCGGTTACATGATGGAGACCT	Smp_013440	U		X	solute carrier protein, putative	NP_001120729.1	|F GO:0008270|	Q2_P22271,Q2_P41017,Q2_P15970	YES	YES		1	1	1	1	1	1	1	1	1	1	1	1
Q2_P05672	0	up	down	1.2571	0.968723	0.939881	0.649114	0.953705	0.24849	1.289	1.1964	0.927431	1.36838	1.1953	0.191912	0.232314	0.502431	0.17672	0.237201	0.287167	0.146108	0.812057	-0.812057	0.439997	C810417.1	CTTTCAACGTATTAACCGTAGGAAGAAGAAGAGGAAGAAGGAGAATCATTATGAAAAGTT	Smp_148790	U			laminin beta chain-related	NP_031382.2	|F GO:0005515|		YES	YES	YES	1	1	1	1	1	1	1	1	1	1	1	1
Q2_P30641	0	up	down	0.654848	0.707638	0.387643	0.893171	0.660825	0.208838	0.759109	0.880146	0.613347	1.15251	0.851277	0.22853	0.182404	0.618665	0.181507	0.504394	0.371743	0.224058	0.627948	-0.627948	0.286755	C905333.1	GTTAAGTACATCCAGTAAGCCAGTCAACTCTGTTATGGGTAATCAACATGATACTCATGT	Smp_022620	U		X	hypothetical protein	-	-	Q2_P30641,Q2_P02241	YES	YES		1	1	1	1	1	1	1	1	1	1	1	1
Q2_P38233	0	up	down	1.11299	1.20856	0.895283	1.08108	1.07448	0.131168	0.802871	0.640003	0.0741405	1.19165	0.677166	0.463866	0.696011	0.21154	0.483208	0.444047	0.458701	0.198511	0.736781	-0.736781	0.380793	C920751.1	CTAGATCTCGTCCAATTAGACCAATATATCAAAGTTCAGTAACTCTGTCTAGTCATAATC	Smp_156510	U			hypothetical protein	-	|C GO:0005737|	Q2_P04291,Q2_P17758,Q2_P38233	YES	YES		1	1	1	1	1	1	1	1	1	1	1	1
Q2_P20259	0	up	down	0.844005	0.850747	0.913192	1.06984	0.919446	0.10499	1.34644	0.913162	0.66622	1.14387	1.01742	0.293518	0.0956256	0.36477	0.278884	0.38281	0.280523	0.131339	0.739131	-0.739131	0.384283	C803209.1	GAGGCTCGGGTACTCCCAAAACTTTTCTAAAAAGAATTATTAGGAATTTTACAGAAACGA	Smp_057530	U			subfamily S9B unassigned peptidase (S09 family)	NP_001004360.2	|F GO:0008233|	Q2_P01422,Q2_P27608,Q2_P02939,Q2_P20259	YES	YES	YES	1	1	1	1	1	1	1	1	1	1	1	1
Q2_P36082	0	up	down	0.953448	0.566263	0.692862	0.427065	0.659909	0.223783	0.693101	0.660832	0.525339	0.26188	0.535288	0.196229	0.579176	0.32081	0.373448	0.270052	0.385872	0.135608	0.527023	-0.527023	0.207041	C915884.1	CAGCCGAGTCCAGAAATCTTAACTTCTCTTAACATTTTTCTAACTTTCAATGCTTTGCTA	Smp_133620	U		X	leucine-rich repeat-containing protein, putative	NP_001005374.1	|F GO:0005515|		YES	YES		1	1	1	1	1	1	1	1	1	1	1	1
Q2_P16122	0	up	down	0.367526	0.293219	0.399114	0.305241	0.341275	0.0504722	0.250188	0.387668	0.435301	0.308154	0.345328	0.0823027	0.574081	0.445233	0.472867	0.49631	0.497123	0.0553902	0.394575	-0.394575	0.0954875	C916444.1	CTGACCCATTTTTAGGCGCCAGACTCTAATTCTTAATCGTATACTTAAACCTTTAAGTAT	Smp_104330	U			dihydrolipoamide succinyltransferase component of 2-oxoglutarate dehydrogenase, putative	NP_001924.2	|F GO:0005515|		YES	YES	YES	1	1	1	1	1	1	1	1	1	1	1	1
Q2_P21573	0	up	down	0.443351	0.318477	0.47928	0.239797	0.370226	0.11095	0.72104	0.671583	0.342278	0.376455	0.527839	0.196078	0.521734	0.398505	0.48413	0.375196	0.444891	0.0694108	0.447652	-0.447652	0.140276	C805056.1	GAAGCATTAATTGACAGGATCCGGAAAGAAAATGACCATTTTCATAGGCTTGTATTAGAT	Smp_134510	U			hypothetical protein	NP_057395.1	|F GO:0042030|	Q2_P32396,Q2_P12579,Q2_P35892,Q2_P27052,Q2_P03895,Q2_P05969,Q2_P21573	YES	YES		1	1	1	1	1	1	1	1	1	1	1	1
Q2_P21133	0	up	down	0.740373	0.270671	0.761819	0.575811	0.587168	0.22677	0.305367	0.352479	0.603697	0.586415	0.46199	0.155012	0.241953	0.4099	0.48499	0.505477	0.41058	0.119691	0.486579	-0.486579	0.174599	C804425.1	GCTCAGATCGCTTTGAAATTCGTCTTTTAATTCTTGATCTGATAAGCAGATTGATTGGAT	Smp_176520	U			hsda/sda1, putative	NP_060585.2	|F GO:0005488|	Q2_P21133,Q2_P39139	YES	YES	YES	1	1	1	1	1	1	1	1	1	1	1	1
Q2_P25018	0	up	down	0.33968	0.568283	0.94327	0.649959	0.625298	0.249361	1.0205	1.27695	0.829007	1.27861	1.10127	0.218299	0.232929	0.395676	0.456098	0.465579	0.38757	0.107643	0.704712	-0.704712	0.359397	C809659.1	TTATGTTTGTTCAGTTAGCACAATTATGGGTGAATCATTTGGAGTGACGACTTTACAAAG	Smp_126640	U		X	neurotracting/lsamp/neurotrimin/obcam related cell adhesion molecule	NP_001012393.1	|F GO:0005515|	Q2_P25018	YES	YES		1	1	1	1	1	1	1	1	1	1	1	1
Q2_P19938	0	up	down	0.440475	0.253018	0.264513	0.387489	0.336374	0.0923076	0.925746	0.972305	0.765408	0.977805	0.910316	0.0993876	0.54302	0.414159	0.677398	0.470791	0.526342	0.113676	0.591011	-0.591011	0.265924	C802783.1	GTTGTTTAAACGTGTTTCTGAACAGTTTACTGCAATGTTCCGTCGTAAAGCGTTTTTACA	Smp_079960	U			tubulin beta chain, putative	NP_006079.1	|P GO:0007018|	Q2_P19938	YES	YES	YES	1	1	1	1	1	1	1	1	1	1	1	1
Q2_P24570	0	up	down	0.616074	0.621281	0.491615	0.612605	0.585394	0.0626206	0.585328	0.514722	0.190233	0.588033	0.469579	0.189298	0.343095	0.347227	0.238244	0.367865	0.324108	0.0582591	0.459693	-0.459693	0.155673	C809077.1	CACGTACCACTAATGGTTAAGAATCGAACCAATACCATAGTTATAACAATAGGAAAAGAC	Smp_170510	U			tip120, putative	NP_060918.2	|F GO:0005488|		YES	YES	YES	1	1	1	1	1	1	1	1	1	1	1	1
Q2_P18559	0	up	down	0.642923	0.490172	0.956378	0.500364	0.647459	0.21743	1.02704	1.68103	1.31031	1.07628	1.27366	0.29837	0.329846	0.605214	0.259248	0.487565	0.420468	0.155818	0.78053	-0.78053	0.431053	C800796.1	CTTGGGGTGTAGATACACGTATCACAGTACCACCGAGACATTCTGCTTCTGCTGAAGTAA	Smp_074190	U			hypothetical protein	-	|F GO:0000166|	Q2_P18559	YES	YES		1	1	1	1	1	1	1	1	1	1	1	1
Q2_P39755	0	up	down	0.719171	0.610281	0.600207	1.13893	0.767148	0.253642	1.07505	1.04652	0.655471	1.20433	0.995341	0.236755	0.242884	0.103359	0.520781	0.412837	0.319965	0.184221	0.694151	-0.694151	0.35767	JAP07498.C	AACAATATAATGTGGGGATCAAGTGTGCAACCATAACTCCTGATGAGCAACGTGTAAAAG	Sjc_0084670	U			-	NP_002159.2	|GO:0000287||GO:0004450||GO:0005739||GO:0005743||GO:0006097||GO:0006099||GO:0006102||GO:0006103||GO:0008152||GO:0016491||GO:0016616||GO:0051287||GO:0055114|	Q2_P09355,Q2_P38528,Q2_P39755,Q2_P28400,Q2_P08690	YES	YES	YES	1	1	1	1	1	1	1	1	1	1	1	1
Q2_P19972	0	up	down	0.369692	0.523902	0.18762	0.557234	0.409612	0.169045	0.780614	0.845186	0.336355	0.908207	0.71759	0.25944	0.35709	0.648308	0.432026	0.473968	0.477848	0.123496	0.535017	-0.535017	0.222122	C802829.1	GGATAGTCCCTATGTAGTGTTTGTTTTGTCATTTAGATCTACTCACATTATGTCTACTCA	Smp_066330.x	U			hypothetical protein	NP_064536.2	|P GO:0006869|	Q2_P21318,Q2_P02271,Q2_P31764,Q2_P23561,Q2_P11942,Q2_P19972	YES	YES		1	1	1	1	1	1	1	1	1	1	1	1
Q2_P13538	0	up	down	0.669989	0.834804	0.62344	0.656692	0.696231	0.0944331	1.00324	1.05756	0.53095	0.99799	0.897435	0.245802	0.189827	0.338464	0.225359	0.407072	0.29018	0.100445	0.627949	-0.627949	0.302079	C910666.1	AGTAGTAAAACGTACAGCTAACCTAGTTGCTCTATGGCAAACTGTTGGATTTTGTCATGG	Smp_196150	U			Selenoprotein O-like	NP_113642.1	-	Q2_P17990,Q2_P02408,Q2_P21471,Q2_P13538,Q2_P09378,Q2_P06239,Q2_P37170,Q2_P27207,Q2_P40712,Q2_P40612,Q2_P40167,Q2_P41398,Q2_P07657	YES	YES	YES	1	1	1	1	1	1	1	1	1	1	1	1
Q2_P35974	0	up	down	0.416366	0.421049	0.521599	0.548652	0.476916	0.0681425	0.69031	0.544291	0.806345	0.53176	0.643176	0.130432	0.307971	0.18144	0.37994	0.3407	0.302513	0.0859101	0.474202	-0.474202	0.170362	C915737.1	GTGGACATGATGGGCAAGCTTATACTGATCGTGTAGAAGTATATGATCCGGAAGAAAATA	Smp_122980	U		X	kelch-like protein	NP_057074.3	|F GO:0003779|	Q2_P35974	YES	YES		1	1	1	1	1	1	1	1	1	1	1	1
Q2_P23534	0	up	down	0.432197	0.596024	0.437302	0.649808	0.528833	0.110855	0.346227	0.153182	0.199949	0.600257	0.324904	0.201144	0.629993	0.445288	0.659162	0.561934	0.574094	0.0950437	0.475944	-0.475944	0.172236	C807717.1	CCATGCTTGATTACAATCGTATTCGGGATAAAACTTGGTGGCTTCTTCTATAGAAAAATT	Smp_009650.x	U			mitochondrial processing peptidase beta-subunit (M16 family)	NP_004270.2	|F GO:0008233|	Q2_P15634,Q2_P35647,Q2_P23534,Q2_P32982,Q2_P28925,Q2_P13132	YES	YES	YES	1	1	1	1	1	1	1	1	1	1	1	1
Q2_P05557	0	up	down	0.556027	0.586443	0.649901	0.563939	0.589078	0.0425471	0.339099	0.563603	0.377594	0.364898	0.411298	0.102792	0.142433	0.371859	0.337024	0.480499	0.332954	0.140947	0.444443	-0.444443	0.146013	C810292.1	GAATATAGTGTATGCCTTCGTGCTTTGGAATTCCTACTAATGAAGATATAACAACACCAA	Smp_093220	U	X		hypothetical protein	NP_689558.4	-		YES	YES	YES	1	1	1	1	1	1	1	1	1	1	1	1
Q2_P07579	0	up	down	0.596414	0.782726	0.4889	0.498902	0.591735	0.13625	0.366618	0.542107	0.793488	0.76171	0.615981	0.20032	0.346482	0.20693	0.342984	0.301271	0.299417	0.0649884	0.502378	-0.502378	0.199336	C813068.1	CCCAGTGCTATGATGCTATGAAACATTAGTCTGATGATATTTAGTTTGTAAAAACTTCGC	Smp_039340	U		X	hypothetical protein	-	-		YES	YES		1	1	1	1	1	1	1	1	1	1	1	1
Q2_P24649	0	up	down	1.2602	1.13362	1.14728	0.975744	1.12921	0.116986	1.04037	0.732879	0.659736	1.1762	0.902295	0.246051	0.280663	0.0575375	0.393235	0.248334	0.244942	0.139522	0.758817	-0.758817	0.423026	C809171.1	GCAATCTACGTAATGGTGGACCCTTAGACCATTTACAACCTGATGAAATCGATGTGGAGA	Smp_142190	U			carboxypeptidase N (M14 family)	NP_001299.1	|F GO:0008233|	Q2_P24649,Q2_P08102	YES	YES	YES	1	1	1	1	1	1	1	1	1	1	1	1
Q2_P26231	0	up	down	0.571524	0.853059	0.446001	0.73016	0.650186	0.178356	0.442573	0.517492	0.573329	0.658879	0.548068	0.0912528	0.244347	0.359018	0.175418	0.389971	0.292189	0.0999199	0.496814	-0.496814	0.195971	C811665.1	CATGGTACTTAGTGTCATTTGAACAATTCAAAAGGAAAGAAAAGAAAGGTAAACCCCGTA	Smp_085540.x	U			myosin heavy chain, putative	NP_000248.2	|F GO:0005524|		YES	YES	YES	1	1	1	1	1	1	1	1	1	1	1	1
Q2_P21512	0	up	down	0.455218	0.398141	0.452577	0.404476	0.427603	0.0304911	0.606204	0.389879	0.329345	0.368623	0.423513	0.124349	0.327679	0.182517	0.403681	0.306184	0.305015	0.0917528	0.385377	-0.385377	0.10145	C804966.1	GGCTAATTTTTATACTCAAGGACAAGTATGTTCTAATGCTGCTCGTGTATTTGTTCATAG	Smp_126130	U			hypothetical protein	NP_000687.3	|F GO:0008802|	Q2_P21512,Q2_P38698,Q2_P41373,Q2_P05819	YES	YES		1	1	1	1	1	1	1	1	1	1	1	1
Q2_P21464	0	up	down	0.649464	0.824333	0.705027	0.703099	0.720481	0.0738683	0.972291	1.01167	0.500428	0.989588	0.868494	0.245906	0.2104	0.468922	0.07637	0.330072	0.271441	0.167546	0.620139	-0.620139	0.309743	C804887.1	GGTGTTATCGATGAAGACGATGAGATTACAGGCAAATCATTTGATGATTGGGTTAAATAC	Smp_083450	U			DNAj homolog subfamily C member, putative	NP_056005.1	|F GO:0008270|	Q2_P21464	YES	YES	YES	1	1	1	1	1	1	1	1	1	1	1	1
Q2_P26143	0	up	down	0.26859	0.167557	0.457988	0.243212	0.284337	0.123466	1.13344	0.986104	1.15353	1.21837	1.12286	0.0981113	0.59643	0.65057	0.592504	0.808471	0.661994	0.101182	0.689731	-0.689731	0.371261	C811527.1	TTTGCACAAACACAGTTGGGAGTTTTAAATGTGATTGCAAGAGTGGATACAAGCGGACTA	Smp_157070	U			cysteine-rich with egf-like domains protein	NP_001070883.1	|F GO:0005509|	Q2_P38338,Q2_P17856,Q2_P26143,Q2_P20779,Q2_P01836	YES	YES	YES	1	1	1	1	1	1	1	1	1	1	1	1
Q2_P22276	0	up	down	1.39768	1.25245	1.28435	1.21569	1.28754	0.078603	1.01863	1.30506	1.42015	1.18529	1.23228	0.171703	0.204329	0.0686179	0.206388	0.163214	0.160637	0.0644886	0.893488	-0.893488	0.55169	C806018.1	GATTGATGGTCACCTAGCTCAATTTGAAACTGTGAAATTTGTCAATGGCGAATTATACTA	Smp_146720	U			hypothetical protein	NP_000921.1	|F GO:0005509|	Q2_P22276,Q2_P01116,Q2_P19818,Q2_P06514,Q2_P28081,Q2_P08380,Q2_P04772,Q2_P09334	YES	YES		1	1	1	1	1	1	1	1	1	1	1	1
Q2_P03927	0	up	down	0.486152	0.771126	0.665441	0.623251	0.636492	0.117957	0.278713	0.815268	0.791177	0.650534	0.633923	0.247699	0.221302	0.377216	0.190386	0.402812	0.297929	0.107586	0.522781	-0.522781	0.226414	C807383.1	TGTCTCCGAAACCATTACCTTCCGTCATCTAACAAACATAGTAACTATAAGTACTCGTCT	Smp_134880	U			hypothetical protein	NP_001036053.1	|F GO:0008565|	Q2_P34671,Q2_P03927,Q2_P14751	YES	YES	YES	1	1	1	1	1	1	1	1	1	1	1	1
Q2_P07219	0	up	down	0.195204	0.430645	0.432913	0.399627	0.364597	0.113945	0.298908	0.555178	0.263082	0.49914	0.404077	0.144694	0.369112	0.654654	0.350387	0.489193	0.465837	0.140097	0.411504	-0.411504	0.128442	C812619.1	CTTTTGGTCGGTTTAGCATTAGCCAACAGTGTCAAATAGTCTTGTTATTGAAATCAGTAA	Smp_021730.x	U			hypothetical protein	NP_001853.2	-		YES	YES		1	1	1	1	1	1	1	1	1	1	1	1
Q2_P14754	0	up	down	1.65168	1.01632	1.78443	1.21009	1.41563	0.362135	1.12435	1.00201	0.611897	1.16543	0.975921	0.252414	0.330146	-0.16109	0.584707	0.433869	0.296908	0.322725	0.896153	-0.896153	0.55908	C913090.1	AATAACAGCAATTAATGCAGTTTTAGATGGTCGTGATGTAATCCTAGTTATGCCTACAGG	Smp_056620	U			DNA helicase recq1, putative	NP_116559.1	|F GO:0008026|	Q2_P14754,Q2_P34673,Q2_P38188,Q2_P09666,Q2_P29415	YES	YES	YES	1	1	1	1	1	1	1	1	1	1	1	1
Q2_P38630	0	up	down	0.589845	0.644044	0.739422	0.478488	0.61295	0.108898	0.2322	0.463741	0.279134	0.373777	0.337213	0.102871	0.262748	0.569262	0.291786	0.505562	0.40734	0.15289	0.452501	-0.452501	0.165625	JAP09189.C	CGTAAATGTTGTGACCATCAGAATAAAAAACCTGTCATTCATGATCCTTGTGAAGTTGAA	gi|256075486	U			-	NP_003040.1	-	Q2_P38630,Q2_P39912	YES	YES		1	1	1	1	1	1	1	1	1	1	1	1
Q2_P02698	0	up	down	1.03337	0.700897	1.16299	0.887032	0.946073	0.198555	0.52122	0.776624	1.07028	0.752726	0.780212	0.22508	0.23271	0.0744301	0.58837	0.194739	0.272562	0.221085	0.666283	-0.666283	0.357008	C805376.1	TAATTACCAAACGACCTAGAGCAGCTTCAGCTTATGCTGTAGGTGAGACTAAATTAGCAG	Smp_131050	U		X	camp-dependent protein kinase type II regulatory subunit, putative	NP_002727.2	|F GO:0000166|	Q2_P02698	YES	YES	YES	1	1	1	1	1	1	1	1	1	1	1	1
Q2_P09493	0	up	down	1.02559	0.638402	0.281455	1.46355	0.85225	0.508356	0.825957	0.0192516	2.03546	1.47927	1.08998	0.868264	0.467789	0.627442	0.8074	1.08948	0.748028	0.266578	0.896754	-0.896754	0.563743	C903332.1	CAACATGGAACTTGTCCAGTGGAATTAAAACCAACAACCATTCATCAAGAATAAACTTTC	Smp_044060	U			camp-specific cyclic nucleotide phosphodiesterase, putative	NP_775656.1	|F GO:0004114|	Q2_P09493,Q2_P39211	YES	YES	YES	1	1	1	1	1	1	1	1	1	1	1	1
Q2_P24751	0	up	down	0.501393	0.544652	0.300072	0.517488	0.465901	0.111985	0.699333	0.43238	0.477545	0.589946	0.549801	0.119694	0.550246	0.275813	0.334363	0.118215	0.319659	0.178782	0.44512	-0.44512	0.160967	C809290.1	CGAAGGGAGAAAACCAAAACAAGAAACCGTATTAGCTGATCCCGGTTCTTTATATTTTTT	Smp_150970.x	U			RAB6-interacting protein 2 (ERC protein 1), putative	-	|F GO:0003779|		YES	YES		1	1	1	1	1	1	1	1	1	1	1	1
Q2_P24646	0	up	down	0.687348	0.418817	0.748329	0.408316	0.565702	0.177479	0.768446	0.558328	0.975169	0.641586	0.735882	0.181416	0.467256	0.112328	0.428481	0.217107	0.306293	0.169721	0.535959	-0.535959	0.243842	C809168.1	TGATTTACCAGTGGCATTGGAGCAATTATCTGAAATGGCCTATCGTATTGAAACAGAAGC	Smp_147500	U			maguk P55 subfamily member 3,5, putative	NP_775767.2	|F GO:0004385|	Q2_P32583,Q2_P24646,Q2_P39998,Q2_P12768	YES	YES		1	1	1	1	1	1	1	1	1	1	1	1
Q2_P18552	0	up	down	0.490662	0.468356	0.522716	0.546569	0.507076	0.034511	0.360879	0.338142	-0.0442218	0.662013	0.329203	0.28942	0.729375	0.807855	0.746401	0.797016	0.770162	0.0381669	0.53548	-0.53548	0.24364	C800788.1	CATGTGACTTGCATGTTTTCTTGAAGACGTAGGAATCGTTTGTTTTTCATCTCGTTTTAA	Smp_030300.x	U			endoplasmin, putative	NP_003290.1	-	Q2_P33535,Q2_P02862,Q2_P01518,Q2_P18552,Q2_P34413,Q2_P30214,Q2_P10440,Q2_P26223,Q2_P40720,Q2_P27003,Q2_P16738,Q2_P04297,Q2_P26116,Q2_P07051,Q2_P26689,Q2_P30665,Q2_P07169,Q2_P26820,Q2_P36870,Q2_P16573,Q2_P13664	YES	YES		1	1	1	1	1	1	1	1	1	1	1	1
Q2_P30402	0	up	down	0.541511	0.770954	0.458504	0.0934584	0.466107	0.281391	1.30181	1.68632	2.05955	1.3331	1.5952	0.355292	0.353443	1.42916	0.476899	0.772802	0.758075	0.480748	0.939793	-0.939793	0.607335	C904951.1	GGTGTAGAAGGTGACGATGAAGCAGAAGTAGAAGCCGAGAAAAATGTAGAAGAAGAAGAA	Smp_156790	U		X	hypothetical protein	NP_064562.1	|C GO:0005737|		YES	YES		1	1	1	1	1	1	1	1	1	1	1	1
Q2_P25235	0	up	down	0.559869	0.483458	0.279357	0.827964	0.537662	0.226883	0.749908	0.456509	0.222035	0.858258	0.571678	0.288333	0.369808	0.389597	0.373052	0.399738	0.383049	0.0141032	0.497463	-0.497463	0.210041	C809956.1	TTTGTAAGTGATGTCGTGTGGACCGACACAGGAAACACCTCAATCGCCAATATATATATA	gi|256090348	U			-	NP_002119.1	-		YES	YES	YES	1	1	1	1	1	1	1	1	1	1	1	1
Q2_P23798	0	up	down	0.212545	0.30291	0.383597	0.280339	0.294848	0.0705351	0.288829	0.352998	0.404789	0.313026	0.33991	0.0507034	0.325417	0.485892	0.447333	0.385754	0.411099	0.0704527	0.348619	-0.348619	0.0768781	C808067.1	CCACCTCCCAGAAAACTAGATTGAGATGTGTTTTGAAACACTTTAGATAGTGACTTTGTA	gi|256070570	U			-	NP_057119.2	|GO:0006744||GO:0005743||GO:0016020||GO:0005739|	Q2_P23798	YES	YES	YES	1	1	1	1	1	1	1	1	1	1	1	1
Q2_P29399	0	up	down	1.2276	1.63045	1.56345	2.22678	1.66207	0.415688	0.556779	0.596058	1.48259	1.6911	1.08163	0.589765	1.00461	0.421554	-0.305563	0.501128	0.405433	0.539738	1.04971	-1.04971	0.713518	C903561.1	CTTCAGAGAATGAATAACCACATCGAGATTAATCCAAGTAATGTCTTAATGCGTTGAAAC	C903561.1	U			-	-	-		YES	YES		1	1	1	1	1	1	1	1	1	1	1	1
Q2_P09530	0	up	down	0.72344	0.66853	0.945209	1.29325	0.907607	0.283554	0.75291	0.387326	0.338502	0.74085	0.554897	0.222632	1.04935	0.259564	0.281048	0.250325	0.460071	0.393061	0.640858	-0.640858	0.343552	C903376.1	CTGACATAGTGCTTGTGAAATAATCGATAAGCCAATTAATACTAGAAGTAGGGACTATTG	Smp_160190	U		X	hypothetical protein	NP_000937.1	|F GO:0008270|	Q2_P09530,Q2_P39721,Q2_P29263	YES	YES	YES	1	1	1	1	1	1	1	1	1	1	1	1
Q2_P06099	0	up	down	1.04881	0.929388	1.18641	1.00001	1.04116	0.108539	0.837818	0.674049	0.582826	0.831381	0.731519	0.124745	0.18792	0.280104	0.21402	0.192277	0.21858	0.042575	0.663752	-0.663752	0.365349	C810884.1	GATCGATGAGGACAGTTTAGCTTAAGGTTACTTATATATGACTGACATATCAATATTCGC	Smp_182620	U			hypothetical protein	NP_001120.3	|F GO:0008233|		YES	YES		1	1	1	1	1	1	1	1	1	1	1	1
Q2_P31702	0	up	down	0.868769	0.958343	0.801031	1.13692	0.941265	0.145479	0.259387	0.798763	0.371247	0.440291	0.467422	0.233132	0.247206	0.717592	0.255524	0.385604	0.401481	0.220063	0.603389	-0.603389	0.311227	C907401.1	CTGTTGTAAACGATCCAGCAAACAATAATATGGGTATGAACAAACCTTTTTGTGTTGATC	Smp_144450	U			apobec-1 complementation factor-related	NP_055391.2	|F GO:0000166|		YES	YES		1	1	1	1	1	1	1	1	1	1	1	1
Q2_P00227	0	up	down	0.971063	0.504695	0.128814	0.899559	0.626033	0.389791	0.575432	1.18274	0.308621	1.07466	0.785363	0.413503	0.840746	0.241493	0.431348	0.501107	0.503673	0.250063	0.638356	-0.638356	0.345881	C800715.1	GCATTGAGTAGAGCTATGAGCTTGGATGAAACAAATCTTTCTGCACAAGTGAAATCATCT	Smp_138600	U			hypothetical protein	NP_055547.1	|F GO:0004437|	Q2_P15896,Q2_P36174,Q2_P18495,Q2_P11339,Q2_P39940,Q2_P31120,Q2_P00227	YES	YES		1	1	1	1	1	1	1	1	1	1	1	1
Q2_P19146	0	up	down	0.809379	0.45133	1.03341	0.535141	0.707315	0.265786	0.278541	0.469488	0.895056	0.332621	0.493927	0.279232	0.486235	0.160141	0.563799	0.459394	0.417392	0.177122	0.539545	-0.539545	0.255939	C801792.1	ACGTTTTTCCCCTTGGGTTTTGTAATCCGATTGGTACTGGTCGTCAATGGATGTCTTGGA	Smp_025150.x	U			sugar nucleotide epimerase related	NP_064580.2	|F GO:0050662|	Q2_P35201,Q2_P15278,Q2_P14905,Q2_P02847,Q2_P19138,Q2_P19146,Q2_P34828	YES	YES	YES	1	1	1	1	1	1	1	1	1	1	1	1
Q2_P01579	0	up	down	1.40259	0.760933	1.31992	1.99776	1.3703	0.506167	0.944401	1.34304	0.809488	2.06179	1.28968	0.562378	0.203152	0.23043	-0.180983	1.982	0.558649	0.967312	1.07288	-1.07288	0.746147	C803488.1	GTTCATGCAGCTGATGTTGTACAGTCAACACATGTATTATTAAATGCACAATCATTAGAG	Smp_141980	U		X	camp-specific 3,5-cyclic phosphodiesterase, putative	NP_001098101.1	|F GO:0004114|	Q2_P01579,Q2_P37039,Q2_P16304,Q2_P36551	YES	YES		1	1	1	1	1	1	1	1	1	1	1	1
Q2_P36556	0	up	down	0.480229	1.48928	1.27047	1.30192	1.13548	0.447382	1.50479	1.08258	0.277051	1.79578	1.16505	0.660451	1.0604	-0.61321	0.78247	1.41971	0.662341	0.889478	0.987622	-0.987622	0.668727	C916840.1	GACGGTTATATACACTATGGTCATACAGTGAAATTGGTCTGTTCAGAAACTGGTATGGCA	Smp_145970	U			recombining binding protein suppressor of hairless, putative	NP_056958.3	-	Q2_P15652,Q2_P35669,Q2_P11412,Q2_P23086,Q2_P25870,Q2_P36556,Q2_P16309,Q2_P31450,Q2_P11651,Q2_P03756	YES	YES		1	1	1	1	1	1	1	1	1	1	1	1
Q2_P05743	0	up	down	0.661428	0.599249	0.586988	0.440939	0.572151	0.0933474	1.01322	0.969173	0.16678	0.68155	0.707681	0.38944	0.335677	0.467298	0.348225	0.250788	0.350497	0.0890862	0.543443	-0.543443	0.263723	C810495.1	CGACATGGAACACATATTTAAGAGTTTATTGATGGAATCATGTACCCTTTCCTTTGAAGT	Smp_145090	U			tumor differentially expressed protein-related	NP_840060.1	|P GO:0008654|		YES	YES		1	1	1	1	1	1	1	1	1	1	1	1
Q2_P07092	0	up	down	0.76269	0.74951	0.488649	0.668393	0.66731	0.126195	0.626043	0.434925	-0.249902	0.616589	0.356914	0.413994	0.540664	0.713916	0.712614	0.569251	0.634111	0.0921426	0.552778	-0.552778	0.272997	C812390.1	GTTGTGGCATTTAAGAATGAGCAACCAATGAGGAGAAAATTCGTTGTTTTTTGTTACTTC	Smp_137540	U			disulfide oxidoreductase, putative	NP_665811.1	|F GO:0050660|		YES	YES	YES	1	1	1	1	1	1	1	1	1	1	1	1
Q2_P17968	0	up	down	0.901906	0.800756	0.736967	0.844459	0.821022	0.0696835	0.470868	0.228134	0.0071126	0.257221	0.240834	0.189711	0.712691	0.501098	0.700465	0.52661	0.610216	0.111867	0.557357	-0.557357	0.277993	C800093.1	ATGAAATGATATCCTACTCAAACATTGTCTTTGGAAATGAATCTGAAGCTGAAGCTTACG	Smp_008360	U			adenosine kinase, putative	NP_006712.2	|F GO:0016773|	Q2_P17968	YES	YES	YES	1	1	1	1	1	1	1	1	1	1	1	1
Q2_P19557	0	up	down	1.70239	1.42047	1.51836	1.59726	1.55962	0.119537	2.2677	1.80364	1.30131	2.11666	1.87233	0.426929	0.379742	-0.384249	0.30011	0.138414	0.108505	0.343503	1.18015	-1.18015	0.854389	C802301.1	GTAGTCTTCTACCTTGTCAGGATACTCCAACTTCAAAGTTTCCTTTCGAAGCTAAGGTAA	Smp_007550	U			leukotriene A4 hydrolase (M01 family)	NP_000886.1	|F GO:0008233|	Q2_P06133,Q2_P19557,Q2_P17073	YES	YES	YES	1	1	1	1	1	1	1	1	1	1	1	1
Q2_P21902	0	up	down	0.540745	0.45101	0.222308	0.47122	0.421321	0.13813	0.760703	0.50644	0.539401	0.760449	0.641748	0.137869	0.528111	0.201228	0.362022	0.19637	0.321933	0.157536	0.461667	-0.461667	0.191417	C805525.1	GTCGACATTTTCTATCTCTTTGAACTTAAGATTTGCGTGTCTAGTTATTTTTCACCGTCT	C805525.1	U			-	-	-		YES	YES		1	1	1	1	1	1	1	1	1	1	1	1
Q2_P19874	0	up	down	0.633049	0.58951	0.624569	0.547812	0.598735	0.0388293	0.611192	0.169233	0.3423	0.541003	0.415932	0.200042	0.603671	0.013558	0.722467	0.405851	0.436387	0.310667	0.483685	-0.483685	0.211998	C802705.1	CATGAAGCGGCTTTTGGTACTAGTGATTCGGGATGTGGTTTAGGGTATTCACTGATTTCA	gi|256085744	U			-	NP_003357.2	-		YES	YES		1	1	1	1	1	1	1	1	1	1	1	1
Q2_P19411	0	up	down	0.427947	0.466269	0.375625	0.287686	0.389382	0.0773092	0.419515	0.291483	0.271759	0.161399	0.286039	0.105806	0.447669	0.468719	0.311946	0.352325	0.395165	0.0751167	0.356862	-0.356862	0.0946786	C802130.1	GAGACAAGTTGGTTACCAGTGGAGCTTGAATACTTAAAATACTTTTAGGAAACCCAAAAT	Smp_015730	U			hypothetical protein	-	-	Q2_P41187,Q2_P19411	YES	YES		1	1	1	1	1	1	1	1	1	1	1	1
Q2_P19644	0	up	down	0.220779	0.410946	0.17711	0.376241	0.296269	0.114665	0.392922	0.433992	0.323107	0.593913	0.435983	0.114806	0.499824	0.813624	0.626996	0.782135	0.680645	0.145554	0.470966	-0.470966	0.201218	C802405.1	GTGGGAAGTCGAAATCTCAGAAAACCTAAAAGCAGATTATGTATATCGATGAAGTATTAC	Smp_042590.x	U			NADH-ubiquinone oxidoreductase 1, chain, putative	NP_002487.1	|F GO:0009055|	Q2_P19644	YES	YES	YES	1	1	1	1	1	1	1	1	1	1	1	1
Q2_P35765	0	up	down	0.675647	0.280703	0.704214	0.308988	0.492388	0.228692	0.277715	0.680069	0.565371	0.315166	0.45958	0.194711	0.376322	0.222665	0.404378	0.499197	0.37564	0.114737	0.442536	-0.442536	0.175586	C915479.1	CAGTTGGCTGAAGTAAAATCTTTGACCGGTTGTAAGTCTTTATTAAAGGAAAAAGAGTTG	Smp_057600	U			hypothetical protein	-	|C GO:0005737|	Q2_P15708,Q2_P35765	YES	YES		1	1	1	1	1	1	1	1	1	1	1	1
Q2_P07678	0	up	down	-0.121913	1.52054	0.246218	0.367527	0.503093	0.709505	2.10518	2.35575	1.03466	1.11956	1.65379	0.674593	1.23936	1.00788	1.00422	0.529662	0.94528	0.298113	1.03405	-1.03405	0.728479	C813232.1	GGACTCGGTCAAAATCTGTTTGAAAGAGTGCATAATGCATCAGTAGAATTGGCGAAAGAT	gi|256090568	U			-	-	-		YES	YES		1	1	1	1	1	1	1	1	1	1	1	1
Q2_P12220	0	up	down	0.339379	0.358669	0.457596	0.25846	0.353526	0.0818428	0.259647	0.40616	0.389755	0.237458	0.323255	0.0869916	0.510493	0.284678	0.292453	0.339551	0.356794	0.105295	0.344525	-0.344525	0.0846352	C908060.1	GTATGCAGGGAGGTGGAACTTATCTACATCAAACGAAACACATTGTTGTTCCACATGCAT	Smp_137000.x	U			mitochondrial carrier protein, putative	NP_057100.1	|F GO:0005509|	Q2_P12220,Q2_P18638,Q2_P11505,Q2_P14166	YES	YES	YES	1	1	1	1	1	1	1	1	1	1	1	1
Q2_P00022	0	up	down	0.259393	0.316153	0.0336034	0.218664	0.206953	0.122286	1.02474	0.682838	0.525378	0.865533	0.774623	0.217081	0.709151	0.980618	0.776032	0.868803	0.833651	0.117835	0.605076	-0.605076	0.328338	C800062.1	TTAGTTTCCCAAAAAACCCGTTTCCCTAAGGGTTGCAATTAGCAGGAATTGTAAAGTTAG	gi|256085680	U			-	NP_112581.1	|GO:0005471||GO:0005488||GO:0005743||GO:0006810||GO:0006839||GO:0015865||GO:0016020||GO:0009941||GO:0005739|		YES	YES	YES	1	1	1	1	1	1	1	1	1	1	1	1
Q2_P40866	0	up	down	0.299324	0.390551	0.244347	0.52052	0.363685	0.120696	0.35879	0.736717	0.308076	0.618877	0.505615	0.205601	0.243611	0.836892	0.413946	0.673996	0.542111	0.264461	0.470471	-0.470471	0.202579	JAP00835.C	GAAGCTTTTCATGGAACAACTAATAATCAGTGTTGGAGTATAGATAATACAGAACCGATG	gi|76156930	U			-	-	-	Q2_P40866	YES	YES		1	1	1	1	1	1	1	1	1	1	1	1
Q2_P14065	0	up	down	0.858434	1.20282	1.0586	0.935556	1.01385	0.15055	0.849785	1.24319	0.57023	1.33402	0.999307	0.354954	-0.0125183	0.173279	0.199135	0.464024	0.20598	0.196167	0.739713	-0.739713	0.454379	C911718.1	TCTCATCATAACTATAGGCACAGGATGTGTTGGATTAGTTTTATGCCTAATGCGTCGTAA	Smp_175270	U			hypothetical protein	NP_001116151.1	|F GO:0005509|	Q2_P14065,Q2_P33945	YES	YES		1	1	1	1	1	1	1	1	1	1	1	1
Q2_P16382	0	up	down	0.538084	0.781028	0.622011	0.542798	0.62098	0.113432	0.225393	0.0722899	0.668441	0.28374	0.312466	0.253515	0.596882	0.436092	0.512685	0.344701	0.47259	0.107617	0.468679	-0.468679	0.20374	C916969.1	CTTCAAGTCTTCAAAAAAGGGAGGTGTTATGGCGGGATGAAAGGTCAAAATTAGATTGAT	Smp_063480	U			ATP-dependent clp protease ATP-binding subunit clpx, putative	NP_006651.2	|F GO:0008270|		YES	YES	YES	1	1	1	1	1	1	1	1	1	1	1	1
Q2_P16140	0	up	down	0.984104	1.74459	0.22386	1.71517	1.16693	0.720431	0.910685	1.3148	0.451363	0.821851	0.874676	0.354491	0.955042	1.06062	-0.46641	1.17191	0.68029	0.769578	0.907299	-0.907299	0.61724	C916476.1	GTGCACTTTAAAATATGTGGAGCTATGTGACATCCATAAAGCCAAATCAACTGTTTGATA	Smp_073560.x	U			G beta-like protein gbl	NP_071767.3	-	Q2_P12696,Q2_P16140,Q2_P08022,Q2_P27693	YES	YES	YES	1	1	1	1	1	1	1	1	1	1	0	1
Q2_P09121	0	up	down	0.309852	0.549801	0.710022	1.01587	0.646386	0.296171	0.232309	0.464316	0.609083	-0.0106641	0.323761	0.271642	0.715487	0.525773	0.550575	0.768702	0.640134	0.120149	0.53676	-0.53676	0.2697	C902781.1	GTTGAGCAACACTCCAGTGTATAAAATGGTGATGAGTATTGGATGGAATCCTTATTTTAA	Smp_013150	U			riboflavin kinase/fmn adenylyltransferase, putative	NP_060809.2	|F GO:0008270|	Q2_P09121	YES	YES	YES	1	1	1	1	1	1	1	1	1	1	1	1
Q2_P25574	0	up	down	1.30715	1.32074	0.985121	0.113587	0.931648	0.567002	1.261	1.13116	-0.691195	1.87476	0.893933	1.10539	1.03735	1.35802	0.788553	0.952013	1.03399	0.239422	0.953189	-0.953189	0.663608	C810511.1	AATATTTCAAATTTGCTTTGATAGAATACTGATGATGATGATGACGACGATGACGACGAC	Smp_165010	U		X	hypothetical protein	-	-		YES	YES		1	1	1	1	1	1	1	1	1	1	1	1
Q2_P03691	0	up	down	1.42502	1.30877	0.89295	0.678095	1.07621	0.350159	0.744685	0.569795	-0.422215	0.722982	0.403812	0.556158	0.517369	0.611323	0.819886	0.978401	0.731744	0.207418	0.737255	-0.737255	0.460163	C807010.1	AGCATTCTGATGAGGATATTGACTCCGAAAATATGACGAAGTATCAGAAAGATCTGAACA	Smp_175980	U		X	hypothetical protein	NP_849155.2	|F GO:0003824|	Q2_P39937,Q2_P20248,Q2_P03691,Q2_P23021	YES	YES	YES	1	1	1	1	1	1	1	1	1	1	1	1
Q2_P16050	0	up	down	0.33177	0.296179	0.167929	0.0832444	0.219781	0.115049	0.846369	0.760799	0.398965	0.642328	0.662115	0.19436	0.706608	0.948513	0.616145	0.790741	0.765502	0.14131	0.549133	-0.549133	0.28367	C916305.1	GGAGTACGTGTTTTAGGTGAAAATACTGGAAAATTTCTCCGTAGAATTAAATAGCTTCAC	Smp_005330	U			methionine-tRNA synthetase, putative	NP_612404.1	|F GO:0008270|	Q2_P26705,Q2_P16050	YES	YES	YES	1	1	1	1	1	1	1	1	1	1	1	1
Q2_P40273	0	up	down	0.967696	1.10724	1.1022	1.02705	1.05104	0.0665755	0.905607	1.79683	1.07284	1.68462	1.36497	0.441601	-0.0621556	0.352219	-0.0810584	0.577573	0.196645	0.323216	0.870888	-0.870888	0.590567	JAP02816.S	GTAGCTAGAATTTCTGGTCCGTGTTGTGTACCACATCAATTATCATCACAATCATTATTA	gi|256079251	U			-	NP_001191.1	-	Q2_P17089,Q2_P38799,Q2_P37448,Q2_P38800,Q2_P40273	YES	YES		1	1	1	1	1	1	1	1	1	1	1	1
Q2_P35783	0	up	down	0.523897	0.452619	0.709656	0.706937	0.598277	0.130334	0.160971	0.70235	0.691704	0.427445	0.495618	0.256791	0.1424	0.406559	0.273626	0.391626	0.303552	0.122791	0.465816	-0.465816	0.20738	C915502.1	TATGCTAGATATGGTATGATACCACCAAATATGGGTGGTGCATTCGGTGCATTTGCTCCA	Smp_017350	U			hypothetical protein	-	|C GO:0005634|	Q2_P36369,Q2_P15714,Q2_P35783	YES	YES		1	1	1	1	1	1	1	1	1	1	1	1
Q2_P01512	0	up	down	0.67098	0.456716	0.84519	0.576506	0.637348	0.16397	0.818176	0.881432	0.981039	0.742589	0.855809	0.100953	0.398651	0.166733	0.212703	0.0690691	0.211789	0.138223	0.568315	-0.568315	0.305505	C803366.1	CAACTTCTGAACAATAAACTTGTTGATGATGCTCTTCAAACAACTGACCCGATTAAAGAT	Smp_143760	U			terminal deoxycytidyl transferase rev1, putative	NP_057400.1	|F GO:0003677|	Q2_P32489,Q2_P12667,Q2_P21590,Q2_P03170,Q2_P32701,Q2_P12877,Q2_P06202,Q2_P02519,Q2_P28772,Q2_P09048,Q2_P25834,Q2_P25767,Q2_P01512	YES	YES	YES	1	1	1	1	1	1	1	1	1	1	1	1
Q2_P24690	0	up	down	0.661247	0.668679	0.453734	0.716098	0.624939	0.116694	0.626949	0.42405	-0.084141	0.958819	0.481419	0.436745	0.566547	0.196346	0.580841	0.51152	0.463813	0.180799	0.523391	-0.523391	0.265201	C809215.1	CTTATGAGATGAAGCGTATTAACGGATCCATTTATAGTTGGACAAGGACAGATAATAGTT	Sjc_0071880	U			-	NP_149162.2	-		YES	YES		1	1	1	1	1	1	1	1	1	1	1	1
Q2_P07804	0	up	down	0.704265	0.382847	0.631985	0.344655	0.515938	0.178872	0.96818	1.00851	1.11167	0.894042	0.995601	0.0907456	0.240553	0.356378	0.232164	0.251116	0.270053	0.0580702	0.593864	-0.593864	0.333041	C813434.1	CAGCTTCAGTGCTCGCAGGTCAAAGTAATCCAGATATAGAATAGTTTTAATTATTTCTTC	Smp_152710.x	U			glutathione-s-transferase omega, putative	NP_004823.1	|F GO:0004364|	Q2_P07804	YES	YES	YES	1	1	1	1	1	1	1	1	1	1	1	1
Q2_P04124	0	up	down	0.34634	0.35921	0.306357	0.56004	0.392987	0.11362	0.323753	0.156543	0.293521	0.271048	0.261216	0.0730471	0.403506	0.345521	0.509419	0.40441	0.415714	0.0682753	0.356639	-0.356639	0.106338	C807731.1	GGTGCACATGATGATCGTCGTGCTGGTTATGGTGTTTACTGGGGACCTAATCATCCATGG	Smp_180530.x	U			phosphoglucomutase, putative	NP_002624.2	|F GO:0008966|	Q2_P35119,Q2_P04124,Q2_P02974,Q2_P12421,Q2_P32217,Q2_P15158,Q2_P35078,Q2_P35090,Q2_P15168,Q2_P18978,Q2_P29935,Q2_P08027,Q2_P27697,Q2_P22978,Q2_P03645,Q2_P28134,Q2_P08425,Q2_P15200	YES	YES	YES	1	1	1	1	1	1	1	1	1	1	1	1
Q2_P38390	0	up	down	0.753857	0.65597	0.758541	0.720607	0.722244	0.0472995	0.760488	0.497941	0.691068	0.825042	0.693635	0.141468	0.15485	0.189339	0.134558	0.225035	0.175946	0.039779	0.530608	-0.530608	0.274334	JAP01389.C	AATGGTTAATGGCTGCAGTTGGTTTAGCTATTGAAGGAGGAAGTTGTTTCTTGATACCAT	Smp_046120	U		X	vesicular acetylcholine transporter, putative	NP_003046.2	|C GO:0031410|	Q2_P00705,Q2_P40876,Q2_P38390	YES	YES	YES	1	1	1	1	1	1	1	1	1	1	1	1
Q2_P21146	0	up	down	2.42802	1.28482	1.03082	2.24637	1.74751	0.692746	2.22487	2.45719	1.72105	2.11444	2.12939	0.307425	-0.860378	-0.249698	0.40703	1.81306	0.277504	1.14709	1.3848	-1.3848	1.10037	C804441.1	ACGAGCTACTGATGTACAAAGATATTGGCAAAATCAAGATATAAGTCGTGAATCTACAAG	Smp_059570	U			hypothetical protein	NP_859053.1	|F GO:0005525|	Q2_P22170,Q2_P21146,Q2_P02136,Q2_P17483	YES	YES		1	1	1	1	1	1	1	1	1	1	1	1
Q2_P16139	0	up	down	1.07684	1.36429	1.49515	1.12289	1.26479	0.198685	2.3274	2.33004	2.85669	2.13119	2.41133	0.311166	-0.0363486	0.0226463	0.14566	0.437855	0.142453	0.211027	1.27286	-1.27286	0.992632	C916475.1	GAATTTTTCGCCAATAAGTTTCATGATGATTTTGAGCCGATTGCATATGATTGTACAGAG	Smp_154680	U			glycosyltransferase 14 family member, putative	NP_001091105.1	|C GO:0016021|	Q2_P16139	YES	YES	YES	1	1	1	1	1	1	1	1	1	1	1	1
Q2_P32005	0	up	down	0.593602	0.64235	0.201483	0.885345	0.580695	0.283185	1.06569	0.811065	0.19993	1.47189	0.887142	0.53287	0.544454	0.124249	0.622473	0.532526	0.455926	0.224687	0.641254	-0.641254	0.385862	C908018.1	CGGTGGTACATCTGCTTTGTTCGGTGCGCTTAACTGGCTTGAATCTAGTTACTGCAATGG	Smp_195010	U		X	HMG-CoA synthase	NP_002121.4	|F GO:0004315|	Q2_P05783,Q2_P32005	YES	YES	YES	1	1	1	1	1	1	1	1	1	1	1	1
Q2_P07417	0	up	down	0.436914	0.63012	0.357395	0.448104	0.468133	0.115294	0.444351	0.539786	0.279245	0.525177	0.44714	0.11954	0.207493	0.371799	0.129396	0.324494	0.258295	0.110244	0.391189	-0.391189	0.143355	C812893.1	CACGAATGTCACTTTGTTTTCTAACGCGAGCAAACTATCAAGAAGTGAACATTTAGTATT	Smp_174230	U			hypothetical protein	NP_115893.1	-		YES	YES		1	1	1	1	1	1	1	1	1	1	1	1
Q2_P30648	0	up	down	0.795376	0.811503	0.566332	0.835736	0.752237	0.125041	0.559308	0.654605	0.885581	0.733714	0.708302	0.138029	0.226833	0.154231	0.0805104	0.236111	0.174421	0.0725246	0.544987	-0.544987	0.293508	C905345.1	CAATGGACCAACGTTTAGGTATACCCAGAAACGTTTCAGATAATATGATAACACATCAAA	Smp_167380	U		X	hypothetical protein	-	|C GO:0016020|	Q2_P10852,Q2_P30648	YES	YES		1	1	1	1	1	1	1	1	1	1	1	1
Q2_P39197	0	up	down	0.420025	0.50862	0.465733	0.840315	0.558673	0.191214	0.46393	0.911535	0.354009	0.864592	0.648516	0.280876	0.279068	0.276413	0.184604	0.363298	0.275846	0.0729922	0.494345	-0.494345	0.245864	JAP01553.C	TTTCGGTGAAGCATTTAGTGATTTAGTTCCAAGTACATTAGCCCTTATTCAAGGAGTTGG	Sjc_0314260	U			-	NP_212134.3	|GO:0005887||GO:0007605||GO:0032217||GO:0032218|	Q2_P39197	YES	YES	YES	1	1	1	1	1	1	1	1	1	1	1	1
Q2_P05987	0	up	down	0.511852	0.23814	0.725665	0.256937	0.433149	0.231545	0.47934	0.842103	0.763142	0.651822	0.684102	0.157248	0.286541	0.344448	0.292086	0.261562	0.296159	0.0348229	0.471137	-0.471137	0.223264	C810763.1	GCTCACTTCGCGGAATAATGGAACAACCAATTTAAAAAGTCATATAGGTCGAATTTTGAA	Smp_039000	U			ATP synthase delta chain, putative	NP_001688.1	|F GO:0046872|	Q2_P29145,Q2_P05987,Q2_P09400	YES	YES	YES	1	1	1	1	1	1	1	1	1	1	1	1
Q2_P03051	0	up	down	0.925539	1.01313	0.758667	1.23441	0.982934	0.198107	0.939684	0.858638	1.15157	1.20116	1.03776	0.164677	0.137892	0.130073	-0.0235258	0.238914	0.120838	0.108257	0.713845	-0.713845	0.462229	C806036.1	GTGATAACGTTGATCAGGCGAATCCGAATGCAAATAATGCTGATCAAAAATTGATAGAAA	gi|256052678	U			-	NP_659436.1	-		YES	YES		1	1	1	1	1	1	1	1	1	1	1	1
Q2_P05893	0	up	down	0.179206	0.350285	0.244982	0.453356	0.306957	0.120376	0.466739	0.799318	0.245361	0.631065	0.535621	0.23639	0.360053	0.675391	0.302315	0.595518	0.483319	0.18022	0.441966	-0.441966	0.196187	C810659.1	GACGCTGGTCTGGATATTTTAAAGAAAAAATAAACTGAAGTGTCGGATAGTATTAACACC	Smp_075210.x	U			prohibitin, putative	NP_009204.1	|F GO:0005515|	Q2_P05893	YES	YES	YES	1	1	1	1	1	1	1	1	1	1	1	1
Q2_P18157	0	up	down	0.99561	0.595384	1.04628	0.687004	0.831069	0.223377	0.902376	1.27683	1.5832	1.0676	1.2075	0.293615	0.307766	-0.00493861	0.305794	0.114387	0.180752	0.153464	0.739774	-0.739774	0.489658	C800310.1	GCTTCTTCTTCTAGACCGAAATTCTTACCCTTCCAGTCTTTGAGTGAAAAGAAGAAAAAA	Smp_168730	U		X	carbonic anhydrase, putative	NP_001209.1	|F GO:0008270|	Q2_P18157	YES	YES	YES	1	1	1	1	1	1	1	1	1	1	1	1
Q2_P05613	0	up	down	0.233277	0.3369	0.193711	0.415823	0.294928	0.100703	1.08345	1.0434	0.26595	1.14042	0.883307	0.413492	0.605799	0.592497	0.502919	0.580373	0.570397	0.0461683	0.582877	-0.582877	0.336163	C810353.1	GTCGTGTACCCTGTTTTTTATGTTTATTGCATTCTTCCTCCAATGACTTAAGAAGAATAG	Smp_173010	U	X		dro/myosuppressin receptor, putative	NP_005499.1	|C GO:0016021|		YES	YES		1	1	1	1	1	1	1	1	1	1	1	1
Q2_P12784	0	up	down	0.885593	1.15367	0.668725	1.13172	0.959926	0.229035	0.256327	0.448717	-0.0836752	0.987109	0.40212	0.447823	0.393044	0.409266	0.52924	0.634291	0.49146	0.112945	0.617835	-0.617835	0.371165	C909285.1	CTGGACAAAAAATTACTGGTGTACGATTTCGTTTACAAGATGGTGATAATCATTGTGTAG	Smp_075690	U			translation elongation factor G, putative	NP_079272.4	-	Q2_P23386,Q2_P12784	YES	YES	YES	1	1	1	1	1	1	1	1	1	1	1	1
Q2_P25997	0	up	down	1.17066	0.916687	-0.180826	1.75903	0.916387	0.812111	1.25245	0.857056	0.14612	1.14449	0.850029	0.498059	0.495841	0.548612	0.639852	0.527556	0.552965	0.0618522	0.773127	-0.773127	0.525173	C811346.1	AGATTTCCCGATGTTCAGAATTGTCAATGTCAGTCATGATCCAACATTTGGTACACAGGT	Sjc_0060680	U			-	NP_001124463.1	|GO:0005524||GO:0005783||GO:0000166|		YES	YES	YES	1	1	1	1	1	1	1	1	1	1	1	1
Q2_P31784	0	up	down	0.828803	1.03223	0.968996	1.30158	1.0329	0.198267	0.242888	0.671951	0.364576	0.812019	0.522859	0.264121	0.088468	0.512882	0.152406	0.502734	0.314123	0.225205	0.623295	-0.623295	0.378175	C907543.1	GGTACAAATACTGGTGTTGGTATTCAAAATAAAGATGGTAGTCTAGGCAATCTTGTTAGT	Smp_179980	U			hypothetical protein	NP_060585.2	|F GO:0005488|	Q2_P12486,Q2_P32280,Q2_P31784,Q2_P10714,Q2_P11961,Q2_P30499	YES	YES	YES	1	1	1	1	1	1	1	1	1	1	1	1
Q2_P33712	0	up	down	0.556977	0.199901	0.592738	0.862832	0.553112	0.272195	1.33197	1.69927	0.667964	1.83532	1.38363	0.522332	0.506442	0.0982127	1.06145	0.334703	0.500203	0.409889	0.812315	-0.812315	0.564784	C911317.1	GGAAAACTTACAGCCCGTGAACGTATAGAATTACTGGCTGATGCTGGAACTTTTATCGAA	Smp_163230	U			propionyl-CoA carboxylase beta chain, mitochondrial precursor, putative	NP_000523.2	|F GO:0016874|	Q2_P33712,Q2_P38489,Q2_P16791,Q2_P37122	YES	YES	YES	1	1	1	1	1	1	1	1	1	1	1	1
Q2_P30627	0	up	down	0.548267	0.841166	0.936406	1.06257	0.847103	0.218892	1.00368	1.32804	1.2209	1.18045	1.18327	0.134953	0.624623	0.943736	-0.670966	0.380531	0.319481	0.699409	0.783284	-0.783284	0.537891	C905309.1	CGTCGTCTCCATCATCATCAATACTGGAGCATCATCAAATATCTAACTTTAAGAATAAAG	Smp_041350	U			bruno-like rna binding protein	NP_001020260.1	|F GO:0000166|	Q2_P30627,Q2_P10831	YES	YES		1	1	1	1	1	1	1	1	1	1	1	1
Q2_P40702	0	up	down	0.329052	0.831638	0.644445	0.522027	0.581791	0.211185	0.594606	0.643853	0.387665	0.825828	0.612988	0.18015	0.211591	0.427334	-0.0112948	0.423217	0.262712	0.208611	0.48583	-0.48583	0.245385	JAP09742.C	CAACAATTTCGTCCAATTACACCAGATAAAGAATTGTTGTCATGTATATCGGAATGGTGT	Sjc_0049190	U			-	NP_001034795.1	-	Q2_P40702	YES	YES		1	1	1	1	1	1	1	1	1	1	1	1
Q2_P18195	0	up	down	0.313751	0.545678	0.119831	0.469164	0.362106	0.188145	1.53733	1.41594	1.15323	1.51718	1.40592	0.176637	0.516666	0.378298	0.541417	0.479647	0.479007	0.0717773	0.749011	-0.749011	0.507378	C800353.1	CACGTTTACTCAGTTGTTCATTCACATATTAACAGTAAGTTTGGAGCTAGACTGATTTTC	Smp_139840	U		X	kunitz-type protease inhibitor, putative	NP_066925.1	|F GO:0005515|	Q2_P18195	YES	YES		1	1	1	1	1	1	1	1	1	1	1	1
Q2_P23469	0	up	down	0.640333	0.923762	0.383967	1.05511	0.750794	0.299607	0.323738	0.541204	-0.224645	0.446095	0.271598	0.342594	0.819167	0.545898	0.649197	0.737493	0.687939	0.117407	0.57011	-0.57011	0.33102	C807641.1	GAAAAGTAGCGGTCCTTATAAGCGAAAAACTACGTAGCATGGTTACCTACTTAGGAGCTG	Smp_008400	U			adenosine kinase, putative	NP_001114.2	|F GO:0016773|	Q2_P23469,Q2_P20184	YES	YES	YES	1	1	1	1	1	1	1	1	1	1	1	1
Q2_P39953	0	up	down	0.585703	0.430643	0.38627	0.726866	0.532371	0.155313	0.704046	0.353573	0.468331	0.854367	0.595079	0.226196	0.298446	0.0542551	0.486747	0.230973	0.267605	0.178731	0.465018	-0.465018	0.226313	JAP09534.C	TTACGAAGATGCGAAAAAGCTTTTCTTGAATCCCGAAGTGACAGACCCTTCATCAATTGA	Smp_186980	U		X	flap endonuclease-1, putative	NP_004102.1	|F GO:0003677|	Q2_P38705,Q2_P41284,Q2_P39953	YES	YES	YES	1	1	1	1	1	1	1	1	1	1	1	1
Q2_P19603	0	up	down	0.973882	0.786355	1.23714	0.58541	0.895696	0.277445	0.279695	0.682771	0.367885	0.121518	0.362967	0.236312	0.359585	0.451452	0.451971	0.365126	0.407033	0.0516399	0.555232	-0.555232	0.317065	C802357.1	ATGAAGTATGTGGGAATAGTTGGTTCAAGAACCGGTGCCTAATGGTCAGGACAATCACGG	Smp_150330	U			hypothetical protein	-	|C GO:0005737|	Q2_P19603,Q2_P01004	YES	YES		1	1	1	1	1	1	1	1	1	1	1	1
Q2_P21061	0	up	down	1.41491	-0.0148924	0.135788	0.488637	0.50611	0.641561	1.31754	0.689943	0.94681	1.3042	1.06462	0.303111	0.835106	0.512041	0.241007	0.660971	0.562281	0.251604	0.711005	-0.711005	0.472607	C804325.1	CGTTTGCCAGCATTGTGTTTGATCGACCTCGTCTTTATTAGGACAATAGTAATAATAATA	Smp_142630	U			talin 2 , putative	NP_006280.3	|F GO:0003779|	Q2_P03526,Q2_P22987,Q2_P21061,Q2_P34285,Q2_P14393,Q2_P01233,Q2_P19992,Q2_P19851,Q2_P01017,Q2_P19635,Q2_P19985,Q2_P09184,Q2_P28920,Q2_P10092,Q2_P10227,Q2_P29998,Q2_P06674,Q2_P26334,Q2_P03651,Q2_P22832	YES	YES	YES	1	1	1	1	1	1	1	1	1	1	1	1
Q2_P28783	0	up	down	1.21485	0.843275	0.836095	0.743261	0.90937	0.208684	1.22714	1.4707	0.943588	1.24245	1.22097	0.215872	0.0168052	-0.10539	0.277323	0.332985	0.130431	0.209068	0.753589	-0.753589	0.515728	C902688.1	GGACAAACCAATTGGATACCTGGAATGAATCGTTCATCCACTATGAATAATAATCATATC	Smp_070630	U			uncoordinated protein 112 (mitogen inducible mig- 2 protein like)	NP_001128471.1	|F GO:0005515|	Q2_P28783	YES	YES	YES	1	1	1	1	1	1	1	1	1	1	1	1
Q2_P23488	0	up	down	0.437142	0.40894	0.417789	0.401349	0.416305	0.0154306	0.429109	0.474097	-0.0804712	0.644484	0.366804	0.312279	0.366098	0.541174	0.478876	0.806993	0.548285	0.187074	0.443798	-0.443798	0.206412	C807664.1	CTTCCTCAGCTTGCTAGCGGTGAAGATAGATCAGGATCCACTGCTGTCTGTGTGCTCATA	Smp_148510	U			protein phosphatase 2C, putative	NP_002697.1	|F GO:0004722|	Q2_P23488,Q2_P02139,Q2_P21153	YES	YES	YES	1	1	1	1	1	1	1	1	1	1	1	1
Q2_P07663	0	up	down	0.408237	0.169844	0.234029	0.304182	0.279073	0.102101	0.54517	0.315788	0.240346	0.289246	0.347638	0.135345	0.678553	0.540347	0.575868	0.505547	0.575079	0.0747186	0.400596	-0.400596	0.163775	C813217.1	GCTTTCTGCATGTCAACAGTTTGGAAAACATTTTTTCAATATGACTGACTGGATTGTTTG	Smp_060820	U			succinyl-CoA synthetase beta chain, putative	NP_003839.2	|F GO:0005524|		YES	YES	YES	1	1	1	1	1	1	1	1	1	1	1	1
Q2_P16159	0	up	down	0.490758	0.527733	0.353867	0.367589	0.434987	0.0872453	0.445418	0.46698	-0.0666799	0.435706	0.320356	0.258355	0.395941	0.610163	0.367819	0.417831	0.447939	0.11007	0.401094	-0.401094	0.164833	C916505.1	TTATTTTGTATGGCATAGTGATGTGATGCGAAGTTGTTTTGTGTTCACTTTAACACTGAC	Smp_150560	U			lysine-specific histone demethylase 1, putative	NP_055828.2	|F GO:0008131|		YES	YES		1	1	1	1	1	1	1	1	1	1	1	1
Q2_P06246	0	up	down	1.13652	1.12311	0.748918	0.953873	0.990606	0.181302	0.946802	0.941384	0.665901	0.931697	0.871446	0.137172	0.147677	0.103671	0.0659461	0.137976	0.113818	0.0370797	0.658623	-0.658623	0.423026	C811047.1	CACGCGAATCCTAAATTTCATACAGGAATCTGGATCTGTGGTATTAATTATGACAACAAT	Smp_180810	U			kunitz-type protease inhibitor, putative	NP_006278.1	|F GO:0005515|	Q2_P30787,Q2_P10995,Q2_P02125,Q2_P40921,Q2_P40534,Q2_P06246	YES	YES		1	1	1	1	1	1	1	1	1	1	1	1
Q2_P23233	0	up	down	-0.056236	0.575085	0.50108	0.692551	0.42812	0.332388	0.993851	1.12433	1.33338	0.690319	1.03547	0.269262	1.0496	0.799631	0.255878	0.035697	0.535202	0.469772	0.666264	-0.666264	0.43189	C807311.1	CACCGTAGCCTATTACATAACTACTTATCAAATCCAGAAGGAAACAAACGGAAAATTTAG	C807311.1	U			-	-	-		YES	YES		1	1	1	1	1	1	1	1	1	1	1	1
Q2_P18798	0	up	down	0.520432	0.34619	0.379676	0.520148	0.441611	0.0918729	0.367639	0.396851	-0.0612475	0.732888	0.359033	0.325529	0.408652	0.764136	0.48253	0.869658	0.631244	0.220729	0.477296	-0.477296	0.242193	C801347.1	CCTTAAATTTGTTGGGGTGGGGGTAATTTTGATGGCAAGTACACATAATATGCAAATAAA	Smp_031770.x	U			tropomyosin, putative	NP_001018005.1	|F GO:0003779|		YES	YES	YES	1	1	1	1	1	1	1	1	1	1	1	1
Q2_P31823	0	up	down	1.32772	1.32163	0.713666	1.38585	1.18721	0.317023	0.98837	0.430338	-0.09635	0.901428	0.555946	0.499205	0.329344	0.340844	0.431841	0.426099	0.382032	0.0544528	0.708397	-0.708397	0.476169	C907654.1	ATGAAAGTGACAACTGGTCCTTATCTGCCGATGAATTGAAGCGAGCACTAATGAGTGTCA	Smp_007760	U			alanine aminotransferase, putative	NP_597700.1	|F GO:0030170|	Q2_P31823	YES	YES	YES	1	1	1	1	1	1	1	1	1	1	1	1
Q2_P21107	0	up	down	0.324212	0.414017	0.0959771	0.417859	0.313016	0.151024	0.527771	0.540147	0.0193685	0.726238	0.453381	0.303249	0.573235	0.601564	0.468519	0.597894	0.560303	0.062469	0.442233	-0.442233	0.208688	C804389.1	GTCTTATCTATTTCCTTAGTGAGTAGTATAGTCTCTTCTGTGGTTTGTTTCTGGGTTTTT	Smp_022400	U			glucose-6-phosphate isomerase, putative	NP_000166.2	-		YES	YES	YES	1	1	1	1	1	1	1	1	1	1	1	1
Q2_P16043	0	up	down	0.727936	0.349034	0.444653	0.329045	0.462667	0.183902	1.21333	1.3919	0.779978	0.754006	1.0348	0.317896	0.263824	0.414438	0.196031	0.448016	0.330577	0.120254	0.609349	-0.609349	0.37767	C916286.1	GGTGCATTTGTATCTACACACTACTGATCTGATAAAAATAATGCCTATGCATGATGGATA	Smp_129100	U		X	hypothetical protein	-	-		YES	YES		1	1	1	1	1	1	1	1	1	1	1	1
Q2_P24912	0	up	down	0.382322	0.327086	0.588224	0.213467	0.377775	0.156924	0.535199	0.877947	1.0571	0.947197	0.85436	0.225197	0.305376	0.247022	0.394912	0.369345	0.329164	0.0664593	0.520433	-0.520433	0.288103	C809500.1	TATAGTTTCACTAAGACATGTACTCTCACCTTACTCTTTCACACATACAGATCAATTCTG	Smp_048560	U			four and A half lim domains, putative	NP_001034581.1	|F GO:0008270|		YES	YES		1	1	1	1	1	1	1	1	1	1	1	1
Q2_P18411	0	up	down	0.492635	0.614879	0.429249	0.64466	0.545356	0.101579	0.279276	0.379738	-0.121573	0.654728	0.298042	0.321625	0.521717	0.450779	0.395895	0.640263	0.502164	0.105494	0.448521	-0.448521	0.216221	C800606.1	GTGTAGATCACTATTCGAATGAAAACTTCATTACCCCCCTACTTCTATCATGGTTATTAT	Smp_018250.x	U			troponin I, putative	NP_003272.3	|F GO:0003779|		YES	YES		1	1	1	1	1	1	1	1	1	1	1	1
Q2_P28938	0	up	down	0.313146	0.457419	0.303922	0.650686	0.431293	0.162273	0.546523	1.04138	0.219661	1.15832	0.741469	0.437414	0.234155	0.387239	0.394434	0.816463	0.458073	0.2501	0.543612	-0.543612	0.312899	C902913.1	TGTTACTCAAGCATAAAGTACATCGTCTCCCTGTAATTGATCCAATCAGTGGGAATCCAT	Smp_001030	U			5'-amp-activated protein kinase gamma-2 non-catalytic subunit transcript variant 2	NP_077747.1	|C GO:0005634|	Q2_P04932,Q2_P28938	YES	YES	YES	1	1	1	1	1	1	1	1	1	1	1	1
Q2_P29992	0	up	down	1.05649	1.7117	1.52106	0.17609	1.11634	0.68457	1.68238	1.06586	-0.0245349	0.88127	0.901244	0.705865	0.111183	-0.0564644	1.29385	1.45903	0.7019	0.784796	0.906493	-0.906493	0.680377	C904354.1	GAGTCTAATGGTTTGAACTGGTGGTCAAAAGTACTCAGTGCCACATAGGACTATTTTGAA	C904354.1	U			-	-	-		YES	YES		1	1	1	1	1	1	1	1	1	1	1	1
Q2_P35409	0	up	down	0.689739	0.767065	0.782982	1.05104	0.822705	0.157574	1.05429	0.773717	1.1438	0.491668	0.865869	0.295108	0.0919367	-0.139613	0.564258	0.250612	0.191798	0.295517	0.626791	-0.626791	0.397353	C914844.1	CAAGCTTTCATGGAGGTAATGCTCCGTCATGGAAGCATTATGTCAATCCTCATGGAAGCG	Smp_132700	U			nephrin, putative	NP_004637.1	|F GO:0005515|	Q2_P22805,Q2_P03496,Q2_P39352,Q2_P35409,Q2_P15466	YES	YES		1	1	1	1	1	1	1	1	1	1	1	1
Q2_P02754	0	up	down	0.46084	0.318058	1.32287	0.517118	0.654721	0.453242	0.714995	1.50297	1.13004	1.1799	1.13198	0.323424	0.298846	0.300922	0.411997	0.15839	0.292539	0.103885	0.693079	-0.693079	0.465209	C805476.1	CGAATTGGCTTCGTTCCCTTCGTCAATCAAATATTTGTGTATTTGTTTAAGTGATGTGAT	Smp_176410	U		X	hypothetical protein	NP_116264.2	|P GO:0006512|	Q2_P38522,Q2_P02754	YES	YES	YES	1	1	1	1	1	1	1	1	1	1	1	1
Q2_P16136	0	up	down	0.373417	0.227701	0.146149	0.24784	0.248777	0.0940083	0.698257	0.471863	0.21215	0.464185	0.461614	0.198615	0.448584	0.653506	0.40324	0.514933	0.505066	0.109073	0.405152	-0.405152	0.173479	C916466.1	GGTAAAGAAGTGGATCCAGAAGAGACAAACAGTGAATCAGAATAGTTTACTATTTTTAGC	Smp_090440	U			DEAD box ATP-dependent RNA helicase, putative	NP_057439.2	|F GO:0008026|	Q2_P16136,Q2_P19920,Q2_P05270	YES	YES	YES	1	1	1	1	1	1	1	1	1	1	1	1
Q2_P23246	0	up	down	0.614013	1.39983	0.625525	0.791084	0.857613	0.37042	0.357175	0.470202	0.0886393	0.342657	0.314668	0.161111	0.274488	0.587972	0.505175	0.615777	0.495853	0.154873	0.556045	-0.556045	0.326521	C807327.1	GACTGTTCCTGCTAATAATACTACTACTGTTAGTACTTGTACCACTACTTCTAATACTAC	Smp_126210	U		X	hypothetical protein	-	|F GO:0005524|	Q2_P03889,Q2_P23246,Q2_P40497,Q2_P38939	YES	YES		1	1	1	1	1	1	1	1	1	1	1	1
Q2_P23201	0	up	down	0.540139	0.390867	0.326139	0.316837	0.393495	0.103158	0.648838	0.317639	0.185132	0.344732	0.374085	0.195993	0.443906	0.236146	0.315149	0.273488	0.317172	0.0904418	0.361584	-0.361584	0.129436	C807264.1	GCCATTATTACCGCATCGAAAATTTACCTAACTTGAAAGTTGTTGGCCATTAAGCTAATA	Smp_050630	U			synaptotagmin, putative	NP_065779.1	|F GO:0005509|		YES	YES	YES	1	1	1	1	1	1	1	1	1	1	1	1
Q2_P03565	0	up	down	1.18673	0.847055	1.41291	1.01699	1.11592	0.241723	-0.0300907	0.367034	0.169261	0.0314408	0.134411	0.17606	0.639585	1.05747	0.751881	0.864419	0.828339	0.178211	0.692891	-0.692891	0.467135	C806822.1	CTCCTTCCGATTCAGAGATAGATTCTAATCCAAGAAGTCGTTCAGCCAAGTTACGTATAG	Smp_053120	U			S-adenosyl-methyltransferase mraW, putative	NP_001107000.1	|F GO:0008168|	Q2_P03565,Q2_P22883	YES	YES	YES	1	1	1	1	1	1	1	1	1	1	1	1
Q2_P35605	0	up	down	0.940204	0.443492	0.995524	0.643969	0.755797	0.259175	1.65987	2.01572	1.43332	1.88052	1.74736	0.255622	0.119518	0.292944	0.347924	0.142578	0.225741	0.112018	0.909632	-0.909632	0.688068	C915284.1	AATCAGCGAACAATGGTGGGATGAAAATTCAAACTATGAACAACTGAGTCAGTTCATCCA	gi|82753491	U			-	-	-		YES	YES		1	1	1	1	1	1	1	1	1	1	1	1
Q2_P21466	0	up	down	0.22823	0.325607	0.237623	0.225042	0.254126	0.0479525	0.328829	0.503389	0.358347	0.521704	0.428067	0.0985736	0.259862	0.284013	0.369485	0.312111	0.306368	0.0471852	0.32952	-0.32952	0.0983756	C804889.1	ATGGCGTGTGTAGAAAAAAGTACAGTCCGTATTCTAGCAGTCTCTTGAAATGGTGTTTCC	Smp_073940	U			WD-repeat protein, putative	NP_059830.1	|C GO:0005737|	Q2_P01718,Q2_P21466	YES	YES	YES	1	1	1	1	1	1	1	1	1	1	1	1
Q2_P20731	0	up	down	0.288825	0.405536	0.111433	0.296008	0.275451	0.12169	0.712128	0.96384	0.279888	0.764871	0.680182	0.288034	0.337373	0.792449	0.344114	0.62247	0.524102	0.222823	0.493245	-0.493245	0.265534	C803897.1	CCGTTTTTGTACCTTTACATCTGCATAGTATACTGAGTAGCGTATAAATTCTGTATTGGA	Smp_026310	U			zinc binding dehydrogenase, putative	NP_057095.2	|F GO:0008270|		YES	YES	YES	1	1	1	1	1	1	1	1	1	1	1	1
Q2_P21248	0	up	down	0.708402	0.464594	0.62848	0.126654	0.482032	0.257739	0.437601	0.331606	0.42286	0.284313	0.369095	0.073433	0.524998	0.212325	0.506772	0.214635	0.364683	0.174755	0.40527	-0.40527	0.176449	C804573.1	CCGGCTTCTGCGAATTTCGACAATCCTGATTCATTGTTTCTAGTATCAGAAAAATTAAAA	Smp_125070.x	U			cysteine synthase, putative	NP_000062.1	|F GO:0030170|	Q2_P21248,Q2_P35761	YES	YES	YES	1	1	1	1	1	1	1	1	1	1	1	1
Q2_P05133	0	up	down	1.81807	1.99758	1.93887	1.79684	1.88784	0.0962581	0.445198	0.91706	0.619805	0.613756	0.648955	0.196203	0.19503	0.545839	0.147169	0.299838	0.296969	0.177742	0.944588	-0.944588	0.727648	C809417.1	CTTTGATTATGCAAGTTATATATGGAGAAAGATTATTCTACCCTCTCCGTCCCATGATTA	gi|226480892	U			-	-	-		YES	YES		1	1	1	1	1	1	1	1	1	1	1	1
Q2_P00258	0	up	down	0.27829	0.542223	0.613232	0.247126	0.420218	0.184611	0.407183	0.770316	0.741993	0.637036	0.639132	0.164919	0.193666	0.598509	0.0923237	0.319678	0.301044	0.219034	0.453465	-0.453465	0.226235	C800814.1	CCTACATAGTACTTTATGCATTTTACAAGGTACGTTGGTGTTAGGTTGGTTTTGTTTTGT	Smp_125300.x	U			hypothetical protein	-	-		YES	YES		1	1	1	1	1	1	1	1	1	1	1	1
Q2_P07577	0	up	down	0.072933	0.407939	0.324598	0.362122	0.291898	0.149902	0.4554	0.567514	0.283162	0.607883	0.478489	0.14532	0.264999	0.533013	0.279489	0.386592	0.366023	0.123832	0.378804	-0.378804	0.149964	C813066.1	GTCGTTGTCAGTATTCTGACCATTATTGTGGCTACTTTTTGTAGTTCTTGTTATTCATCT	Smp_035270.x	U			malate dehydrogenase, putative	NP_005908.1	|F GO:0004459|		YES	YES	YES	1	1	1	1	1	1	1	1	1	1	1	1
Q2_P37606	0	up	down	1.16073	1.25002	1.44498	1.1259	1.24541	0.142949	0.674882	0.911272	0.783938	1.27407	0.91104	0.260585	0.0916533	-0.07256	0.178974	0.1862	0.0960668	0.12035	0.750838	-0.750838	0.531244	C918648.1	TGAGTCGACAACAGTGGCTGGCGTTGCTAACATTGAAACTGTTGTTAACCTAACCTCAAA	Smp_194050	U			Clumping factor A precursor (Fibrinogen-binding protein A) (Fibrinogen receptor A), putative	-	|C GO:0016021|	Q2_P38085,Q2_P37606,Q2_P23182,Q2_P17638	YES	YES		1	1	1	1	1	1	1	1	1	1	1	1
Q2_P26862	0	up	down	0.355525	0.219805	0.30258	0.229822	0.276933	0.0640767	0.647365	0.541629	0.120325	0.337297	0.411654	0.232991	0.336908	0.579691	0.500724	0.529082	0.486601	0.105004	0.39173	-0.39173	0.164746	C812585.1	CGATGCCAAAATTCCAATGCACAGGACACGTTGCATATACTATTGATTATAGAAATATGA	Smp_094920	U			hypothetical protein	NP_115683.3	-	Q2_P15178,Q2_P29497,Q2_P26862	YES	YES	YES	1	1	1	1	1	1	1	1	1	1	1	1
Q2_P02595	0	up	down	0.619382	0.536188	0.415236	0.638451	0.552314	0.101601	0.887295	0.52094	0.522536	1.05782	0.747148	0.26943	0.310603	-0.0303069	0.529737	0.165928	0.24399	0.236235	0.514484	-0.514484	0.290937	C805227.1	AAACCACCCTCTATGAAAGCTGGAGAGTTAGCCAAACGATCTGATAGACGTATTGAGTCA	Sjc_0302700	U			-	NP_004102.1	|GO:0060041||GO:0003824||GO:0004518||GO:0006281||GO:0003677||GO:0004519|		YES	YES	YES	1	1	1	1	1	1	1	1	1	1	1	1
Q2_P10646	0	up	down	2.23565	1.92085	1.91484	1.45744	1.8822	0.32037	1.02162	0.48211	1.13597	0.593409	0.808277	0.319087	0.154968	0.100161	0.616288	0.0641834	0.2339	0.257643	0.974791	-0.974791	0.763522	C904992.1	GATGCCACGAGATCACCAATAAATATACTTCTGGTTTATGAGCTATCAAAGGAATCAAGT	gi|256085504	U			-	NP_005130.1	|GO:0005509||GO:0005544|		YES	YES		1	1	1	1	1	1	1	1	1	1	1	1
Q2_P16418	0	up	down	0.845965	0.88696	1.15072	0.998095	0.970435	0.136295	0.840812	1.22738	0.874462	1.61779	1.14011	0.363291	0.142848	-0.00539097	0.107216	0.150657	0.0988326	0.0720092	0.736459	-0.736459	0.519109	C917053.1	AATCGTTATCCCCCACAGAAAAATCAGAAGATCAGTCACAGGATACTATCTCTAACGAGG	Smp_149660	U			hypothetical protein	NP_061172.1	|F GO:0016787|	Q2_P18004,Q2_P11307,Q2_P38421,Q2_P16418,Q2_P36686,Q2_P31095	YES	YES		1	1	1	1	1	1	1	1	1	1	1	1
Q2_P27427	0	up	down	1.81015	1.69174	0.777173	1.9336	1.55317	0.526668	1.01165	0.929401	-0.65774	1.84571	0.782256	1.04544	-0.0322268	0.949815	2.01343	0.415444	0.836616	0.881284	1.05735	-1.05735	0.848628	C900078.1	GACAAGAGAATGGATGAATTCTTCGACGAATATCTATTTAACCGCTGTATCTATATGTGA	Smp_127860	U		X	hypothetical protein	-	|F GO:0004482|	Q2_P27427,Q2_P27448,Q2_P07841	YES	YES		1	1	1	1	1	1	1	1	0	1	1	1
Q2_P24954	0	up	down	0.258387	0.53604	-0.0567476	0.790679	0.382089	0.364475	0.973292	0.796844	0.0603415	1.01893	0.712353	0.445099	0.564797	0.683344	0.423561	0.674995	0.586674	0.121422	0.560372	-0.560372	0.338364	C809565.1	ATGGGTCAAACTTACATACGAGCAATAGCAGTAGCAGCGGTAGAATCAGTCCTACTCCAG	Smp_103340.x	U			hypothetical protein	-	|F GO:0008270|	Q2_P24954	YES	YES		1	1	1	1	1	1	1	1	1	1	1	1
Q2_P02241	0	up	down	0.724893	0.744568	0.221809	0.77661	0.61697	0.264301	0.879275	0.980922	0.33863	0.907413	0.77656	0.295082	0.0811554	0.608578	0.133964	0.217445	0.260286	0.238878	0.551272	-0.551272	0.33042	C804613.1	TTTGATTAATCCATCGAGAATCAACACTTTATCGTTAAGTACATCCAGTAAGCCAGTCAA	Smp_190870	U		X	hypothetical protein	-	-	Q2_P30641,Q2_P02241	YES	YES		1	1	1	1	1	1	1	1	1	1	1	1
Q2_P06984	0	up	down	0.498632	0.45784	0.62826	0.505709	0.52261	0.0735248	0.104646	0.243709	0.50546	0.516574	0.342597	0.202642	0.145772	0.427314	0.293772	0.332845	0.299926	0.117065	0.388378	-0.388378	0.163004	C812219.1	GCAATGAATATTGTTGATGCCGTGGCTGAAAGTTATCCTTCCAGCAAGAAACAGTTAATG	Smp_068840	U		X	tbp-1 interacting protein, putative	NP_057640.1	-	Q2_P06984	YES	YES	YES	1	1	1	1	1	1	1	1	1	1	1	1
Q2_P27326	0	up	down	0.0678273	0.693783	-0.0711293	0.975882	0.416591	0.499716	1.36112	1.43696	0.773183	1.40768	1.24474	0.315916	0.436661	0.37671	0.545527	0.589791	0.487172	0.0977907	0.716166	-0.716166	0.501228	C813377.1	ATGTGATTGTCTGTACTGATCCCGAATCATCAACTTGTCACCATAGTTTCAACTTCATTG	C813377.1	U			-	-	-		YES	YES		1	1	1	1	1	1	1	1	1	1	1	1
Q2_P11018	0	up	down	0.515882	1.77868	1.69424	1.63677	1.40639	0.596528	1.00399	1.25283	0.986956	1.21582	1.1149	0.138899	-0.274309	0.323235	0.29771	0.147702	0.123584	0.276334	0.881625	-0.881625	0.672322	C905657.1	CCAAATCTTCCCGTTCTTCAGCTGACACTGTCAGTATAAATCATTGTAATAGTGATATTA	Smp_126530	U		X	ets, putative	NP_005230.1	|C GO:0005634|	Q2_P30808,Q2_P24774,Q2_P11018	YES	YES		1	1	1	1	1	1	1	1	1	1	1	1
Q2_P19576	0	up	down	0.127167	0.179548	0.354557	0.315245	0.244129	0.108171	0.370689	0.614044	1.15209	0.57473	0.677889	0.333646	0.454781	0.546573	0.594696	0.544722	0.535193	0.0583867	0.485737	-0.485737	0.26462	C802322.1	TCCCCCGCCTAGCTCTTCCATTCTCAGGAATATTATGGTAACCATCCGCTGTATGTCAAA	Smp_022430	U			hypothetical protein	NP_057182.1	|C GO:0005739|		YES	YES	YES	1	1	1	1	1	1	1	1	1	1	1	1
Q2_P18567	0	up	down	0.509544	0.287198	0.568533	0.675823	0.510274	0.163874	0.374415	0.570176	0.676946	0.92029	0.635457	0.227491	0.0296031	0.53423	0.274113	0.18855	0.256624	0.210985	0.467452	-0.467452	0.246317	C800808.1	CTGAAGAATCTGGTCAACGTACGAGGGAAGAAATAGATAAAATAGAAAAGAAAGCTAATG	gi|256070265	U			-	NP_689845.2	-	Q2_P18567	YES	YES		1	1	1	1	1	1	1	1	1	1	1	1
Q2_P32465	0.0592388	up	down	1.27119	0.841462	1.17237	0.57088	0.963975	0.320074	0.563814	0.846327	1.15022	0.945263	0.876407	0.243814	0.307991	0.0742995	0.224959	-0.042449	0.1412	0.156031	0.660528	-0.660528	0.446426	C908976.1	AATGGAACAAATTCGTTATTGGCGTTCAGTCGCTGAAATGGCTCAAGCTAATGCAGCAGG	Smp_151970	U			hypothetical protein	-	-	Q2_P12658,Q2_P32481,Q2_P09381,Q2_P32465,Q2_P29129,Q2_P12642	YES	YES		1	1	1	1	1	1	1	1	1	1	1	1
Q2_P22052	0.0592388	up	down	0.528825	0.448619	0.366102	0.432344	0.443972	0.0668843	0.466965	0.449054	0.208089	0.477399	0.400377	0.128725	0.254365	0.232967	0.145072	0.24092	0.218331	0.0496312	0.354227	-0.354227	0.12973	C805730.1	AATGCAAGGACAGTCATTATGACTGATTTCGTTTTAAACCTTGTTTGAAAATGCGTGGTG	Smp_148430	U			hypothetical protein	NP_060554.3	|F GO:0003779|		YES	YES		1	1	1	1	1	1	1	1	1	1	1	1
Q2_P12573	0.0592388	up	down	0.671397	0.314944	0.186302	0.579846	0.438122	0.225897	0.607491	0.688931	1.00585	0.600049	0.725581	0.191136	1.31563	-0.166168	0.499792	0.909039	0.639574	0.63204	0.601092	-0.601092	0.385565	C908793.1	GAGTTACAGCATCGTATTCAACAACAGCAGCAACAGATTCAAGCAAATCAAAGGGCTCTA	Smp_139980	U			ataxin 2-binding protein (hexaribonucleotide binding protein 1), putative	NP_001076044.1	|F GO:0000166|	Q2_P12743,Q2_P32559,Q2_P08592,Q2_P32386,Q2_P12573	YES	YES		1	1	1	1	1	1	1	1	1	1	1	1
Q2_P38655	0.0592388	up	down	2.0058	0.550339	-0.185465	1.6756	1.01157	1.01243	1.06823	1.14771	0.782564	2.38546	1.34599	0.710496	0.626807	1.94892	-0.397825	1.01902	0.79923	0.971727	1.05226	-1.05226	0.854404	JAP09892.C	GAATTGGTTGGCGTTTACATTGGCGTAAAATATTTAATGAACGTCGTAGAAAATTAGCTG	Sjc_0309480	U			-	NP_002239.2	-	Q2_P38655	YES	YES		1	1	0	1	1	1	1	1	1	1	1	1
Q2_P02955	0.0592388	up	down	0.46233	0.554459	0.454912	0.383334	0.463759	0.0701781	0.375265	0.659391	0.717808	0.430489	0.545738	0.168195	0.166595	0.156649	0.314717	0.180711	0.204668	0.0740272	0.404722	-0.404722	0.183316	C805859.1	TCCCCCTTCTCCTTCTTCTTCTTATGCATTTAATCACTGTACCCTCTGGTACATTGAGAC	Smp_145040	U			hypothetical protein	NP_060164.3	|F GO:0015520|		YES	YES	YES	1	1	1	1	1	1	1	1	1	1	1	1
Q2_P03567	0.0592388	up	down	0.928399	0.758172	0.932835	1.04237	0.915444	0.117352	0.743471	0.850658	0.420383	1.14677	0.790321	0.299858	0.378272	-0.00595824	-0.140091	0.415269	0.161873	0.277121	0.622546	-0.622546	0.409665	C806825.1	GGCAGTGGACCATATGATAATGCATTCCCTACAACATTTCGTTCTAGTTTATTGTTAAAA	Smp_132610	U			hypothetical protein	-	|C GO:0016020|	Q2_P03567,Q2_P22886,Q2_P31755,Q2_P21728,Q2_P09257,Q2_P29003,Q2_P02642,Q2_P41219	YES	YES		1	1	1	1	1	1	1	1	1	1	1	1
Q2_P18026	0.0592388	up	down	0.638803	0.687449	0.535175	0.476312	0.584435	0.0960638	0.118026	0.176016	0.515211	0.367098	0.294088	0.18181	0.471245	0.125673	0.511647	0.328087	0.359163	0.174449	0.412562	-0.412562	0.19161	C800161.1	CAGTCATTTTAACCTTTCAAAACCAACACCGATCGCCTTTACTATAGTTGTAGAAAATGA	Smp_043670.x	U			6-phosphofructokinase	NP_000280.1	|F GO:0000166|		YES	YES	YES	1	1	1	1	1	1	1	1	1	1	1	1
Q2_P32153	0.0592388	up	down	2.30527	2.37526	2.15127	2.33796	2.29244	0.0983613	2.56447	2.94675	2.97485	3.04018	2.88156	0.214989	-0.0731173	-0.290264	-0.401978	-0.453556	-0.304729	0.16878	1.62309	-1.62309	1.45372	C908324.1	GTTACTTCACTTTATTTACGTTGTCCGCCTAACAAATCAGCTGATCATTGGGTATTAAGA	Smp_165820	U			dynein heavy chain, putative	NP_001360.1	|F GO:0003779|	Q2_P18110,Q2_P20919,Q2_P32153	YES	YES	YES	1	1	1	1	1	1	1	1	1	1	1	1
Q2_P10022	0.0592388	up	down	1.09369	2.62044	1.67509	1.11479	1.626	0.715542	1.38946	0.890662	0.936751	2.34624	1.39078	0.675565	0.544373	-0.219198	0.664773	-0.254501	0.183862	0.488488	1.06688	-1.06688	0.874384	C904071.1	CCAAGAAGTATTTTGTCGAGAACAATTTCCAACTCAATCAAGTCGTATGAGTTATCAACT	Smp_123350	U			G-protein coupled receptor fragment, putative	NP_003848.1	|C GO:0016021|	Q2_P10022,Q2_P29779	YES	YES		1	1	1	1	1	1	1	1	1	1	1	1
Q2_P13696	0.0592388	up	down	0.575711	0.551617	0.303588	0.830787	0.565426	0.215462	0.306575	0.191153	0.207127	0.566523	0.317845	0.173471	0.260563	0.368271	0.402086	0.334511	0.341357	0.060517	0.408209	-0.408209	0.18828	C911039.1	GGTGGATTCGTATGTGATATTTCATTCAGTCCTGGACATCAATCTTTAGAGAATTGGAAG	Smp_163830	U			mitochondrial 39S ribosomal protein L39, putative	NP_059142.2	|F GO:0008270|	Q2_P13696,Q2_P37614,Q2_P11723	YES	YES	YES	1	1	1	1	1	1	1	1	1	1	1	1
Q2_P03995	0.0592388	up	down	0.492261	1.04734	0.452446	0.353675	0.586431	0.312748	0.568523	0.798828	0.661875	0.135712	0.541235	0.286415	0.428558	0.25005	0.323425	0.216346	0.304595	0.0939584	0.47742	-0.47742	0.260998	C807505.1	CCACTGGTTTTGAAATATCAGTTACATTACTTGAAACTAACCAGTCGGATTGTTTCATCA	Smp_156870	U			protein tyrosine phosphatase, putative	NP_109595.1	|F GO:0005001|	Q2_P03995	YES	YES	YES	1	1	1	1	1	1	1	1	1	1	1	1
Q2_P25128	0.0592388	up	down	0.409205	0.38144	0.535603	0.351201	0.419362	0.0810333	0.0733226	0.046359	0.620571	0.384599	0.281213	0.273391	0.48608	0.437844	0.444657	0.526869	0.473862	0.0412686	0.391479	-0.391479	0.172661	C809800.1	CTCCTGAACCTGGCATGAAAGCTGTTGTTGTTTATAAATAACAGGTGAACTTTGAAAAAA	Smp_022340	U			pdz and lim domain protein, putative	NP_066272.1	|F GO:0008270|	Q2_P25128	YES	YES	YES	1	1	1	1	1	1	1	1	1	1	1	1
Q2_P04749	0.0592388	up	down	0.318024	0.631675	0.396412	0.493265	0.459844	0.135129	0.137789	0.736026	0.607689	0.750347	0.557963	0.287366	0.369408	0.491322	-0.0613196	0.603945	0.350839	0.290986	0.456215	-0.456215	0.241664	C808721.1	GTAGAGAGAGTATGTGTGTAATTCTCCACATTATAACGTTACTTTATCGTTTCTCTGTGA	Smp_139460	U			hypothetical protein	NP_000701.2	|C GO:0016021|		YES	YES		1	1	1	1	1	1	1	1	1	1	1	1
Q2_P22179	0.0592388	up	down	0.332539	0.156578	0.289328	0.171979	0.237606	0.0867174	0.56033	0.443515	0.556067	0.449875	0.502447	0.0644525	0.659529	0.292047	0.527261	0.200973	0.419953	0.210732	0.386668	-0.386668	0.16927	C805885.1	CCTCATGGCATAGCTCTAGGAATTGCAGTTTCGATCCTAATAAATCAATTTGACAGATGG	Smp_048830	U			hypothetical protein	NP_002482.1	|F GO:0008137|	Q2_P22179,Q2_P41176,Q2_P08841,Q2_P28543	YES	YES		1	1	1	1	1	1	1	1	1	1	1	1
Q2_P17349	0.0592388	up	down	0.573042	0.514849	0.55436	0.317197	0.489862	0.117639	0.798334	0.857281	0.65164	0.880786	0.79701	0.102932	0.233281	0.197961	0.224345	0.0710497	0.181659	0.0752487	0.48951	-0.48951	0.277587	C919163.1	CGCGTGAACTTTTACTAAAGAGACCAAACAATGTACCAAGTGATTGCTTATTAAGTTTGA	Smp_169120	U			hypothetical protein	NP_000242.1	-	Q2_P38559,Q2_P39705,Q2_P17349,Q2_P00945,Q2_P08006,Q2_P37241,Q2_P11348,Q2_P16928,Q2_P29498,Q2_P09759,Q2_P16894,Q2_P31130	YES	YES	YES	1	1	1	1	1	1	1	1	1	1	1	1
Q2_P17111	0.0592388	up	down	0.206203	0.318449	0.177827	0.653877	0.339089	0.218466	0.67765	0.484651	0.448613	0.762024	0.593234	0.15091	0.290003	0.227779	0.325732	0.358853	0.300592	0.0560961	0.410972	-0.410972	0.196151	C918374.1	AACTAGCAGAGACGGATGACCCATGGTTTCGAACCAGGCTAGTTGATTCAACTGAAGAGG	gi|256073853	U			-	NP_002486.1	-		YES	YES	YES	1	1	1	1	1	1	1	1	1	1	1	1
Q2_P24699	0.0592388	up	down	0.573381	0.670532	0.716812	0.621458	0.645546	0.0618901	1.00756	1.02161	0.883878	1.1941	1.02679	0.127559	-0.0163789	0.238681	0.118174	0.170644	0.12778	0.108028	0.600037	-0.600037	0.395907	C809229.1	GTGAAGATTTATGGAATTGGCAGGTGAAAAATCCACAAGGTTATCTTACTTCAATCCATT	Smp_070780	U		X	UDP-glucose 4-epimerase	-	|F GO:0050662|	Q2_P24699	YES	YES		1	1	1	1	1	1	1	1	1	1	1	1
Q2_P19305	0.0592388	up	down	0.52941	1.20452	0.427367	1.38018	0.88537	0.477204	0.565506	0.897918	0.638543	1.62367	0.93141	0.483049	-0.00908728	0.574591	-0.0491039	0.6672	0.2959	0.377526	0.704227	-0.704227	0.505909	C802001.1	CGTCGTCTTTTTCTTCTTATCTGTGTTGTGATGTGACAGGTGTTTATACTATTTTCTTCA	Smp_044820	U			hypothetical protein	NP_000924.2	|F GO:0005509|		YES	YES	YES	1	1	1	1	1	1	1	1	1	1	1	1
Q2_P18048	0.0592388	up	down	0.521301	0.69482	0.808283	0.373508	0.599478	0.191367	0.929392	1.25827	1.06096	1.14353	1.09804	0.138516	0.455235	-0.114111	0.0667793	0.364073	0.192994	0.263491	0.630171	-0.630171	0.428483	C800190.1	GAACAACAGATGAAAACGAATGAGATGGATAATTATGGTGAAGAAAGCGTTGATTTTGAC	Smp_155970	U		X	twik family of potassium channels-related	NP_002237.1	|F GO:0005267|	Q2_P00068,Q2_P18048	YES	YES		1	1	1	1	1	1	1	1	1	1	1	1
Q2_P02835	0.0592388	up	down	0.00929031	-0.367008	2.17075	0.85514	0.667043	1.12523	0.984204	1.60598	0.562936	0.7951	0.987055	0.44714	1.44441	2.39634	0.47283	0.98164	1.32381	0.817745	0.992635	-0.992635	0.812807	C805626.1	GCAGGGAATATAACAAATCGCATATGTATAATCAAACTGTGCTTGGAATGGTACTGCGCA	Smp_022740	U		X	tumor necrosis factor induced protein, putative	NP_078851.2	-		YES	YES	YES	1	1	1	1	1	1	1	1	1	1	1	1
Q2_P14579	0.0592388	up	down	2.07937	1.1916	1.30541	0.665729	1.31053	0.583396	0.620601	0.71945	0.249156	0.778828	0.592009	0.237703	0.611515	0.563616	0.39464	-0.116667	0.363276	0.333211	0.75527	-0.75527	0.562312	C912730.1	GTTTGATCACCCGATTAATATGGATTTATCCATCCTGGAAACAATCATCTGTCAATCAAT	Smp_160220.x	U			hypothetical protein	-	|F GO:0005524|	Q2_P14579,Q2_P34481,Q2_P41327,Q2_P33820,Q2_P24697,Q2_P00244,Q2_P18538,Q2_P05702,Q2_P25552,Q2_P13948	YES	YES		1	1	1	1	1	1	1	1	1	1	1	1
Q2_P10977	0.0592388	up	down	1.60309	0.955504	1.15953	0.977733	1.17397	0.300328	0.540189	0.381196	1.0141	0.684928	0.655103	0.269566	0.612575	-0.147888	0.581575	-0.054781	0.24787	0.405212	0.692313	-0.692313	0.495873	C905589.1	AAAGACGATACCCTACGTCTACTTCACAGTTAACTGTTAATTCTCAGAACCAACCGCCTT	Smp_136330	U			lip-related protein (liprin) alpha	NP_003617.1	|F GO:0003779|	Q2_P21543,Q2_P02474,Q2_P19676,Q2_P10977,Q2_P30768,Q2_P02855,Q2_P30383,Q2_P16245,Q2_P37160,Q2_P16821,Q2_P21993,Q2_P10604	YES	YES		1	1	1	1	1	1	1	1	1	1	1	1
Q2_P03028	0.0592388	up	down	0.594299	0.880568	0.663279	0.804112	0.735565	0.130264	0.491075	0.198165	0.352637	0.758741	0.450154	0.237983	0.457378	0.0411123	0.124056	0.398814	0.25534	0.203742	0.480353	-0.480353	0.271703	C805986.1	GCTAACTATCTTCATGAACTACGAACAGGACAGATATTACCATTATCCTACCCAAGTACT	Smp_169140	U			hypothetical protein	NP_005474.2	|F GO:0005515|	Q2_P00713,Q2_P07813,Q2_P03028,Q2_P19119	YES	YES		1	1	1	1	1	1	1	1	1	1	1	1
Q2_P18545	0.0592388	up	down	0.136911	0.351826	0.25891	0.324857	0.268126	0.0957887	0.663909	0.796339	0.132449	0.7199	0.578149	0.302051	0.353335	0.653425	0.338824	0.524351	0.467484	0.149879	0.43792	-0.43792	0.226855	C800780.1	GGTGTTATGCTACCCGTTTAAAACACTTTTGACTGAATGAATTTTCACCTTTTGTATGTG	Smp_031710	U			NADH-ubiquinone oxidoreductase 42 kD subunit, putative	NP_004535.1	|F GO:0016773|		YES	YES	YES	1	1	1	1	1	1	1	1	1	1	1	1
Q2_P20112	0.0592388	up	down	0.0573999	0.622545	-0.0652457	0.625488	0.310047	0.365984	0.429342	0.946267	0.165246	0.819288	0.590036	0.358574	0.726048	1.24021	0.593344	1.08633	0.911483	0.302341	0.603855	-0.603855	0.402987	C803014.1	TCACTTCCTGAAGTGTATGGTAGTTCCTAGTATTTCGAAGTAAAGTTCTCCATATGACGT	Smp_061940.x	U			adenylate kinase 1, putative	NP_037543.1	|F GO:0005524|		YES	YES	YES	1	1	1	1	1	1	1	1	1	1	1	1
Q2_P32430	0.0592388	up	down	0.278948	1.63655	0.951929	1.78954	1.16424	0.693518	0.992962	2.16913	1.27781	2.39208	1.70799	0.677484	0.415673	0.407389	-0.0737931	-0.020343	0.182231	0.265691	1.01816	-1.01816	0.842916	C908914.1	CAACGACTACTACTCCTGCTACAACATTACTCCCAGTGATCAATTATGATCGTCATATTG	Smp_155340	U			frizzled, putative	NP_114072.1	|C GO:0016021|	Q2_P32430	YES	YES		1	1	1	1	1	1	1	1	1	1	1	1
Q2_P39365	0.0592388	up	down	2.39378	2.5144	1.08173	3.041	2.25773	0.832844	0.871003	1.53958	0.960316	1.75596	1.28172	0.433353	0.202924	0.140419	0.12921	-0.123351	0.0873005	0.14413	1.20891	-1.20891	1.0514	JAP02483.C	GTCGATTACGTTTACTTCAACGTTATTATTCTGATTCCAGACAGTATGTTGTACTCTATG	Smp_163550	U		X	hypothetical protein	-	|F GO:0008233|	Q2_P36937,Q2_P39365	YES	YES		1	1	1	1	1	1	1	1	1	1	1	1
Q2_P01029	0.0592388	up	down	0.294542	0.417586	-0.106819	0.611974	0.304321	0.30365	0.964277	0.47004	0.312128	1.06581	0.703063	0.368304	0.668579	0.210769	0.758173	0.791946	0.607367	0.269474	0.53825	-0.53825	0.336838	C802421.1	TTGAGCATATTCAAACTGATTCTGGCGAGGAAACTGATAATTTGTCCACATCAAAAGACA	Smp_152060	U			hypothetical protein	NP_950251.1	|C GO:0005737|	Q2_P01029,Q2_P01623,Q2_P20509,Q2_P23309,Q2_P10566,Q2_P16781,Q2_P37113,Q2_P03875,Q2_P23228,Q2_P03949	YES	YES		1	1	1	1	1	1	1	1	1	1	1	1
Q2_P06919	0.0592388	up	down	0.282733	0.223438	0.18864	0.0489779	0.185947	0.0992319	0.610703	0.649115	0.374522	0.467183	0.525381	0.127456	0.487636	0.586106	0.329361	0.475925	0.469757	0.105839	0.393695	-0.393695	0.185135	C812100.1	CGCAATGGCGCAAATACATTTACATTATCTTATCCTTTTTATCCATCGGATTCTTTCCTT	Smp_008310	U			succinate dehydrogenase, putative	NP_002992.1	|F GO:0000104|		YES	YES	YES	1	1	1	1	1	1	1	1	1	1	1	1
Q2_P25287	0.0592388	up	down	0.441921	0.676571	0.601933	0.767603	0.622007	0.137851	0.778599	0.935203	0.71649	1.07865	0.877234	0.162782	-0.0196506	0.328412	0.0263964	0.218841	0.1385	0.163401	0.545914	-0.545914	0.349389	C810023.1	GATGGACAACCTGCACACAGATCAACGTAAGAATCAACAAATATGATTAGATGTATATAG	Smp_059200	U			hypothetical protein	XP_001717585.2	|C GO:0016021|	Q2_P14624,Q2_P25287,Q2_P34521	YES	YES		1	1	1	1	1	1	1	1	1	1	1	1
Q2_P07677	0.0592388	up	down	0.0727609	0.299755	-0.0165087	0.528782	0.221197	0.244484	1.0408	1.17165	0.686404	1.2478	1.03666	0.248661	0.437778	0.833728	0.325928	0.601042	0.549619	0.220536	0.602493	-0.602493	0.410926	C813231.1	GTGGTATTCATTGTTGGCTAACAGTAAAGACTTCATTCTAGTTACAAATCTTAAGCAGAG	Smp_159190	U			thiamin pyrophosphokinase-related	NP_000810.1	|F GO:0004641|		YES	YES		1	1	1	1	1	1	1	1	1	1	1	1
Q2_P25610	0.0592388	up	down	0.0919608	0.110939	0.525803	0.0134768	0.185545	0.230729	0.37911	0.602631	0.760235	0.435823	0.54445	0.172323	0.639632	0.669539	0.61503	0.632664	0.639216	0.0227124	0.456404	-0.456404	0.253787	C810611.1	CCTCCCGGTGAGCTTCTGTGTTGAAATTCATGTAGAAAAATAATGTAAGAGTTTACTTTA	C810611.1	U			-	-	-		YES	YES		1	1	1	1	1	1	1	1	1	1	1	1
Q2_P20423	0.0592388	up	down	0.284764	0.446655	0.373853	0.489573	0.398711	0.0897334	0.444267	0.644669	0.60904	0.630905	0.58222	0.0931316	0.14401	0.252428	0.0655301	0.345873	0.20196	0.122786	0.394297	-0.394297	0.187014	C803451.1	GAGAAAAACCACCCCAACGTAGCTACAATTGTTAAAATCATTGCATTTGTCGTTAAACAA	gi|226470888	U			-	NP_001203.1	|GO:0005759||GO:0008150||GO:0003674|		YES	YES	YES	1	1	1	1	1	1	1	1	1	1	1	1
Q2_P02540	0.0592388	up	down	0.414886	0.382622	0.881255	0.0718344	0.437649	0.333743	0.677269	1.05882	1.23169	1.15763	1.03135	0.246448	0.190665	0.385519	0.195369	0.457343	0.307224	0.135109	0.592075	-0.592075	0.400332	C805112.1	CGCAGATATTCTTGACCATGGTGTTACTAATGAGCAATCAACTTATCAACCAAATAATGA	Smp_010660	U		X	60S ribosomal protein L6, putative	NP_001019833.1	|F GO:0003735|	Q2_P29649,Q2_P02540	YES	YES		1	1	1	1	1	1	1	1	1	1	1	1
Q2_P19457	0.0592388	up	down	0.307118	0.431861	0.583213	0.808139	0.532583	0.215618	0.17744	0.250486	0.0699561	0.664556	0.29061	0.260091	0.37489	0.916942	0.314893	0.602135	0.552215	0.272815	0.458469	-0.458469	0.258585	C802186.1	GTACAGCTTTTGTACCAGAATTCCCCCCTGTATCTAAACAAATGTATATAGCTAAAAGAA	Smp_104390	U			nephrin related	NP_115920.1	|F GO:0005515|	Q2_P14852,Q2_P32684,Q2_P12861,Q2_P19457	YES	YES		1	1	1	1	1	1	1	1	1	1	1	1
Q2_P09255	0.0592388	up	down	0.568674	1.01719	0.199544	1.17715	0.74064	0.443237	0.393587	0.235087	0.26938	0.813441	0.427874	0.26591	0.226898	0.400757	0.472249	0.411967	0.377968	0.105493	0.515494	-0.515494	0.322492	C903001.1	CAAAACATCTAGGCGTAGATGCTATAAAGACAAGCAAAATGTTAGCTGCTCTCAACTGGC	Smp_007330	U			hypothetical protein	-	|C GO:0005634|	Q2_P33756,Q2_P13438,Q2_P09255,Q2_P07307,Q2_P26992,Q2_P33287	YES	YES		1	1	1	1	1	1	1	1	1	1	1	1
Q2_P17713	0.0592388	up	down	0.540581	0.929011	0.822561	1.16445	0.86415	0.258722	2.31748	2.57665	2.06839	2.18673	2.28731	0.218077	-0.131837	0.26206	0.0488013	0.375475	0.138625	0.225501	1.0967	-1.0967	0.956044	C920454.1	AGTGCAGCAGCAGCTGTATGTACAGCGGTCTCTTGCATATCTTCATGCATATCAGCATTC	Smp_095540	U	X		cytochrome-c oxidase	NP_536846.1	|F GO:0020037|		YES	YES	YES	1	1	1	1	1	1	1	1	1	1	1	1
Q2_P07517	0.0592388	up	down	1.88245	1.13247	1.44055	1.58084	1.50908	0.311494	1.07484	1.50196	1.03029	0.957902	1.14125	0.245256	0.296309	-0.150848	0.0896801	-0.280637	-0.0113739	0.256149	0.879651	-0.879651	0.720008	C813001.1	GTACATGTGATCCAATGTGGAAAGATTTAAATCCAAGTGATCCAGGGAAAAATTGTACAC	Smp_121070	U		X	hypothetical protein	NP_001954.2	|F GO:0005509|	Q2_P07517,Q2_P27098	YES	YES		1	1	1	1	1	1	1	1	1	1	1	1
Q2_P26867	0.0592388	up	down	0.227239	0.234429	0.175011	0.333059	0.242434	0.0659641	0.423248	0.4416	0.424355	0.495641	0.446211	0.0340077	0.164837	0.327006	0.243895	0.342488	0.269556	0.0821466	0.319401	-0.319401	0.110669	C812594.1	TCGGTGGACAAACTCGAGTTGTTTTTCGAAATGAACATACATCGTATATTTTCACTTGGT	Smp_017090	U			surfeit locus protein, putative	NP_003163.1	|C GO:0005739|		YES	YES	YES	1	1	1	1	1	1	1	1	1	1	1	1
Q2_P16134	0.0592388	up	down	0.324616	0.152191	-0.157904	0.325988	0.161223	0.227866	0.635145	1.14843	0.684686	0.91198	0.845059	0.235438	0.5794	0.990964	0.355361	0.885354	0.70277	0.290003	0.569684	-0.569684	0.383276	C916461.1	CCAAGGTCTCCTTGTTTTATTTTTCAAACTTACATTCGTCACTTAAGTACGTTTGGATTG	Smp_006780	U			hypothetical protein	NP_079422.1	|F GO:0008080|		YES	YES	YES	1	1	1	1	1	1	1	1	1	1	1	1
Q2_P37666	0.0592388	up	down	0.0600874	0.629406	0.703308	0.750177	0.535745	0.320978	0.967831	0.103863	0.507683	1.21164	0.697753	0.491884	0.296787	0.263767	0.429715	0.44637	0.35916	0.0923289	0.530886	-0.530886	0.342443	C918858.1	GTCGAATTAAACCTCCTAGGAGACATAAAATGTTGATAAATCATCCTTTTGGAGGCAATA	Smp_149740	U			alzheimer's disease beta-amyloid related	NP_001135749.1	|F GO:0008270|		YES	YES		1	1	1	1	1	1	1	1	1	1	1	1
Q2_P06633	0.0592388	up	down	1.43528	0.467537	1.19641	1.50733	1.15164	0.475034	0.807208	0.73708	-0.918596	0.722921	0.337154	0.837977	0.458025	1.43691	0.889094	1.0734	0.964356	0.407117	0.817717	-0.817717	0.656202	C811637.1	GAAAGGATAAAGAGATTGCCGAGATAAAGAAAGAGGAAGGACCAAGGAGACACATGGCCA	gi|221488567	U			-	NP_001008697.1	-		YES	YES		1	1	1	1	1	1	1	1	1	1	1	1
Q2_P20952	0.0592388	up	down	0.309302	0.251202	0.335943	0.274034	0.29262	0.037488	0.233233	0.12293	0.261765	0.284287	0.225554	0.0715342	0.40866	0.285126	0.404033	0.264088	0.340477	0.0765665	0.286217	-0.286217	0.0761668	C804179.1	GCGTGGGACAGTTGAAACAGATGATGACTTTTAAATATAATCCACCTTTATTCTTTCGAA	Smp_068280	U			prolyl 4-hydroxylase alpha subunit 1,, putative	NP_001136067.1	|F GO:0016706|	Q2_P20952	YES	YES	YES	1	1	1	1	1	1	1	1	1	1	1	1
Q2_P18628	0.0592388	up	down	0.249647	0.321812	0.349708	0.367017	0.322046	0.0517344	0.268461	0.240075	0.0325105	0.355356	0.224101	0.136818	0.371542	0.40869	0.364169	0.440385	0.396196	0.0353192	0.314114	-0.314114	0.107678	C800883.1	TCCATCACCTTTATCAGCGAGTCGTGGATTTTTTGGTTGTAGACATTTTGAAAAAGCAAA	Smp_158920	U			uracil-DNA glycosylase, putative	NP_003353.1	|F GO:0004844|	Q2_P21957,Q2_P35997,Q2_P18628,Q2_P03202,Q2_P40021,Q2_P15797	YES	YES		1	1	1	1	1	1	1	1	1	1	1	1
Q2_P06154	0.0592388	up	down	0.090489	0.27295	0.262175	0.249418	0.218758	0.086052	0.33553	0.735259	0.328351	0.596532	0.498918	0.200976	0.362049	0.656131	0.279506	0.563435	0.46528	0.174382	0.394319	-0.394319	0.195822	C810946.1	GACTGCAACATTTTCCTCTGACGTTTCCTTTTGTTGAGTTGTAAATATATACTGTCACTT	Smp_138670	U			39S ribosomal protein L19, mitochondrial precursor, putative	NP_055578.2	|F GO:0003735|		YES	YES		1	1	1	1	1	1	1	1	1	1	1	1
Q2_P05624	0.0592388	up	down	0.323962	0.180684	0.382546	0.302279	0.297367	0.0848565	0.829708	1.08396	0.409983	0.800588	0.781061	0.278206	0.255463	0.522799	0.190888	0.406922	0.344018	0.149678	0.474149	-0.474149	0.28453	C810365.1	CAATGGGATGATCACGTTCTAGACAGAAGTAATCTTTTGAGCATATACATCAAAGATGAG	Smp_158380	U		X	mitochondrial import inner membrane translocase subunit tim44, putative	NP_006342.2	|F GO:0005524|		YES	YES	YES	1	1	1	1	1	1	1	1	1	1	1	1
Q2_P07550	0.0592388	up	down	0.29275	0.379756	0.351515	0.357203	0.345306	0.0370994	0.166431	0.237856	0.0677954	0.375725	0.211952	0.129545	0.384558	0.388454	0.320291	0.369038	0.365585	0.0313393	0.307615	-0.307615	0.101423	C813039.1	GGTGGTCGATCTATCATGTGTCCACGTTAATGAGTTTTATTTTTCTGAATATAACATGCT	Smp_042680	U			Tropinone reductase, putative	NP_057370.1	|F GO:0004316|	Q2_P34394,Q2_P07550,Q2_P10329,Q2_P30104	YES	YES	YES	1	1	1	1	1	1	1	1	1	1	1	1
Q2_P27153	0.0592388	up	down	0.2937	0.87441	0.793609	1.38443	0.836537	0.446517	-0.00166698	0.539701	0.206398	0.0224928	0.191731	0.249895	0.558535	0.72871	0.801023	0.712195	0.700116	0.101965	0.576128	-0.576128	0.397772	C813131.1	CGTGTTGTTGAACAACAATTAACTTTAGAACGTATAGGTGTTCCAGCATTTATTCGAACA	Smp_051070	U			hypothetical protein	NP_005666.2	-	Q2_P27153	YES	YES	YES	1	1	1	1	1	1	1	1	1	1	1	1
Q2_P34978	0.0592388	up	down	0.740962	0.77948	0.862719	0.816917	0.800019	0.0520461	-0.143429	0.270574	0.113793	0.0651254	0.0765158	0.170835	0.61831	0.890089	0.71028	0.824573	0.760813	0.120607	0.545783	-0.545783	0.364774	C913826.1	GAAAACAATATCATGCAAGATGTTTTAGTTGTGCTGCATGTCAAAAACCACTTGAAGGTA	Smp_157310	U			lim domain, putative	NP_001011513.2	|F GO:0008270|	Q2_P15058,Q2_P09777,Q2_P29511,Q2_P34978	YES	YES	YES	1	1	1	1	1	1	1	1	1	1	1	1
Q2_P18303	0.0592388	up	down	0.754283	1.13851	0.729765	1.23755	0.965026	0.260848	0.803565	0.587241	-0.141537	0.602773	0.463011	0.414898	0.0998368	0.409001	0.220957	0.495104	0.306225	0.178983	0.578087	-0.578087	0.400471	C800479.1	AAGAAGTTAAAGATATGACAGAGAAACGTGATCATGTGTCGGTGATGAGCGTAGACTTCT	Smp_059150	U			hypothetical protein	NP_001093639.1	|F GO:0003779|	Q2_P18303,Q2_P24557,Q2_P31267	YES	YES	YES	1	1	1	1	1	1	1	1	1	1	1	1
Q2_P12238	0.0592388	up	down	0.355774	0.525485	0.888539	0.251028	0.505206	0.279459	0.163231	0.764184	0.396687	0.326159	0.412565	0.253982	0.0785426	0.718063	0.269145	0.619115	0.421216	0.298793	0.446329	-0.446329	0.255235	C908100.1	GTTCGTGGTGGAACTGAAGAGACACATACAATCTCTTATTTACAAATAACAAGCTTTACA	Smp_180600	U		X	insulin-like growth factor binding protein- related	NP_112191.2	|F GO:0005520|	Q2_P37885,Q2_P12238	YES	YES	YES	1	1	1	1	1	1	1	1	1	1	1	1
Q2_P35635	0.0592388	up	down	0.126416	0.305588	0.279648	0.210615	0.230567	0.0801721	0.819638	0.816542	0.548374	0.802614	0.746792	0.132485	0.270864	0.296051	0.399962	0.396813	0.340923	0.0671594	0.439427	-0.439427	0.248022	C915317.1	CATCTTTTCATCTCCAAATCGAATTAGTGGGGATCCAAATAGTACTAGTCCATTAAAACA	Smp_139330	U			nAChR subunit (ShAR1-beta-like)	NP_000737.1	|F GO:0004889|	Q2_P26821,Q2_P35635	YES	YES		1	1	1	1	1	1	1	1	1	1	1	1
Q2_P21068	0.0592388	up	down	0.292271	0.478614	0.160973	0.432398	0.341064	0.143846	0.304769	0.317885	0.0770494	0.381717	0.270355	0.133182	0.351108	0.375556	0.296558	0.295026	0.329562	0.040256	0.31366	-0.31366	0.109406	C804338.1	CAGGGTGGCAACTACTATTCTCATGTGACTTTTCTATAAACACCTCATTTTTTCTGTTAT	Smp_046740	U			dihydrolipoamide dehydrogenase	NP_000099.2	|F GO:0050660|		YES	YES	YES	1	1	1	1	1	1	1	1	1	1	1	1
Q2_P12775	0.0592388	up	down	0.751073	0.520826	1.08939	0.466287	0.706895	0.283296	0.427143	1.02067	0.666959	0.953934	0.767175	0.27374	0.128608	-0.0750862	0.37953	0.204078	0.159283	0.188313	0.544451	-0.544451	0.365482	C909270.1	CATGTGAAATGGATTTTATATGGGAAGATTTAGGTCCATTATTTTGGCCACGTTGGATAC	Smp_099440	U			bone morphogenetic protein antagonist noggin, putative	NP_005441.1	|P GO:0007275|	Q2_P12775,Q2_P37798,Q2_P17383,Q2_P32591	YES	YES		1	1	1	1	1	1	1	1	1	1	1	1
Q2_P17912	0.0592388	up	down	1.18786	1.25752	1.11452	1.12543	1.17133	0.0659214	0.378339	0.5221	0.185368	0.674108	0.439979	0.208316	0.406889	0.0239538	0.328841	0.173047	0.233183	0.170017	0.614831	-0.614831	0.444525	C800033.1	ATACAAAATTTATTTCAAGCAGTTGCTGAATGCATGGTGTCTACATGGGGTGCTCCAAAA	Smp_063070.x	U			rabb and C, putative	NP_057215.2	|F GO:0005525|	Q2_P17912	YES	YES		1	1	1	1	1	1	1	1	1	1	1	1
Q2_P01757	0.0592388	up	down	0.189674	0.143709	0.14745	0.581727	0.26564	0.211753	0.344363	0.417858	0.411778	0.693242	0.46681	0.154585	0.204345	0.504316	0.504145	0.356022	0.392207	0.143411	0.374886	-0.374886	0.178541	C803795.1	GGAGTAATTTGTGATGTTGGGAGCTTTGATTACCTTTTGCCTGTCCCAAAAAAGGATAAA	Smp_010620.x	U			hypothetical protein	NP_054758.2	|F GO:0008270|		YES	YES		1	1	1	1	1	1	1	1	1	1	1	1
Q2_P37593	0.0592388	up	down	0.326082	0.442826	0.338392	0.447512	0.388703	0.0654224	0.571995	0.310394	-0.141937	0.778354	0.379701	0.396993	0.655534	0.414444	0.562427	0.33966	0.493016	0.142504	0.420474	-0.420474	0.229289	C918630.1	GCTTCTCCGTTTTTGACAAAGTACATTGAAACATACATAACTGATTATCGAAACGCAGTT	Smp_052280.x	U			ribose-phosphate pyrophosphokinase 1,2, putative	NP_002758.1	|F GO:0016301|	Q2_P27921,Q2_P37593,Q2_P08233	YES	YES	YES	1	1	1	1	1	1	1	1	1	1	1	1
Q2_P26241	0.0592388	up	down	0.446504	0.518751	0.373913	0.691718	0.507721	0.136172	0.313256	0.38501	0.241759	0.345875	0.321475	0.0607021	0.369998	0.194019	0.155282	0.187233	0.226633	0.0970577	0.351943	-0.351943	0.153307	C811677.1	CTCGTTTACTCACATCGTATTTAATTATGGAGGCGAAAGAATTGGAACGTCTCACCTGTC	Smp_105920	U			hypothetical protein	NP_055791.1	|F GO:0005488|	Q2_P21782,Q2_P34470,Q2_P14562,Q2_P06931,Q2_P03632,Q2_P22960,Q2_P26241,Q2_P31049	YES	YES		1	1	1	1	1	1	1	1	1	1	1	1
Q2_P10689	0.0592388	up	down	1.06995	1.13574	1.22485	1.22979	1.16508	0.0767492	0.891692	1.19498	0.238993	1.04869	0.843589	0.421661	-0.0406364	-0.15225	0.235844	0.284442	0.0818498	0.211789	0.696841	-0.696841	0.536116	C905048.1	GATCTATCACTTTCGAGTTGAAAAGCATCATAAATATGGTTCTGTACATTCCACATTACG	Smp_124910	U			stoned-related	NP_149095.2	|F GO:0008565|	Q2_P02696,Q2_P21791,Q2_P21009,Q2_P02035,Q2_P18946,Q2_P00568,Q2_P00774,Q2_P13905,Q2_P33773,Q2_P10689,Q2_P02385,Q2_P19205,Q2_P34455	YES	YES		1	1	1	1	1	1	1	1	1	1	1	1
Q2_P35697	0.0592388	up	down	0.784384	0.240817	0.996965	0.836607	0.714693	0.328611	0.623804	-0.13397	-0.00928631	0.450658	0.232801	0.362156	2.55838	1.91819	2.1294	2.44239	2.26209	0.292217	1.06986	-1.06986	0.951864	C915391.1	GTCAAAGCAAGTCGATTCCCAAGCTCGTTGGTGCGGATGGAGTTAAATTAAGCGACGAAT	C915391.1	U			-	-	-		YES	YES		1	1	1	1	1	1	1	1	1	1	1	1
Q2_P07119	0.0592388	up	down	0.686611	0.577054	0.471964	0.556847	0.573119	0.0883046	0.675828	0.516002	-0.183698	0.49472	0.375713	0.381599	0.343129	0.356807	0.243109	0.347962	0.322752	0.0533963	0.423861	-0.423861	0.235117	C812434.1	GAATTGTTTACTATGCAGTTTGCTTTTTGTCCCAATGAATGTATATTCACACCGCAGTAA	Smp_128770	U			ubiquitin-specific peptidase 4 (C19 family)	NP_955475.1	|F GO:0008233|		YES	YES		1	1	1	1	1	1	1	1	1	1	1	1
Q2_P38386	0.0592388	up	down	0.20664	0.433692	0.784701	0.336955	0.440497	0.24761	0.65805	1.26299	0.976551	1.28016	1.04444	0.292823	0.201525	0.384622	0.147742	0.282047	0.253984	0.103107	0.57964	-0.57964	0.408863	JAP01178.C	CCGCTGAACCATTATTAGTTGAACCACAAAGGTATACAGGTGAAAAACTTTATATATCTG	Smp_058670	U		X	cerebral cell adhesion molecule related	NP_078932.2	|F GO:0008475|	Q2_P40902,Q2_P38386	YES	YES	YES	1	1	1	1	1	1	1	1	1	1	1	1
Q2_P00562	0.0592388	up	down	0.702024	0.912223	0.0592948	1.12744	0.700245	0.461247	0.979221	0.46054	-0.194928	0.74374	0.497143	0.507777	0.82066	0.326815	0.745451	0.202518	0.523861	0.305112	0.57375	-0.57375	0.403223	C801525.1	CCTTCAGGTAAACGAACTATCTTTGTTTTGACCAAAGTGGATTTGGCTGAATCAAATCTG	Smp_028120	U			optic atrophy 1-like protein, opa1	NP_570844.1	|F GO:0005525|	Q2_P00562,Q2_P09054,Q2_P28782,Q2_P38679,Q2_P29388,Q2_P11107,Q2_P30895,Q2_P09641	YES	YES	YES	1	1	1	1	1	1	1	1	1	1	1	1
Q2_P26579	0.0592388	up	down	0.234144	0.506921	0.268575	0.775658	0.446324	0.250831	0.532318	0.51179	0.125458	0.578497	0.437016	0.20957	0.0911823	0.467083	0.223931	0.444572	0.306692	0.180767	0.396677	-0.396677	0.20611	C812168.1	ATAATAATGACGGTGGATGTAATGATGAATCTCATTCAGAAGTAGTGGCTGACCATCAGT	Smp_072640	U			SPFH domain / Band 7 family protein, putative	NP_038470.1	|C GO:0016021|	Q2_P26579,Q2_P35869	YES	YES	YES	1	1	1	1	1	1	1	1	1	1	1	1
Q2_P05518	0.0592388	up	down	0.880962	0.691778	1.02289	0.650219	0.811463	0.173067	0.475054	0.378827	0.867647	0.655587	0.594279	0.215347	0.209324	-0.027025	0.240816	0.101338	0.131113	0.121169	0.512285	-0.512285	0.335629	C810248.1	GGAGTTGTATCAACAAAGATGTTGGGATTTCTTTCCTATTGGTGATTGTTTCAGAAAACA	Smp_163570	U			ryanodine receptor related	NP_001026.2	|F GO:0005509|	Q2_P14961,Q2_P36548,Q2_P34849,Q2_P19491,Q2_P00955,Q2_P35170,Q2_P15246,Q2_P03022,Q2_P13452,Q2_P33302,Q2_P21574,Q2_P28755,Q2_P09030,Q2_P30547,Q2_P10757,Q2_P10758,Q2_P30548,Q2_P36857,Q2_P16561,Q2_P04492,Q2_P36742,Q2_P16467,Q2_P25869,Q2_P06337,Q2_P37637,Q2_P3ceptor 44F [Camponotus floridanus] [0.0/49%]	YES	YES		1	1	1	1	1	1	1	1	1	1	1	1
Q2_P21881	0.0592388	up	down	0.312281	0.174166	0.485089	0.200728	0.293066	0.14131	0.43888	0.659649	0.693159	0.304001	0.523922	0.184987	0.266018	0.389904	0.186107	0.290505	0.283133	0.0839868	0.366707	-0.366707	0.173788	C805497.1	CCTACTCAACGGTTATTCCCAGTTAATTCATCAACAACATCGGAATCAAATAAATTGATC	Smp_070110	U			putative mitochondrial 39S ribosomal protein L45	NP_115727.3	|F GO:0015450|	Q2_P37597,Q2_P21881	YES	YES	YES	1	1	1	1	1	1	1	1	1	1	1	1
Q2_P30617	0.0592388	up	down	0.903449	0.38535	0.932167	0.569693	0.697665	0.265365	0.400074	0.115704	0.426683	0.214904	0.289341	0.149237	0.556476	0.191488	0.309726	0.308331	0.341505	0.153653	0.442837	-0.442837	0.260064	C905283.1	GATTTAAAAGGTTTCACATGTTTATGTCCACTTGGATTTCAGGGGAAGAACTGTAAAGAA	Smp_128590	U			laminin gamma-3 chain, putative	NP_877950.1	|F GO:0005509|	Q2_P30617,Q2_P27884,Q2_P08198	YES	YES	YES	1	1	1	1	1	1	1	1	1	1	1	1
Q2_P25309	0.0592388	up	down	0.125142	0.304433	0.0862287	0.523082	0.259721	0.199641	0.429357	0.360113	0.258038	0.531903	0.394853	0.115324	0.334452	0.545981	0.242875	0.415724	0.384758	0.128599	0.346444	-0.346444	0.152079	C810049.1	GACTTGGATACATTTGACGTACCCGAACGTTTAAAGCATAGAGAAAAATTAAACGAACTA	Smp_027480	U			hypothetical protein	NP_055037.1	|P GO:0006810|	Q2_P25309	YES	YES	YES	1	1	1	1	1	1	1	1	1	1	1	1
Q2_P35564	0.0592388	up	down	0.301411	0.528086	0.141858	0.563028	0.383596	0.198549	0.258095	0.443609	0.219716	0.664039	0.396365	0.203474	0.253258	0.33963	0.209942	0.322507	0.281334	0.0604946	0.353765	-0.353765	0.161034	C915232.1	GGGAAAACACATACTGGTAGTCAGCATGATGTACAACTTAAGAAAGTTTCATGTTAAATG	Smp_147430	U			glutamate receptor, kainate, putative	NP_068775.1	|F GO:0005509|	Q2_P27493,Q2_P35564	YES	YES	YES	1	1	1	1	1	1	1	1	1	1	1	1
Q2_P23100	0.0592388	up	down	1.18317	0.892236	1.13605	0.811968	1.00586	0.18156	1.03958	1.54538	1.24482	1.50135	1.33278	0.236163	0.0576634	-0.00377336	-0.362744	0.242107	-0.0166867	0.253262	0.773984	-0.773984	0.634132	C807133.1	TTATCAAGCCGTCGAAATAGTAGTTATGCTGACGATTCTGTGACAGAAATCCCAGAGAAA	C807133.1	U			-	-	-		YES	YES		1	1	1	1	1	1	1	1	1	1	1	1
Q2_P24905	0.0592388	up	down	0.0254041	0.365703	0.275037	0.243572	0.227429	0.144292	0.516137	0.798319	0.812813	0.699822	0.706773	0.136645	0.2496	0.42233	0.298714	0.390274	0.34023	0.0799629	0.424811	-0.424811	0.241232	C809493.1	CTTTTTCGTCTCAATAGTAGCATGGCTATATTTTAGGGTAATTTAGCCAACGTACTATTC	Smp_128360	U			malic enzyme, putative	NP_001014811.1	|F GO:0046872|		YES	YES	YES	1	1	1	1	1	1	1	1	1	1	1	1
Q2_P13521	0.0592388	up	down	0.512873	0.287667	0.739604	0.20724	0.436846	0.239733	0.684215	0.281323	0.581836	0.303312	0.462672	0.2013	0.409053	0.094565	0.495076	0.151293	0.287497	0.194627	0.395671	-0.395671	0.208711	C910585.1	GTTCTAACATTATCGACCGGGCAATGGAAGTCGTCCGAGCTAACAATATGGCGGACCGTA	Smp_029240.x	U			protein arginine N-methyltransferase 1, putative	NP_938074.2	|F GO:0008168|	Q2_P02714,Q2_P13521,Q2_P33375,Q2_P21819	YES	YES	YES	1	1	1	1	1	1	1	1	1	1	1	1
Q2_P02485	0.0592388	up	down	0.557184	0.585251	0.484989	0.569854	0.549319	0.0443957	0.29152	0.32364	0.203849	0.434149	0.31329	0.0951584	0.233805	0.116364	0.211802	0.24884	0.202703	0.0595349	0.355104	-0.355104	0.163621	C805031.1	GGTAGTGTTCCGAATTCCGGTTTGTCTTAGTTATAATCTTCTAGCATATCTATTTCTGTC	gi|256083100	U			-	-	-		YES	YES		1	1	1	1	1	1	1	1	1	1	1	1
Q2_P02194	0.0592388	up	down	0.873209	1.08582	0.79943	0.703264	0.865431	0.162569	0.757847	0.53132	0.0262585	0.535983	0.462852	0.309662	0.357448	0.114398	0.305173	0.0740799	0.212775	0.139502	0.513686	-0.513686	0.342818	C804546.1	TCAGAATGTCTTGGCCGATTAACATTGGTCGATCCTCCGCAACTAGTTAGTCGTCTACGT	gi|256087515	U			-	NP_060918.2	|GO:0008134|		YES	YES	YES	1	1	1	1	1	1	1	1	1	1	1	1
Q2_P05636	0.0592388	up	down	0.677175	0.607864	1.03469	0.245954	0.64142	0.323242	0.612968	0.641661	1.45522	0.790007	0.874964	0.394541	0.251032	0.108675	0.191792	0.172443	0.180986	0.0586662	0.56579	-0.56579	0.403203	C810378.1	GTTAGTTATGCTTATTAATATAATCACAACTTTACGCCACCCCCTTCGATTTTCGATAGA	Smp_148750.x	U			hypothetical protein	NP_071904.4	|C GO:0005634|		YES	YES		1	1	1	1	1	1	1	1	1	1	1	1
Q2_P16037	0.0592388	up	down	0.963856	0.896892	0.843899	1.02422	0.932216	0.0785551	0.280235	1.37698	-0.116784	0.812577	0.588251	0.649194	-0.0624558	0.791342	0.172385	0.462181	0.340863	0.369098	0.620443	-0.620443	0.466826	C916270.1	CGTATCCAAACTAATCAATTAAAACAACAACGTCAATCATCACAACGTGCATTACGTCAA	Smp_150880	U			hypothetical protein	-	|C GO:0005634|	Q2_P16037,Q2_P39346,Q2_P35687,Q2_P15665	YES	YES		1	1	1	1	1	1	1	1	1	1	1	1
Q2_P04821	0.0592388	up	down	0.0503403	0.297132	0.0171075	0.116036	0.120154	0.124941	0.825083	0.719824	0.890983	0.412154	0.712011	0.211968	0.662298	0.659832	0.450031	0.559895	0.583014	0.100674	0.471726	-0.471726	0.299534	C808830.1	CCACTAGAAGCATTTCCGTGTAAAACTTGCAAATTTTATGCAGACTAAGAGAAGTTTCTA	gi|60693076	U			-	NP_003936.1	|GO:0015078||GO:0033179||GO:0015991||GO:0016049||GO:0015986|		YES	YES	YES	1	1	1	1	1	1	1	1	1	1	1	1
Q2_P24575	0.0592388	up	down	0.667465	0.545173	0.30487	0.458712	0.494055	0.152451	0.807941	0.321398	0.275432	0.36802	0.443198	0.246083	0.553899	0.177814	0.312676	0.0122035	0.264148	0.22894	0.400467	-0.400467	0.218529	C809084.1	CAGAAAGCTTATATGAAAGCTTCTGTACCGGATAACATTTGTGAAACACAAGAAACAAAG	Smp_129130	U			DNA helicase recq5, putative	NP_004250.4	|F GO:0008026|	Q2_P15833,Q2_P13586,Q2_P33442,Q2_P35753,Q2_P38101,Q2_P24575,Q2_P39632,Q2_P17651,Q2_P36432	YES	YES		1	1	1	1	1	1	1	1	1	1	1	1
Q2_P18144	0.0592388	up	down	0.511973	0.971152	0.174336	0.702506	0.589992	0.335062	1.21517	1.04799	1.1018	0.738414	1.02584	0.203895	0.0944234	0.103001	0.240368	0.132492	0.142571	0.067206	0.586136	-0.586136	0.430169	C800294.1	AAACAGTTCTACAACACCATCGCATTTACTAAAACTGGGGAATATTCTGGACGAATGCAA	Smp_134250	U			heparan sulfate n-deacetylase/n- sulfotransferase, putative	NP_003626.1	|F GO:0008467|	Q2_P32731,Q2_P00095,Q2_P06758,Q2_P30657,Q2_P10860,Q2_P18144	YES	YES	YES	1	1	1	1	1	1	1	1	1	1	1	1
Q2_P27562	0.0592388	up	down	1.27238	1.2286	1.41667	0.70305	1.15517	0.311941	1.05849	1.06419	-0.14424	1.3797	0.839534	0.672805	-0.126101	0.266255	0.288241	0.266021	0.173604	0.200074	0.722771	-0.722771	0.58611	C900255.1	GGGGCTTGTTACACATCATTGAAACGTGGATTATGTGTTAATCCAATGCAATATAGAATA	Smp_001100	U			hypothetical protein	NP_001990.2	|F GO:0005509|	Q2_P27562	YES	YES	YES	1	1	1	1	1	1	1	1	1	1	1	1
Q2_P21141	0.0592388	up	down	0.497154	0.442723	0.24918	0.333576	0.380658	0.110945	1.18023	1.28374	0.773211	0.964406	1.0504	0.227693	-0.0108328	0.427553	0.264398	0.31946	0.250145	0.186718	0.5604	-0.5604	0.401327	C804436.1	CTAGACAAAATATACGTTGTCCTTTCAATGTTCATGGTTGTGAATTTCGTGGTCACAAAA	Smp_168390	U			tnf receptor-associated factor, putative	NP_004286.2	|F GO:0008270|	Q2_P21141	YES	YES	YES	1	1	1	1	1	1	1	1	1	1	1	1
Q2_P18418	0.0592388	up	down	0.762279	0.563227	1.07532	0.451819	0.713162	0.273467	0.702699	0.622435	0.862934	0.700969	0.722259	0.100979	0.149511	-0.00897948	0.223412	0.0296586	0.0984005	0.107232	0.511274	-0.511274	0.34541	C800617.1	GAGGAAAATAATCCTGATCTGATTCAGCTAATAGATATTAGCGACAACACTGTTTCATCT	Smp_130580	U			hypothetical protein	NP_001334.2	|F GO:0005515|	Q2_P18418,Q2_P33431	YES	YES		1	1	1	1	1	1	1	1	1	1	1	1
Q2_P17956	0.0592388	up	down	0.954083	0.945852	0.986431	0.676583	0.890737	0.14384	0.756497	0.613041	0.887579	0.845139	0.775564	0.121333	-0.0296006	0.140732	0.101727	-0.066498	0.0365901	0.100161	0.567631	-0.567631	0.410641	C800081.1	GAATTCGGATAATCAAACAAGTTTACAATGTGGTCCATCACCAAATCTATTACAACGTCT	Smp_164280	U			hypothetical protein	NP_065894.1	|F GO:0003779|	Q2_P17956,Q2_P14153,Q2_P34026,Q2_P02738,Q2_P21851,Q2_P06591,Q2_P27683,Q2_P08016,Q2_P09919,Q2_P29664,Q2_P26171,Q2_P30996	YES	YES		1	1	1	1	1	1	1	1	1	1	1	1
Q2_P21944	0.0592388	up	down	0.13305	0.512151	0.286345	0.501041	0.358147	0.182538	0.305338	0.384298	-0.0790923	0.519388	0.282483	0.256742	0.495521	0.699367	0.3726	0.640468	0.551989	0.147103	0.39754	-0.39754	0.216838	C805581.1	GCTCAATAATGTTATTTGCAGATTTCCGTCGCAAGTCCTTTGTACTTAGTCTTATTGATA	Smp_002880.x	U			ATP synthase alpha subunit mitochondrial, putative	NP_001001937.1	-		YES	YES	YES	1	1	1	1	1	1	1	1	1	1	1	1
Q2_P24562	0.0592388	up	down	0.478005	0.412602	0.520352	0.471129	0.470522	0.0443252	0.444086	0.791124	0.999491	0.775018	0.75243	0.229582	0.0518777	0.134299	0.11526	0.317957	0.154848	0.114305	0.459267	-0.459267	0.288914	C809066.1	GTGAACGCATTTCATCAAAATCAGACAACTGCCAAAAAACTTTACCAGAACTTAAACAAC	gi|256090470	U			-	NP_006099.2	-		YES	YES		1	1	1	1	1	1	1	1	1	1	1	1
Q2_P24667	0.0592388	up	down	0.555914	-0.0499864	0.334211	0.231102	0.26781	0.251499	0.873662	0.903229	0.837901	0.930298	0.886272	0.0396846	0.254392	0.324745	0.261067	0.426581	0.316696	0.0798244	0.49026	-0.49026	0.324644	C809190.1	GTGAATAAGATAGAAGAAGAAGAAGAAACAGATACATCCTACCATCTATCGGTCAATATC	Smp_000870	U			hypothetical protein	NP_640334.2	|F GO:0046872|	Q2_P19299,Q2_P05035,Q2_P24667	YES	YES		1	1	1	1	1	1	1	1	1	1	1	1
Q2_P31317	0.0592388	up	down	1.92252	1.33371	2.83596	1.34922	1.86035	0.705757	0.0748216	0.127376	1.98432	-0.999822	0.296674	1.23921	1.5719	1.06677	1.55796	0.492121	1.17219	0.510617	1.10974	-1.10974	1.03559	C906786.1	AGAAGCTTCTGAATGCATGAAAGCAATGGAATTTTTCGTCGAAAATGCCCACTTAAGCGA	Smp_157100	U			sphingoid long chain base kinase	NP_001136074.1	|F GO:0001727|	Q2_P11520,Q2_P31317	YES	YES	YES	1	1	1	1	1	1	1	1	1	1	1	1
Q2_P13170	0.0592388	up	down	0.988129	1.27902	1.40756	0.998374	1.16827	0.208839	-0.224841	0.451128	0.237099	1.00735	0.367685	0.511299	0.101249	0.887025	0.0332581	0.836716	0.464562	0.46007	0.666839	-0.666839	0.528934	C909990.1	CATTGTAATGGTGTACTTGAAGGTATTCGTATTTGTCGTAAAGGTTTTCCAAATCGTATG	Sjc_0054830	U			-	NP_002462.2	|GO:0006941||GO:0005863||GO:0005859||GO:0008307||GO:0030017||GO:0042803||GO:0006936||GO:0040011||GO:0000146||GO:0042623||GO:0016459||GO:0030241||GO:0005524||GO:0030239||GO:0042692||GO:0007427||GO:0031672|		YES	YES	YES	1	1	1	1	1	1	1	1	1	1	1	1
Q2_P01909	0.0592388	up	down	0.376246	0.353193	0.315792	0.318142	0.340843	0.0291478	0.716285	0.519126	0.359137	0.848887	0.610859	0.215678	0.198567	0.161829	0.253008	0.233663	0.211766	0.0402008	0.387823	-0.387823	0.208619	C804054.1	AGCTGGTTAGAGCGGTTGTTGGTGCAAGACCATGCGCATGCCCGAATAGTGGGTTTTTGG	Smp_169960	U			dual specificity protein phosphatase, putative	NP_064570.1	|F GO:0017017|	Q2_P01909	YES	YES		1	1	1	1	1	1	1	1	1	1	1	1
Q2_P22164	0.0592388	up	down	1.3611	1.21145	1.72752	1.54356	1.46091	0.223681	-0.242397	-0.120748	-0.26131	-0.076577	-0.175258	0.0905941	1.59404	1.5589	1.35541	1.4031	1.47786	0.116403	0.921171	-0.921171	0.821799	C805868.1	GCTTCATTGCTGATTTAGACTACAAAAGTGAACGATTTCGTTGGATGGGTGAAAAAAGAT	gi|226488821	U			-	NP_068807.2	|GO:0004143||GO:0016310||GO:0017050||GO:0007205||GO:0006665||GO:0018991||GO:0007629|		YES	YES	YES	1	1	1	1	1	1	1	1	1	1	1	1
Q2_P22038	0.0592388	up	down	0.298602	0.512411	0.464795	0.537352	0.45329	0.107428	0.389837	0.235837	1.24699	0.521108	0.598442	0.447806	0.189206	0.451897	0.213975	0.333836	0.297228	0.120917	0.449654	-0.449654	0.279872	C805715.1	GACAATTCCTCATCATGAATGACGATGATGCTGATGGTAGTTTCATTGAAATAAGAAATG	Smp_016630.x	U			trimeric G-protein alpha o subunit, putative	NP_066268.1	|F GO:0005525|		YES	YES	YES	1	1	1	1	1	1	1	1	1	1	1	1
Q2_P36037	0.0592388	up	down	0.658541	0.614049	0.900222	0.574772	0.686896	0.146277	-0.0595462	0.164831	0.631986	-0.190959	0.136578	0.361466	0.757017	0.606456	0.714099	0.640769	0.679586	0.0684141	0.50102	-0.50102	0.339414	C915826.1	TTCCCTGTCACGCCGTCTAGTGGCCTTCGTCTTGGTTTATCGCGTACAAAGCGATTACGA	Smp_058850	U			hypothetical protein	-	|C GO:0005634|	Q2_P36037	YES	YES		1	1	1	1	1	1	1	1	1	1	1	1
Q2_P32827	0.0592388	up	down	0.481947	0.150639	0.205605	0.162199	0.250098	0.156367	0.385579	0.301488	0.630025	0.55673	0.468456	0.151266	0.160181	0.362782	0.398874	0.329238	0.312769	0.105625	0.343774	-0.343774	0.158571	C909661.1	TACAACTGTTTTAGATGACAGTCTAGGTTTAGCTCTTTGGTTTGCAGCCCGTGGAGAAGG	Smp_191200	U			hypothetical protein	NP_061921.1	|F GO:0004066|	Q2_P32827	YES	YES		1	1	1	1	1	1	1	1	1	1	1	1
Q2_P07692	0.0592388	up	down	0.344794	0.236424	0.306185	0.326717	0.30353	0.0474362	0.235792	0.207337	0.159224	0.409447	0.25295	0.109012	0.287777	0.156938	0.298353	0.285841	0.257227	0.0670851	0.271236	-0.271236	0.0751947	C813249.1	CCCCGTTTCATTGTTCCTTAAGCATATTCTAAATTCATCGTATTATGGCTGATCTAAGTA	Smp_086330.x	U			calponin-related	NP_037391.2	|F GO:0003779|		YES	YES	YES	1	1	1	1	1	1	1	1	1	1	1	1
Q2_P19158	0.0592388	up	down	0.590223	0.483904	0.395524	0.499002	0.492163	0.0797283	0.589899	0.290862	-0.0592164	0.257601	0.269786	0.265398	0.342429	0.320227	0.417011	0.220965	0.325158	0.0808614	0.362369	-0.362369	0.180203	C801808.1	AATGGTATTGGCTGCTGCCGAAACTCCATGTACTTCTTCAACCGCTGATTCGGAACCTAG	Smp_027750	U			hypothetical protein	NP_060111.2	|P GO:0006810|	Q2_P19158	YES	YES	YES	1	1	1	1	1	1	1	1	1	1	1	1
Q2_P05174	0.0592388	up	down	0.132811	0.37862	0.172372	0.400696	0.271125	0.138114	0.517903	0.636378	0.246503	0.481619	0.470601	0.163361	0.204159	0.538803	0.136369	0.417214	0.324136	0.186544	0.355287	-0.355287	0.172439	C809505.1	CTTGCTGAAGATGCTATCCAGGCTGCTATTAAAGATTATAAGAAAAAGTCTACTTGAGTA	Smp_077090	U			nitrogen fixation protein nifu, putative	NP_998760.1	|F GO:0005515|	Q2_P05174,Q2_P32722	YES	YES	YES	1	1	1	1	1	1	1	1	1	1	1	1
Q2_P07555	0.0592388	up	down	0.350387	0.113948	0.407194	0.00661439	0.219536	0.190457	1.18257	0.808312	0.935936	0.589529	0.879085	0.247779	0.520027	0.365589	0.513477	0.221737	0.405207	0.141582	0.501276	-0.501276	0.340925	C813044.1	CAGTTTTCGACTGGTTATTGGTCATTTTTGAGTTACGATTCCATAAGTCTATATGTTAGC	Smp_078750.x	U			transmembrane 4 superfamily member, putative	NP_005972.1	|C GO:0016021|		YES	YES	YES	1	1	1	1	1	1	1	1	1	1	1	1
Q2_P24606	0.0592388	up	down	0.623055	0.644018	0.498386	0.914124	0.669896	0.175049	1.15972	1.22664	0.582214	1.39268	1.09031	0.352605	0.0429761	0.180242	-0.0635622	0.224015	0.0959176	0.131347	0.618708	-0.618708	0.477687	C809123.1	CGCGGTAGAAATCAATCAAGTGAAGAGAAATGATGAACCTGAAAGACATCTATTTCAAAA	Smp_041550	U			hypothetical protein	NP_055746.3	-		YES	YES		1	1	1	1	1	1	1	1	1	1	1	1
Q2_P26719	0.0592388	up	down	0.507126	0.369999	0.313713	0.458401	0.41231	0.0868449	0.469333	0.222132	-0.0519116	0.366483	0.251509	0.226269	0.397457	0.243293	0.299219	0.419642	0.339903	0.0829848	0.334574	-0.334574	0.150382	C812374.1	CGCCTATGAAGATATGGATTTTGATGTACCAGTTGGTGTTCATGGTGATTGCTATGATCG	Smp_127340	U			NADH-ubiquinone oxidoreductase fe-s protein 2 (ndufs2), putative	NP_004541.1	|F GO:0016655|	Q2_P32393,Q2_P12922,Q2_P41206,Q2_P26719,Q2_P32749	YES	YES		1	1	1	1	1	1	1	1	1	1	1	1
Q2_P05206	0.0592388	up	down	0.26002	0.379118	-0.0378554	0.329593	0.232719	0.186881	0.619958	0.452903	0.161838	0.340872	0.393893	0.192569	0.361076	0.562885	0.374957	0.459207	0.439531	0.0929665	0.355381	-0.355381	0.174874	C809576.1	CTCCTTTTTGTATCTCCCATGCTCTGTATGTAAATGGAGTTTTCTTCATACTAGTTGTAT	Smp_057930	U			protoheme IX farnesyltransferase, putative	NP_001294.2	|F GO:0008495|		YES	YES		1	1	1	1	1	1	1	1	1	1	1	1
Q2_P00967	0.0592388	up	down	0.346185	0.215513	0.00218498	0.306462	0.217586	0.153665	0.167791	0.593604	0.39369	0.534924	0.422502	0.189405	0.405373	0.380334	0.487495	0.310117	0.39583	0.0732132	0.345306	-0.345306	0.16344	C802264.1	TGGGACAACACTAAAAGTTTTCTATACTATATGGGTACTACTCTTATTTCTCACACTGAG	Smp_135010	U		X	oxalate:formate antiporter, putative	NP_002763.2	|F GO:0015293|	Q2_P00967,Q2_P38643,Q2_P39952	YES	YES		1	1	1	1	1	1	1	1	1	1	1	1
Q2_P07372	0.0592388	up	down	0.310543	0.32561	0.263746	0.32516	0.306265	0.0291972	0.233386	0.226507	0.172432	0.252046	0.221093	0.0341878	0.158063	0.379451	0.209272	0.277701	0.256122	0.0957188	0.26116	-0.26116	0.0662029	C812847.1	CAGGCAACTTTAGTTCTGTACTGACCTCTCTAAATACTCACTGTTTTATTATTGTTTACG	Smp_051920.x	U			hypothetical protein	-	-	Q2_P07372	YES	YES		1	1	1	1	1	1	1	1	1	1	1	1
Q2_P20156	0.0592388	up	down	0.760034	1.01397	0.611597	0.799831	0.796359	0.166157	0.314113	0.469479	0.420342	0.817179	0.505278	0.217809	0.473241	-0.242544	0.295953	0.206474	0.183281	0.304761	0.494973	-0.494973	0.337928	C803071.1	TCATTGCAGACAATTTCATTATCTCCAAAACCTTTACCGTTACCAGCTGGAGTATCAACA	Smp_160080.x	U			hypothetical protein	-	|C GO:0016021|	Q2_P20156,Q2_P41288,Q2_P41595,Q2_P01364	YES	YES		1	1	1	1	1	1	1	1	1	1	1	1
Q2_P05494	0.0592388	up	down	0.624313	0.453463	0.659346	0.361389	0.524628	0.141183	0.170644	0.1074	0.291872	0.142838	0.178188	0.0800867	0.454277	0.305882	0.367631	0.301622	0.357353	0.0713093	0.35339	-0.35339	0.174363	C810223.1	CACTCATAGTTGATCCGAAATCGATAGCCTTTCATTTTCCATTATTTTAAAGCTTGCTTC	Smp_018680	U			isocitrate dehydrogenase, putative	NP_008830.2	|F GO:0030145|		YES	YES	YES	1	1	1	1	1	1	1	1	1	1	1	1
Q2_P01232	0.0592388	up	down	1.16198	1.13448	1.11592	1.0968	1.1273	0.027775	0.10721	0.180935	-0.128928	0.613931	0.193287	0.310014	0.424032	0.337479	0.568579	0.428274	0.439591	0.0956292	0.586725	-0.586725	0.446472	C802853.1	CCTGCTTTATCAGCCAATTCACCTGATCAGGATTTAAATGTGAATAAATATTCGGTACAT	Smp_148410	U			hypothetical protein	NP_061897.1	|F GO:0005488|	Q2_P12033,Q2_P04000,Q2_P19989,Q2_P22160,Q2_P22381,Q2_P03136,Q2_P19375,Q2_P33686,Q2_P13817,Q2_P28504,Q2_P08795,Q2_P10232,Q2_P30005,Q2_P23566,Q2_P23373,Q2_P28710,Q2_P08995,Q2_P01232	YES	YES		1	1	1	1	1	1	1	1	1	1	1	1
Q2_P29761	0.0592388	up	down	0.183617	0.774417	1.00721	0.406666	0.592977	0.368237	0.738918	0.391167	0.449952	0.410014	0.497513	0.162792	0.196802	0.424321	0.908366	-0.111974	0.354379	0.429771	0.481623	-0.481623	0.324146	C904046.1	GAAGAACTAACTACCTATGTTCATGTCTCAGATGATCAAAAAGGTTTCAATTATCCCGAT	Smp_129380	U			voltage-gated potassium channel, putative	NP_002223.3	|C GO:0016021|	Q2_P29761,Q2_P40237,Q2_P38767,Q2_P28722	YES	YES	YES	1	1	1	1	1	1	1	1	1	1	1	1
Q2_P18335	0.0592388	up	down	0.970623	0.826859	1.25495	0.674109	0.931636	0.247219	1.60954	1.76134	1.41392	1.99747	1.69556	0.24644	-0.110938	-0.203877	0.217762	-0.0577418	-0.0386987	0.181326	0.862834	-0.862834	0.769174	C800513.1	TCGACATTCTTTATAGCTATGCAGAGGAATATGATGAGCTTACAAGAAGATCTTCACAGG	Smp_167630	U		X	solute carrier family, putative	NP_001120729.1	|F GO:0008270|	Q2_P18335,Q2_P16312,Q2_P36561	YES	YES		1	1	1	1	1	1	1	1	1	1	1	1
Q2_P22561	0.0592388	up	down	0.207953	1.33648	0.994695	1.30603	0.961291	0.525437	0.795932	0.754829	-0.0213716	0.194892	0.43107	0.407606	0.234206	0.706121	0.171267	0.466836	0.394607	0.243494	0.595656	-0.595656	0.458192	C806408.1	AGTTGTAGAAGACGTCGTCGCTGTTGTGGTTGATGCTGACGTTGTTGATAATGATGATGA	C806408.1	U			-	-	-		YES	YES		1	1	1	1	1	1	1	1	1	1	1	1
Q2_P17967	0.0592388	up	down	1.40648	0.99773	0.960761	1.55412	1.22977	0.29588	0.0803223	-0.206937	-0.505231	0.801855	0.0425022	0.559845	1.09489	0.868968	2.63208	1.50009	1.52401	0.783499	0.932094	-0.932094	0.850984	C800092.1	AACTTACTTCACTAAACGACGCAGACGTCGTCACTATAACAGTGAAAGTGGTTTATCCTC	Smp_167660	U			protein phosphatase 1 binding protein, putative	NP_005389.1	|P GO:0005977|	Q2_P14859,Q2_P17967,Q2_P21245,Q2_P39836,Q2_P35132,Q2_P15213,Q2_P02211	YES	YES		1	1	1	1	1	1	1	1	1	1	1	1
Q2_P37814	0.0592388	up	down	0.398808	0.419504	0.826492	0.441818	0.521655	0.203982	0.525906	0.721416	0.566049	0.991517	0.701222	0.211097	-0.0913023	0.286795	0.158185	0.246359	0.150009	0.169599	0.457629	-0.457629	0.298035	C919267.1	GGTTGGTAAACCATGTCAAGGAATTTATCAAGGAGAACGCCTATTTTGTTTCATTTTGTA	Smp_169570	U			glycerol-3-phosphate dehydrogenase, putative	NP_055956.1	|F GO:0051287|	Q2_P37814	YES	YES	YES	1	1	1	1	1	1	1	1	1	1	1	1
Q2_P18126	0.0592388	up	down	0.957352	0.51547	0.791371	0.507532	0.692931	0.220208	0.752299	0.247578	1.10201	0.926963	0.757213	0.368534	0.20596	0.00647818	0.166553	0.105726	0.121179	0.0868749	0.523774	-0.523774	0.376144	C800274.1	CAAGACAATGAATGGTCCTTTCTCACTAATTGAACGTACTACTACCATACCACTTAATAA	Smp_157540	U			smad, putative	NP_001129409.1	|C GO:0005634|	Q2_P02449,Q2_P27750,Q2_P32832,Q2_P18126	YES	YES		1	1	1	1	1	1	1	1	1	1	1	1
Q2_P26741	0.0592388	up	down	0.560335	0.418608	0.742279	0.29993	0.505288	0.190508	0.161513	0.330238	0.0250044	0.031468	0.137056	0.14332	0.626285	0.744268	0.4505	0.647181	0.617058	0.122361	0.419801	-0.419801	0.255854	C812408.1	CCCCTACTTTCTTTGTAAGCTTCAACCCTAACATTATGGAATTGTCTCTTTTAAAATGGA	Smp_005350	U			calcium-binding protein, putative	NP_005175.2	|F GO:0005509|		YES	YES		1	1	1	1	1	1	1	1	1	1	1	1
Q2_P25116	0.0592388	up	down	0.264633	0.387464	0.686709	0.350784	0.422398	0.183575	0.96263	1.20948	1.18076	1.11152	1.1161	0.110263	0.0963615	0.182373	0.142316	0.267714	0.172191	0.0727346	0.570228	-0.570228	0.43343	C809787.1	TACCCACTGCAGGAAATTCGACAATGTTGGAGTTAAGTTTACCTGTACATTGGGCGCACA	Smp_156340	U			hypothetical protein	NP_001052.2	|F GO:0020037|	Q2_P28035,Q2_P25116,Q2_P08339	YES	YES		1	1	1	1	1	1	1	1	1	1	1	1
Q2_P07392	0.0592388	up	down	0.197087	0.226587	0.441148	0.147875	0.253174	0.129454	0.0752685	0.298572	0.358515	0.266027	0.249595	0.122368	0.562799	0.594809	0.607836	0.520738	0.571546	0.038799	0.358105	-0.358105	0.184164	C812868.1	CGTAATTTACGTCCATCCAAGACATGGATTTGACGTTTGTTGATTGCCTTTGTTAATAAA	Smp_019730.x	U			hypothetical protein	NP_004992.2	|F GO:0008137|		YES	YES		1	1	1	1	1	1	1	1	1	1	1	1
Q2_P26885	0.0592388	up	down	0.812118	0.61021	1.05781	0.516802	0.749234	0.239808	0.84114	0.958853	0.937654	0.784637	0.880571	0.0819444	-0.0423256	0.0782954	0.127845	-0.0412125	0.0306507	0.0860362	0.553485	-0.553485	0.414456	C812615.1	AACTACTCACCTGATGTCTTTGAAGCTATAACACACTGGAAGACGGGTTTTTATACTTTT	Smp_070710	U			dimethylallyltransferase	NP_001129294.1	|F GO:0004161|	Q2_P26885	YES	YES	YES	1	1	1	1	1	1	1	1	1	1	1	1
Q2_P24966	0.0592388	up	down	0.306828	0.149676	0.46477	0.318156	0.309857	0.128756	0.659201	1.55609	1.13349	1.10575	1.11363	0.366395	0.230299	0.4345	0.244628	0.356797	0.316556	0.0968572	0.580016	-0.580016	0.446114	C809581.1	CATCATGCAAATACAGCCGTATGTGTTATTCCTTCTATTACGGAACAAAAGAATTCTTGT	Smp_001000	U			hypothetical protein	-	|P GO:0006950|	Q2_P24966	YES	YES		1	1	1	1	1	1	1	1	1	1	1	1
Q2_P02549	0.0592388	up	down	0.659702	0.311227	0.443804	0.105415	0.380037	0.232688	0.696271	0.499166	0.582534	0.4032	0.545293	0.124498	0.241857	0.184616	0.205537	0.154405	0.196604	0.0367519	0.373978	-0.373978	0.203687	C805136.1	AGTTTATCTCGAAGTGAGGAAAATTTCGACTACAATTCGGGGAATGAATTTGACGATTTT	Smp_044810	U			hypothetical protein	NP_079100.2	|F GO:0008270|	Q2_P02549,Q2_P07629,Q2_P40484	YES	YES		1	1	1	1	1	1	1	1	1	1	1	1
Q2_P11045	0.0592388	up	down	0.408544	0.362002	0.548837	0.546765	0.466537	0.0957439	1.14432	1.17639	1.25225	0.977231	1.13755	0.116063	0.216558	0.128692	0.148432	0.0271868	0.130217	0.0783243	0.5781	-0.5781	0.446239	C905710.1	GCTTGGTAGATAACTTCAATCCCCCAACCAATGAATTTAGTCCAAATTCACAAAAAATAC	Smp_151290	U			multidrug resistance pump, putative	NP_060712.2	|F GO:0015238|	Q2_P32542,Q2_P30835,Q2_P36628,Q2_P26112,Q2_P06530,Q2_P11045	YES	YES	YES	1	1	1	1	1	1	1	1	1	1	1	1
Q2_P18115	0.0592388	up	down	0.0649661	0.381327	0.118498	0.562083	0.281718	0.232485	0.187375	0.153335	0.386533	0.501358	0.30715	0.165351	0.545069	0.31263	0.564968	0.554851	0.494379	0.121438	0.361083	-0.361083	0.189812	C800263.1	GGAAGCTAGAACACCTACTCCCAGTTGCTCATATTACATTAATCATTCAGTTTCAAAATA	Smp_076370	U			inhibitor of apoptosis protein, putative	NP_001158.2	|F GO:0008270|		YES	YES		1	1	1	1	1	1	1	1	1	1	1	1
Q2_P19378	0.0592388	up	down	0.48444	0.644123	0.542523	0.666842	0.584482	0.0858471	0.747732	0.658342	0.388837	1.19688	0.747949	0.335923	0.0205325	-0.0184676	0.347749	0.166908	0.12918	0.166132	0.487204	-0.487204	0.339246	C802087.1	CATAATAATAAAGTCACATATTGGATGCCTGAATGTGAAAGACAAGCCAAGATGTATGGA	Smp_126320	U		X	hypothetical protein	NP_056369.1	|F GO:0016857|	Q2_P08853,Q2_P19378	YES	YES		1	1	1	1	1	1	1	1	1	1	1	1
Q2_P35991	0.0592388	up	down	0.685804	0.137534	0.53166	0.159372	0.378592	0.273237	0.495112	0.39466	0.468254	0.15621	0.378559	0.154195	0.497664	0.217691	0.348638	0.174764	0.309689	0.145511	0.355614	-0.355614	0.183768	C915766.1	GATAAGCAGTCAGGAGAGCTTGCCATCGATGAGTTGTTTAATCAAGAACTAATATAAATT	Smp_086910	U			hypothetical protein	NP_057475.2	|P GO:0042254|	Q2_P15793,Q2_P35991	YES	YES	YES	1	1	1	1	1	1	1	1	1	1	1	1
Q2_P17673	0.0592388	up	down	0.530196	0.549833	0.281397	0.532261	0.473422	0.128319	0.618061	0.176103	0.105189	0.255587	0.288735	0.227984	0.393631	0.208895	0.320896	0.184019	0.276861	0.0980021	0.346339	-0.346339	0.173552	C920272.1	CGTACCCACGATCTTCTGGCTTTTGCGTTTTGTAGACATAAATTCACTTTCAGTCGTAAA	Smp_079290.x	U			rna binding motif protein 4,lark, putative	NP_002887.2	|F GO:0000166|		YES	YES		1	1	1	1	1	1	1	1	1	1	1	1
Q2_P36045	0.0592388	up	down	0.81573	1.03706	0.879994	1.2261	0.989722	0.182967	1.035	1.17545	0.5206	1.60447	1.08388	0.44687	-0.0491311	0.112215	-0.172966	0.0654549	-0.0111068	0.127428	0.687499	-0.687499	0.579518	C915837.1	CTTGTTCCAGAACCATACAATTCACAAAGAAAAGCAGTTAGAGAAGATAAAAGACAACTC	Smp_147450	U			serine/threonine kinase	NP_002721.1	|F GO:0005524|	Q2_P36045,Q2_P33475,Q2_P01442,Q2_P25133,Q2_P16017,Q2_P36316,Q2_P20283	YES	YES		1	1	1	1	1	1	1	1	1	1	1	1
Q2_P05506	0.0592388	up	down	0.367175	0.270909	0.369759	0.258888	0.316683	0.0600057	0.493325	0.487443	0.286234	0.394026	0.415257	0.0973021	0.0887586	0.265276	0.199103	0.158162	0.177825	0.0739818	0.303255	-0.303255	0.124117	C810235.1	CAGCAAGCTCGCGAAAGTATCAAAATGAACATAGAAAACCAAGGATAATACTCAGTTATT	Smp_012410	U			hypothetical protein	NP_064576.1	|F GO:0003735|	Q2_P05506,Q2_P19636	YES	YES	YES	1	1	1	1	1	1	1	1	1	1	1	1
Q2_P07149	0.0592388	up	down	0.367989	0.360701	0.390627	0.356653	0.368993	0.0151664	0.418773	0.352827	0.286165	0.424824	0.370647	0.0650796	0.110465	0.183258	0.122887	0.178715	0.148832	0.0375204	0.296157	-0.296157	0.115936	C812486.1	GTGATTTCGAAGAGGAACTTGAAGATGCATAAAGGAAAATTCAACTAAATGTTCCGCTTA	Smp_030730	U			tubulin beta chain, putative	NP_006079.1	|C GO:0005874|	Q2_P07149	YES	YES	YES	1	1	1	1	1	1	1	1	1	1	1	1
Q2_P15990	0.0592388	up	down	0.0748718	0.0970081	0.369881	0.0910714	0.158208	0.141425	0.822385	1.36148	0.820306	0.297676	0.825461	0.434322	0.43044	1.24535	0.463801	0.669483	0.702268	0.377168	0.561979	-0.561979	0.432878	C916177.1	GGTGGTATGTGTAAAGACGTTCATATTACATCATGATCAAACCCAATTTTGCATTTAGCT	gi|110761556	U			-	XP_002344595.1	-		YES	YES		1	1	1	1	1	1	1	1	1	1	1	1
Q2_P20426	0.0592388	up	down	0.613356	0.395853	0.965793	-0.191119	0.445971	0.485327	0.96356	0.240795	0.0141975	0.409324	0.406969	0.404839	0.726564	1.57747	0.580192	0.851974	0.93405	0.443092	0.595663	-0.595663	0.474569	C803454.1	CGATGAGACCAGAGACACTTCAACAGACTCTGACTCGATCAGTCACATGGGCCACTCATA	Sjc_0131440	U			-	XP_002343905.1	|GO:0003674||GO:0008150||GO:0005575|		YES	YES		1	1	1	1	1	1	1	1	1	1	1	1
Q2_P32113	0.0592388	up	down	0.308429	0.239561	0.399812	0.396214	0.336004	0.076938	0.25474	0.613125	0.615423	0.396253	0.469885	0.176454	0.0746824	0.214366	0.235066	0.247152	0.192817	0.0799112	0.332902	-0.332902	0.160656	C908243.1	GAAAGATCCTTCTGTTTTAAAAAATCGAGGCGGGATTCTGTTGGTTATCGATAAAGAAAT	Smp_168220	U			protein regulator of cytokinesis 1 prc1, putative	NP_955446.1	|F GO:0005524|	Q2_P12308,Q2_P32113	YES	YES		1	1	1	1	1	1	1	1	1	1	1	1
Q2_P32162	0.0592388	up	down	0.712281	0.836528	1.31192	1.171	1.00793	0.280349	1.19115	1.37179	1.04808	1.35942	1.24261	0.153647	-0.139536	0.128088	0.0539842	-0.335931	-0.0733486	0.208263	0.725731	-0.725731	0.630875	C908349.1	AACATCATCTGCAGTCACTCCAGTACCAACTACTATAGAGTTGGATATTTTATCAAGCCG	gi|257205652	U			-	-	|GO:0006278||GO:0003723||GO:0003964|		YES	YES		1	1	1	1	1	1	1	1	1	1	1	1
Q2_P23500	0.0592388	up	down	0.359915	0.303396	0.174891	0.123482	0.240421	0.109869	0.760904	0.595431	0.282823	0.7457	0.596215	0.221873	0.32576	0.127119	0.365326	0.386391	0.301149	0.118711	0.379262	-0.379262	0.216577	C807676.1	CTATTCGCTCCAGCCTCTCTTGCATTTACTTCATAATATAGAAGAGATCTCTGTAATTTT	Smp_010230.x	U			guanine nucleotide-binding protein beta 1, 4 (G protein beta1, 4), putative	NP_067642.1	|F GO:0004871|		YES	YES	YES	1	1	1	1	1	1	1	1	1	1	1	1
Q2_P27603	0.0592388	up	down	1.23777	1.30067	0.997413	1.36138	1.22431	0.159461	0.783956	0.490812	-0.311087	1.24627	0.552487	0.654338	0.17897	0.0309397	0.376527	0.333136	0.229893	0.157413	0.668896	-0.668896	0.563602	C900312.1	TTGATACAGCTCGTTTAGCGAATGATCCATTTTTAGGTACAGTAGCTGGTCGATTAGCTC	Smp_039300	U			trim56 protein, putative	NP_056086.2	|F GO:0008270|	Q2_P20611,Q2_P07953,Q2_P23860,Q2_P26347,Q2_P06744,Q2_P27603	YES	YES		1	1	1	1	1	1	1	1	1	1	1	1
Q2_P22769	0.103203	up	down	0.548427	0.82463	-0.369716	0.740945	0.436072	0.549498	1.15314	0.885752	0.701707	0.749732	0.872584	0.202632	0.551493	0.140215	0.36574	0.176991	0.30861	0.189681	0.539089	-0.539089	0.40863	C806675.1	ATTGCTAATCAAGCTAAAGTTAATTGTATCCCAGGTTATGATGGAGAAGTGGATGGCCCA	Smp_165400.x	U			putative propionyl-CoA carboxylase alpha subunit	NP_001121164.1	|C GO:0005739|	Q2_P00707,Q2_P19115,Q2_P19395,Q2_P19129,Q2_P00720,Q2_P38751,Q2_P12279,Q2_P11284,Q2_P31072,Q2_P16687,Q2_P36997,Q2_P22769	YES	YES		1	1	1	1	1	1	1	1	1	1	1	1
Q2_P40258	0.103203	up	down	0.541072	0.313295	0.652506	0.459923	0.491699	0.142752	0.38794	0.386122	0.965485	0.383193	0.530685	0.289873	0.471353	-0.0986634	0.417259	0.106632	0.224145	0.268589	0.41551	-0.41551	0.261533	JAP02614.S	ACATGGTCCGAATCCCTTATTTGTTCATGGACCAAATCCATCATTAGTACATGGTTCAAT	gi|256068881	U			-	-	-	Q2_P40258,Q2_P38787,Q2_P40676,Q2_P38737,Q2_P40201,Q2_P38736,Q2_P40202,Q2_P38539	YES	YES		1	1	1	1	1	1	1	1	1	1	1	1
Q2_P19926	0.103203	up	down	0.549929	0.374529	0.366014	0.374797	0.416317	0.089168	0.243732	0.168843	0.35303	0.230481	0.249022	0.0766335	0.167746	0.205587	0.201378	0.271129	0.21146	0.0432334	0.292266	-0.292266	0.113711	C802767.1	GAAAACCTTGGTTAATTATCAACAATCGTCTTCTTACGAGCATGGCTACCTGATGTTGAC	Smp_024500.x	U			hypothetical protein	NP_056399.1	|C GO:0005739|	Q2_P12631,Q2_P18927,Q2_P06747,Q2_P19926	YES	YES	YES	1	1	1	1	1	1	1	1	1	1	1	1
Q2_P25007	0.103203	up	down	0.738229	0.734923	0.561426	0.652365	0.671736	0.0835812	0.531197	0.474664	0.270937	0.572989	0.462447	0.13388	0.16902	0.126577	0.102697	0.0267222	0.106254	0.0596951	0.413479	-0.413479	0.259255	C809644.1	CTAGCTGTATTGGAACAAACTTCACATGAAGATATTGTGCAAGATGATCGTTTTCTTAAG	Smp_160880	U			phosphatidylcholine-sterol acyltransferase (lecithin-cholesterol acyltransferase)/ Phospholipase A	NP_036452.1	|F GO:0004607|	Q2_P25007	YES	YES	YES	1	1	1	1	1	1	1	1	1	1	1	1
Q2_P38572	0.103203	up	down	0.61326	0.685256	0.26468	0.900779	0.615994	0.264152	0.747463	0.591018	-0.177753	0.662004	0.455683	0.427107	0.334122	0.0991774	0.311664	0.390503	0.283867	0.127514	0.451848	-0.451848	0.305417	JAP07048.C	GCTGTACCGGATGTTCCTAAACGTGTTAGAAGGAAAATATTTCATGAAAGCAATATTACA	gi|293357960	U			-	NP_113606.2	|GO:0003674||GO:0005575||GO:0008150|		YES	YES	YES	1	1	1	1	1	1	1	1	1	1	1	1
Q2_P16915	0.103203	up	down	0.438528	1.79278	1.07082	1.52603	1.20704	0.592738	0.900233	2.04432	1.47016	1.93087	1.58639	0.520474	-0.140934	0.308838	-0.272129	-0.156982	-0.0653018	0.25618	0.909378	-0.909378	0.855538	C917988.1	CCATCACATTCTCTTTTTGCCTCTAGGAATTCTACTCAGAGGTATTTGTATAATTAAGTG	Smp_154040	U		X	sugar nucleotide epimerase related	-	|C GO:0005634|	Q2_P37262,Q2_P16915	YES	YES		1	1	1	1	1	1	1	1	1	1	1	1
Q2_P24672	0.103203	up	down	0.61166	0.249168	0.287808	0.436432	0.396267	0.164731	0.306332	0.493189	0.68751	0.502751	0.497446	0.155665	0.49364	0.198928	0.0497488	0.0784383	0.205189	0.202872	0.3663	-0.3663	0.20311	C809196.1	TCTACCATGGTCTATTGATAAAAATACTAATAGTTCACCGGAATTCTCATCTGATGAACG	Smp_121810	U			hypothetical protein	NP_060600.2	-	Q2_P05038,Q2_P08735,Q2_P28447,Q2_P24672	YES	YES	YES	1	1	1	1	1	1	1	1	1	1	1	1
Q2_P06784	0.103203	up	down	-0.0429215	0.419914	0.0971013	0.696182	0.292569	0.331603	0.617231	0.853808	0.741443	1.1846	0.849271	0.243541	0.322239	0.248274	0.28612	0.393489	0.31253	0.0618462	0.48479	-0.48479	0.346038	C811889.1	TGGTAAAGTAATTTGTGAGCACCCTCAACTTGCTGGTATCAACTTCACTGGAAGCACGAA	Smp_065060	U			aldehyde dehydrogenase, putative	NP_733844.1	|F GO:0004029|	Q2_P03520,Q2_P22828,Q2_P38387,Q2_P03522,Q2_P06784,Q2_P22829	YES	YES	YES	1	1	1	1	1	1	1	1	1	1	1	1
Q2_P07441	0.103203	up	down	0.392288	0.154394	0.286695	0.149124	0.245625	0.116665	0.783496	0.606657	0.216361	0.322603	0.482279	0.25975	0.35232	0.338858	0.31836	0.260882	0.317605	0.040311	0.348503	-0.348503	0.182372	C812919.1	GTGATCCCGAATATTAATTTTCAAGTAACCCATCAGGAAAATATGGCATGGACATAGATT	Smp_123690	U			hypothetical protein	NP_997229.2	|F GO:0000213|	Q2_P07441,Q2_P02817	YES	YES		1	1	1	1	1	1	1	1	1	1	1	1
Q2_P07094	0.103203	up	down	0.231835	0.146341	0.151822	0.235828	0.191456	0.0490087	0.388089	0.187415	0.307782	0.289657	0.293236	0.0825017	0.29314	0.476548	0.300845	0.299416	0.342487	0.0894366	0.275726	-0.275726	0.0949076	C812394.1	GTGGACAAAGAAAATCACTATACTTTTGAAAAGCTTGGGTAGATCCATATGTTCGAATAG	Smp_036400.x	U			NADH-ubiquinone oxidoreductase ashi subunit, putative	NP_004995.1	|F GO:0008137|	Q2_P33606,Q2_P13733,Q2_P36068,Q2_P07094,Q2_P16182,Q2_P36430,Q2_P15830	YES	YES	YES	1	1	1	1	1	1	1	1	1	1	1	1
Q2_P05158	0.103203	up	down	0.176925	0.0765417	0.273178	-0.176249	0.0875989	0.193353	0.684099	0.647974	0.918828	0.143299	0.59855	0.326391	1.13527	1.15666	0.937836	0.948714	1.04462	0.117434	0.576923	-0.576923	0.45803	C809471.1	TCAACGGATAGTAAGTACTGAATGTTTTAGCTCCTACTGAACAAATACACTCCTGCTCAC	Smp_148800	U		X	hypothetical protein	NP_004246.2	|F GO:0005506|		YES	YES	YES	1	1	1	1	1	1	1	1	1	1	1	1
Q2_P32498	0.103203	up	down	0.706635	0.644548	0.512075	0.594939	0.614549	0.0821894	1.06875	0.925062	1.22303	1.2355	1.11309	0.146508	0.119946	-0.0958968	0.00983055	0.1068	0.0351699	0.10023	0.587602	-0.587602	0.471262	C909034.1	ACATTTGCTTGTATCATAGCAGAGCAATTTCGTAAACTTCGGTCAGGTGATAGATTTTGG	Smp_123650	U			peroxidasin, putative	NP_036425.1	|F GO:0004666|	Q2_P32498,Q2_P39646,Q2_P38505,Q2_P30028	YES	YES	YES	1	1	1	1	1	1	1	1	1	1	1	1
Q2_P07642	0.103203	up	down	0.157723	0.261541	0.159333	0.341481	0.230019	0.0887705	0.166369	0.451611	0.587515	0.443749	0.412311	0.176745	0.3222	0.182876	0.317568	0.31395	0.284148	0.0675992	0.308826	-0.308826	0.135238	C813185.1	CCCGGTTTGTGTTTATTTTCCAGCTCTCATATGTGTAATTTAAGCGATTATACCGATATA	Smp_072380	U			elongin B, putative	NP_009039.1	|P GO:0006464|		YES	YES	YES	1	1	1	1	1	1	1	1	1	1	1	1
Q2_P16038	0.103203	up	down	0.444985	0.190626	0.176109	0.236024	0.261936	0.124672	0.52765	0.44728	0.191803	0.554724	0.430364	0.165456	0.459465	0.256559	0.308495	0.0983028	0.280705	0.148975	0.324335	-0.324335	0.154771	C916271.1	GTGATGGAGTTTATTGTGGCCCCATTTTATTGATATTCACTGTTTTAATATCACGACACA	Smp_078070	U			hypothetical protein	-	|P GO:0006810|	Q2_P16038	YES	YES		1	1	1	1	1	1	1	1	1	1	1	1
Q2_P26646	0.103203	up	down	0.49763	0.244444	0.321693	0.0115505	0.268829	0.201603	0.400685	0.202184	0.294109	0.193646	0.272656	0.0967136	0.625868	0.32363	0.484826	0.365969	0.450073	0.135613	0.33052	-0.33052	0.162635	C812262.1	CTCGGACATGCAATCGAAACAGTTTTATTTCCGTTGTTCTCCACTTATTCTTAATATGTA	gi|184202703	U			-	NP_536852.1	|GO:0005747||GO:0008137||GO:0005739||GO:0006120|		YES	YES	YES	1	1	1	1	1	1	1	1	1	1	1	1
Q2_P26614	0.103203	up	down	0.105475	0.160117	0.160502	0.208386	0.15862	0.0420586	0.278617	0.564836	0.458783	0.392774	0.423753	0.119938	0.606314	0.862617	0.266167	0.589066	0.581041	0.244359	0.387805	-0.387805	0.232032	C812217.1	GCAAAGTCGACTATTCTGTGACTGTTTTCCATGATACCTAATAGATACGAAGATTAGAAT	gi|52222500	U			-	NP_002076.2	|GO:0004602||GO:0005739||GO:0005829||GO:0005886||GO:0046686||GO:0009651||GO:0009507|	Q2_P26614,Q2_P39959	YES	YES	YES	1	1	1	1	1	1	1	1	1	1	1	1
Q2_P23543	0.103203	up	down	0.0356341	0.267577	0.252346	0.533666	0.272306	0.203915	0.415855	0.726129	0.642909	0.853154	0.659512	0.18401	0.140767	0.362281	0.166923	0.428744	0.274679	0.142541	0.402165	-0.402165	0.249481	C807727.1	GGTGTTTTATCCATGTTAGCATGTCGTATGTCAAATTCAACATTTGAAGAATTATACGCG	Smp_074880	U			RP140-upstream , putative	NP_057673.2	|F GO:0008565|	Q2_P30211,Q2_P10437,Q2_P23543,Q2_P17847,Q2_P38326	YES	YES		1	1	1	1	1	1	1	1	1	1	1	1
Q2_P32385	0.103203	up	down	0.776694	0.818591	0.833824	0.745772	0.79372	0.0400656	0.328668	0.621634	0.852663	0.648607	0.612893	0.215736	-0.0855526	-0.0221428	0.210782	0.127491	0.0576445	0.135648	0.488086	-0.488086	0.353774	C908791.1	AAATGGCTGATTTAAATAAAATTATCCGAGAATTATGGCGCAGTACATACCGTGGCAATG	Smp_127050	U			DNA repair protein RAD50, putative	NP_005723.2	|F GO:0003779|	Q2_P21734,Q2_P02649,Q2_P09241,Q2_P04668,Q2_P28985,Q2_P32385	YES	YES	YES	1	1	1	1	1	1	1	1	1	1	1	1
Q2_P20252	0.103203	up	down	0.519602	0.710987	0.214348	0.60542	0.512589	0.213679	0.3382	0.254304	0.0394013	0.461067	0.273243	0.177518	0.220586	0.386636	0.109918	0.516998	0.308535	0.179574	0.364789	-0.364789	0.204898	C803199.1	AGTTATAAAGCGTCTGTTGGTTTGTTGTATCCATTAGAGAGAGGATTTACATTCGTGCCC	Smp_148930	U			structure specific recognition protein, putative	NP_003137.1	|F GO:0003677|	Q2_P20252,Q2_P06045,Q2_P19960	YES	YES	YES	1	1	1	1	1	1	1	1	1	1	1	1
Q2_P17325	0.103203	up	down	0.712022	0.654181	0.79377	0.523156	0.670783	0.113865	1.00644	1.34686	1.33125	1.20886	1.22335	0.157224	-0.0890027	0.0513981	0.0603042	-0.0182474	0.00111304	0.0695889	0.631749	-0.631749	0.532956	C919099.1	CATACGAATTAGATCAGCTAGATCTTTTTTCCTCCATCTCTTTGTCTATCTCTTAAAAGG	Smp_121190	U			voltage-gated potassium channel, putative	NP_004966.1	|C GO:0016021|		YES	YES	YES	1	1	1	1	1	1	1	1	1	1	1	1
Q2_P00931	0.103203	up	down	0.444803	0.529433	0.467432	0.0432126	0.37122	0.221579	0.177926	0.143119	0.351934	0.28911	0.240522	0.0969175	0.388542	0.997582	0.338143	0.635824	0.590023	0.301242	0.400588	-0.400588	0.251755	C802162.1	AATTATGCGATTTGATACAAGAAGCGTGTGGTGAAGACAGTTTAATGACAATACTTACGC	Smp_149040	U		X	phosphorylase B kinase alpha, kpb1, putative	NP_000283.1	-	Q2_P00931,Q2_P41012,Q2_P10987,Q2_P39825,Q2_P16995,Q2_P39425,Q2_P30780	YES	YES		1	1	1	1	1	1	1	1	1	1	1	1
Q2_P25318	0.103203	up	down	0.471686	0.444056	0.602658	0.248643	0.441761	0.146154	0.584767	0.566573	0.260656	0.350672	0.440667	0.160333	0.142987	0.208953	0.0955581	0.159705	0.151801	0.0467967	0.344743	-0.344743	0.183683	C810058.1	GTCAAGTGGTTCGATGTTCCAATGATTTCCTTACATCATATCCCTTTTCACAAATATAGA	gi|76155230	U			-	NP_003782.1	-		YES	YES		1	1	1	1	1	1	1	1	1	1	1	1
Q2_P16215	0.103203	up	down	1.15294	-0.187296	0.642609	1.70424	0.828124	0.803861	2.04369	0.524816	-0.631349	2.60448	1.13541	1.4694	1.00028	0.631788	0.588904	1.07628	0.824311	0.24962	0.929282	-0.929282	0.897364	C916625.1	AGAGTTCTAACCTTGCATACCAGAGATGGATTGCACAATAATTCTTCCTCTAACCAAGAT	Smp_189640	U		X	hypothetical protein	-	-	Q2_P16215,Q2_P36457	YES	YES		1	0	1	1	1	1	0	1	1	1	1	1
Q2_P18182	0.103203	up	down	0.771884	0.509717	0.753357	0.355525	0.597621	0.200798	0.268442	0.304594	0.235679	0.209149	0.254466	0.0412906	0.243881	0.254225	0.328928	0.133508	0.240135	0.0805522	0.364074	-0.364074	0.207411	C800336.1	CCAGTGAATCCAAACTGTAAAGAATGTTTAAATCTATCAATTTGTCCATCTGCGTCGAAA	Smp_006710	U			endonuclease III, putative	NP_002519.1	|F GO:0004519|	Q2_P18182,Q2_P17513,Q2_P37980	YES	YES	YES	1	1	1	1	1	1	1	1	1	1	1	1
Q2_P02943	0.103203	up	down	0.414357	0.73043	0.333777	0.840109	0.579668	0.243823	0.452363	0.553529	-0.416065	0.928749	0.379644	0.56868	0.318329	0.452688	0.418396	0.674302	0.465929	0.150155	0.47508	-0.47508	0.34334	C805828.1	GCAAACGTCGTTTGTTAAACAATCTTCCAATGGAACAACGTCGATATTATAGTGGTATTA	gi|226490264	U			-	NP_079187.3	|GO:0005794||GO:0001707||GO:0009948||GO:0016021||GO:0016020||GO:0007275||GO:0005515||GO:0016055||GO:0017147||GO:0031410|		YES	YES	YES	1	1	1	1	1	1	1	1	1	1	1	1
Q2_P25356	0.103203	up	down	0.348977	0.28515	0.311563	0.462763	0.352113	0.0782763	0.440417	0.114768	0.242431	0.189518	0.246783	0.139308	0.436789	0.127811	0.392148	0.188456	0.286301	0.151155	0.295066	-0.295066	0.123507	C810105.1	CGCCCACTTCGAATTATTGGTAGTTCATTAAATAGATTCAAAAGGTCTGCTTCTATTTGA	Smp_156850	U			hypothetical protein	-	-		YES	YES		1	1	1	1	1	1	1	1	1	1	1	1
Q2_P06247	0.103203	up	down	0.429098	0.223749	0.562898	0.0890571	0.326201	0.210829	0.189857	0.432347	0.60873	-0.0170969	0.303459	0.274143	0.39978	0.460746	0.445165	0.360853	0.416636	0.045297	0.348765	-0.348765	0.18917	C811048.1	GTCTCCGAGTGTACATGACCTTTATAAGTGTGTTTTGCCTTTGCTTTTTTGTAGATTTTT	Smp_022990	U			voltage-dependent anion-selective channel, putative	NP_003365.1	|F GO:0008308|		YES	YES	YES	1	1	1	1	1	1	1	1	1	1	1	1
Q2_P34972	0.103203	up	down	1.3588	1.33578	1.0686	0.628264	1.09786	0.339645	0.639665	1.17467	0.251221	2.33483	1.1001	0.906038	-0.0961845	0.157154	0.854114	-0.238632	0.169113	0.485114	0.789025	-0.789025	0.727421	C913798.1	CTTAGTAGCTACATTAGAAGAACAAGCTGAATCTCAGTCAAGATTTCGACGAATTAAATC	Smp_161900	U			innexin, putative	NP_001005464.1	|C GO:0005921|	Q2_P34972,Q2_P10016,Q2_P29774,Q2_P15053	YES	YES		1	1	1	1	1	1	1	1	0	1	1	1
Q2_P34417	0.103203	up	down	0.210961	0.0360545	0.359584	0.169836	0.194109	0.133212	0.306324	0.358114	0.419082	0.381319	0.366209	0.0471723	0.177616	0.321591	0.339471	0.348846	0.296881	0.0803097	0.285733	-0.285733	0.11251	C912593.1	CTTCCCGTTGATAATAAATGCTATATGTAGTTATGGCTGTAATCTGTTCACTGGTGAAAG	Smp_153730	U			hypothetical protein	NP_112483.1	|P GO:0030010|	Q2_P34417	YES	YES		1	1	1	1	1	1	1	1	1	1	1	1
Q2_P24849	0.103203	up	down	1.038	1.13804	1.01018	1.14222	1.08211	0.0679723	0.190039	0.235032	-0.000533278	0.601984	0.25663	0.251862	0.333328	0.0656334	0.44481	0.329401	0.293293	0.160927	0.544012	-0.544012	0.428725	C809414.1	CGTTACGGTAATTTAAAAAACGGTGTCGATGATATCAAATGTCATAAATGGTTCCGGCCA	Smp_080770	U		X	serine/threonine kinase	NP_002721.1	|F GO:0005524|	Q2_P24849	YES	YES	YES	1	1	1	1	1	1	1	1	1	1	1	1
Q2_P24569	0.103203	up	down	0.517111	0.40944	0.450233	0.233886	0.402668	0.120958	1.81479	1.74047	1.68417	1.35789	1.64933	0.201523	0.280706	0.304099	0.0795781	0.140478	0.201215	0.10861	0.75107	-0.75107	0.682474	C809076.1	GCTATACTGTTATTCAGAACCCTGTCTTTCTCGGGATATTTTTCTAGTTTTGTACATAAG	Smp_047400	U			hypothetical protein	NP_112589.1	|C GO:0005737|		YES	YES		1	1	1	1	1	1	1	1	1	1	1	1
Q2_P34135	0.103203	up	down	1.33829	0.85611	1.23544	2.71987	1.53743	0.81511	-0.159583	0.0548339	0.912271	0.315086	0.280652	0.463655	0.753067	0.474614	0.848308	0.340479	0.604117	0.236707	0.807399	-0.807399	0.751553	C912054.1	AATCGTTCAAGAAAGCATTGCAATAGTCAATACTTTGAAACTTCGGTTGCATCGGTTCAA	Smp_152530	U	X		hypothetical protein	NP_001128663.1	-		YES	YES		1	1	1	1	1	1	1	1	1	1	1	1
Q2_P17905	0.103203	up	down	0.660106	0.70933	0.621882	0.688185	0.669876	0.0378185	0.356334	-0.00757052	-0.0992126	0.391961	0.160378	0.250082	0.402277	0.333132	0.423542	0.349538	0.377122	0.0427534	0.402459	-0.402459	0.255916	C800026.1	AATAACGATTGTTTGATTGTATCCATTCAGTTATTAGCTCCTTTAGAACTCGTCACTTGC	Smp_106130.x	U			heat shock protein 70 (hsp70), putative	NP_004125.3	-		YES	YES	YES	1	1	1	1	1	1	1	1	1	1	1	1
Q2_P30134	0.103203	up	down	0.45687	0.43731	0.497903	0.311792	0.425969	0.0801963	0.545565	1.10892	0.533635	0.903094	0.772804	0.282129	-0.160751	0.377121	0.1335	0.358562	0.177108	0.250986	0.458627	-0.458627	0.325181	C904563.1	TAGAAAATGGAAAACAACATCAAATAGCAGCATTAGTAGTGGCTGAAATGAGTTGTCAAG	Smp_050540	U			orotidine 5'-phosphate decarboxylase	NP_000364.1	|F GO:0004590|	Q2_P30134	YES	YES	YES	1	1	1	1	1	1	1	1	1	1	1	1
Q2_P33452	0.103203	up	down	0.15839	0.143127	0.253697	0.254595	0.202452	0.0600164	0.505766	0.361183	0.534303	0.159864	0.390279	0.171287	0.236501	0.327916	0.294057	0.318993	0.294366	0.0411525	0.295699	-0.295699	0.125941	C910786.1	TCAATAGACAACAAAAAGGAACTTAGTAATCCAGGTTTTTTAACTTTGCAGGGTGAATGG	Smp_126910	U			WD-repeat protein, putative	NP_005040.2	|C GO:0005634|	Q2_P33452,Q2_P11279,Q2_P23737,Q2_P26907,Q2_P31067	YES	YES	YES	1	1	1	1	1	1	1	1	1	1	1	1
Q2_P01199	0.103203	up	down	0.3027	0.309421	0.216661	0.0823524	0.227784	0.105753	0.763493	0.562342	0.912969	0.450583	0.672347	0.206145	0.365436	0.273451	0.282476	0.178155	0.27488	0.0766286	0.39167	-0.39167	0.244162	C802791.1	GCCCTCTTCATCTTTTGAGTTCCTCTTACATTTGTTGTTTTCATGTCGATATTGTGAATA	Smp_148700	U		X	hypothetical protein	NP_945339.2	|F GO:0003824|		YES	YES		1	1	1	1	1	1	1	1	1	1	1	1
Q2_P07101	0.103203	up	down	0.3695	0.634762	0.604355	0.59837	0.551747	0.122538	0.00997508	0.554278	0.213481	0.545254	0.330747	0.266224	0.0650435	0.360514	0.13486	0.3954	0.238954	0.163638	0.373816	-0.373816	0.22255	C812404.1	GTACGGTAGACGCAATTTTCGACAAAGTTAATCATGAACTTCAAAAATTCGGTGTGAAAT	Smp_071390	U			adenylate kinase, putative	NP_000467.1	|F GO:0005524|	Q2_P32856,Q2_P13015,Q2_P10899,Q2_P30695,Q2_P07101,Q2_P30868,Q2_P28418,Q2_P08707,Q2_P11084	YES	YES	YES	1	1	1	1	1	1	1	1	1	1	1	1
Q2_P04986	0.103203	up	down	0.735895	0.519111	0.8544	0.249526	0.589733	0.26592	0.46808	0.200695	0.536038	0.0971653	0.325495	0.210054	0.504273	0.110328	0.406879	0.0920853	0.278391	0.208556	0.397873	-0.397873	0.252315	C809068.1	CCCCTCACTTCTTTCTTCAAACCGCAATACCATAGGTTTCTTTATGAACAATTTTAATTG	Smp_154610.x	U			hypothetical protein	NP_003186.1	|F GO:0003677|		YES	YES		1	1	1	1	1	1	1	1	1	1	1	1
Q2_P30740	0.103203	up	down	0.719372	0.575567	0.907093	0.797206	0.74981	0.139369	2.02123	1.70095	1.81887	1.70737	1.8121	0.149559	0.140753	-0.179634	-0.152006	0.0627925	-0.0320236	0.158142	0.843297	-0.843297	0.800821	C905537.1	GAACTATCACAGTTCCACTTGAATAGATTCAATTCAACCTTATCTCCTACAACACTATCT	Smp_143260	U			hypothetical protein	-	|F GO:0005524|	Q2_P10947,Q2_P37916,Q2_P30740	YES	YES		1	1	1	1	1	1	1	1	1	1	1	1
Q2_P01923	0.103203	up	down	0.478363	0.675084	0.201668	0.870899	0.556504	0.285727	1.40213	0.952548	1.45304	1.14425	1.23799	0.23342	-0.456005	0.288396	0.368805	0.317035	0.129558	0.391791	0.641351	-0.641351	0.553446	C804074.1	CAACATATGCTTTTCATACAGGAGCGAACATAAATTGACCCTCTGTCTTCTTGATCCCGC	gi|256090438	U			-	NP_055876.2	-		YES	YES		1	1	1	1	1	1	1	1	1	1	1	1
Q2_P09105	0.103203	up	down	0.526777	0.135652	0.425652	0.189496	0.319394	0.187023	0.401323	0.0562198	0.451634	0.21841	0.281897	0.18077	0.61115	0.186278	0.558536	0.317189	0.418288	0.200761	0.33986	-0.33986	0.181809	C902760.1	GTCCATTGAAACAGCCGTTTTTCCAGCAATGGTGAGGGATTCTGAACTGTACTGCATTGA	Smp_000510	U			gdp-mannose pyrophosphorylase b, isoform 2	NP_068806.1	|F GO:0016779|	Q2_P09105,Q2_P37283,Q2_P16933	YES	YES	YES	1	1	1	1	1	1	1	1	1	1	1	1
Q2_P06141	0.103203	up	down	0.733138	0.955461	0.438758	0.906224	0.758395	0.233448	0.552265	0.368601	-0.175127	0.722483	0.367056	0.389271	0.344681	0.201603	0.192385	0.272846	0.252879	0.0709813	0.459443	-0.459443	0.329671	C810932.1	CTAATTTCTTCCTTTACAGTGGGTAATCTTTTTTCTGATTAAGTCAACGAACGATGATGC	Smp_017730	U			200-kDa GPI-anchored surface glycoprotein	NP_005520.4	|F GO:0005529|		YES	YES		1	1	1	1	1	1	1	1	1	1	1	1
Q2_P05394	0.103203	up	down	0.875756	0.65496	0.406088	0.550282	0.621772	0.197686	0.27663	0.200526	0.111797	-0.138363	0.112648	0.180389	0.594371	0.421165	0.502918	0.462174	0.495157	0.0740864	0.409859	-0.409859	0.268564	C809978.1	CCAAACATCAAACCCTTTTAACTGATCCATTACATTCACAGTTGGGATACAAAAGTTTGT	gi|256052669	U			-	NP_006635.2	-		YES	YES		1	1	1	1	1	1	1	1	1	1	1	1
Q2_P06250	0.103203	up	down	0.317979	0.449071	0.159747	0.435282	0.34052	0.134102	1.00603	0.970736	0.351821	0.771779	0.775091	0.300432	0.0897083	0.514197	0.0539258	0.278669	0.234125	0.21115	0.449912	-0.449912	0.318458	C811051.1	GTGTCGATGCCGAAGGTGAAAATGAAGAAGGTGAAGAATATTAGTTCTTTATTGAAAATG	Smp_103790	U			tubulin alpha chain, putative	NP_525125.2	|F GO:0005525|	Q2_P06250	YES	YES	YES	1	1	1	1	1	1	1	1	1	1	1	1
Q2_P12750	0.103203	up	down	0.623417	0.50675	0.541078	0.322394	0.49841	0.127146	1.1022	0.943909	0.736205	1.00459	0.946725	0.154754	0.0841661	0.0727251	0.139629	-0.00455063	0.0729925	0.059381	0.506043	-0.506043	0.388247	C909221.1	GGAAAGAAAGGCGATATCACTGGAAATTGTGGTGTTTGACTGGGAAACGTAGTTGCGTAG	gi|297713199	U			-	NP_061853.1	|GO:0008527||GO:0007165||GO:0050896||GO:0007635||GO:0050909||GO:0016020||GO:0016021||GO:0004872|		YES	YES	YES	1	1	1	1	1	1	1	1	1	1	1	1
Q2_P24910	0.103203	up	down	1.0257	0.528571	1.10035	0.645717	0.825086	0.280543	2.2145	2.52086	2.30062	2.50191	2.38447	0.150904	-0.000709994	-0.034129	-0.0320593	-0.131819	-0.0496792	0.056854	1.05329	-1.05329	1.06501	C809498.1	CCAGATGGAGATCTAATGTTTGTTTGAAGCTGAGATAATCTTGTTTTCGCAGTTTATTCT	Smp_158510	U		X	diacylglycerol O-acyltransferase 1	NP_477513.2	|F GO:0004144|	Q2_P24910	YES	YES	YES	1	1	1	1	1	1	1	1	1	1	1	1
Q2_P02889	0.103203	up	down	1.21094	0.883383	1.11876	0.751182	0.991066	0.211179	1.4886	1.18904	1.17917	1.18652	1.26083	0.151904	0.011751	-0.211001	-0.121974	-0.163603	-0.121207	0.0958102	0.710231	-0.710231	0.641294	C805729.1	TGAAAACTCGCTATTCAATGACTGGTTTACGGGACATTTGAATTTCCAGATAGAACATCA	Smp_132740	U			fatty acid desaturase, putative	NP_004256.1	|F GO:0016717|	Q2_P41680,Q2_P02889	YES	YES	YES	1	1	1	1	1	1	1	1	1	1	1	1
Q2_P20029	0.103203	up	down	0.107167	0.409812	0.191608	0.583047	0.322909	0.215258	0.210596	0.781086	0.784412	0.658612	0.608677	0.271766	0.0753002	0.613635	0.0576274	0.499159	0.311431	0.286789	0.414339	-0.414339	0.275382	C802899.1	GAACATGTGTATCATTCAATAACGAAAGCAGAACCTGCAAAATAAGATACTGGTGAAGTA	Smp_015860	U			acyl carrier protein, putative	NP_004994.1	|F GO:0031177|	Q2_P20029	YES	YES	YES	1	1	1	1	1	1	1	1	1	1	1	1
Q2_P06128	0.103203	up	down	0.310621	0.16733	0.274564	0.144021	0.224134	0.0809691	0.306828	0.318545	0.369302	0.0863865	0.270265	0.125549	0.383278	0.316311	0.31983	0.21086	0.30757	0.0714405	0.267323	-0.267323	0.0935373	C810916.1	CTTCTCTCTTTTTTCATTCCGTTTTCATTTGCCATGTGTGTTCTCTTATATGAGAACTCA	Smp_094050.x	U			mitochondrial processing peptidase non-peptidase alpha subunit (M16 family)	NP_055975.1	|F GO:0008233|		YES	YES	YES	1	1	1	1	1	1	1	1	1	1	1	1
Q2_P07519	0.103203	up	down	0.205619	0.365272	0.149856	0.484211	0.30124	0.152358	0.544396	0.580469	0.679927	0.847594	0.663097	0.135695	0.24718	0.0494841	0.273401	0.203026	0.193273	0.100161	0.38587	-0.38587	0.241099	C813003.1	CCTTGGCACTATAACACACCAGATGACATCAATGTGAAGCTCAAAAAAGTTTATCAATAG	Smp_068170.x	U			pyruvate dehydrogenase, putative	NP_001135858.1	|F GO:0005524|		YES	YES	YES	1	1	1	1	1	1	1	1	1	1	1	1
Q2_P28025	0.103203	up	down	0.84404	0.877325	0.874864	1.00602	0.900562	0.0719184	0.428633	0.63344	0.600339	0.457327	0.529935	0.101987	0.187633	0.018141	-0.0436975	0.0266866	0.0471908	0.0987405	0.492563	-0.492563	0.374267	C901597.1	CAAGATTTCTTTGTGGATTCTGATGTATCAAATGCTCTCATCGCTGATAATACTAGTAGT	Smp_132320	U			cadherin, putative	NP_037472.2	|C GO:0016021|	Q2_P12925,Q2_P32753,Q2_P28025,Q2_P17090,Q2_P26922,Q2_P37449,Q2_P08332	YES	YES		1	1	1	1	1	1	1	1	1	1	1	1
Q2_P05556	0.103203	up	down	0.335924	0.821968	0.403849	0.948839	0.627645	0.303377	0.298965	0.769631	0.206929	1.02587	0.575348	0.388515	-0.0234377	0.484001	-0.0518873	0.506557	0.228808	0.308051	0.477267	-0.477267	0.355412	C810291.1	CTGTCTTTTCTTTCCTCGTTTAGTCATGTGTGTGTGTATCATTTATGCGTTACTATGATT	Smp_059780	U			RAB6-interacting protein 2 (ERC protein 1), putative	NP_997194.2	|F GO:0005524|		YES	YES		1	1	1	1	1	1	1	1	1	1	1	1
Q2_P04113	0.103203	up	down	0.0193078	0.325558	0.459515	0.16139	0.241443	0.191819	0.331147	0.721561	0.494664	0.568858	0.529058	0.162268	0.355893	0.253101	0.130887	0.360784	0.275166	0.108245	0.348556	-0.348556	0.195933	C807708.1	TTTTCTTTGGCTTGAGTTACTCTCCTTTTCATATTCGTTGTGTGTATGTATGTATGTGTG	Smp_130300	U			na+/k+ atpase alpha subunit, putative	NP_689509.1	|F GO:0005524|		YES	YES	YES	1	1	1	1	1	1	1	1	1	1	1	1
Q2_P12208	0.103203	up	down	0.462829	0.0378465	0.592312	0.126604	0.304898	0.264987	0.802067	1.26836	1.08281	0.994082	1.03683	0.193789	0.127612	0.571305	0.0761171	0.249753	0.256197	0.222334	0.532642	-0.532642	0.426572	C908041.1	GAGAGCTGATAGAAAAAGGTACGGAAAATTGTCGAAAACCTAATGCAACTAATGAAGAAG	Smp_056460.x	U			hypothetical protein	-	|C GO:0016020|	Q2_P02206,Q2_P21238,Q2_P01823,Q2_P20745,Q2_P23560,Q2_P32018,Q2_P11853,Q2_P31658,Q2_P12208	YES	YES		1	1	1	1	1	1	1	1	1	1	1	1
Q2_P17914	0.103203	up	down	1.08194	0.646414	1.14334	0.861222	0.933229	0.226355	0.821652	1.05908	0.767919	1.17154	0.955047	0.191923	-0.0749077	-0.248242	0.143334	-0.0518969	-0.0579279	0.160261	0.610116	-0.610116	0.523963	C800035.1	AGTGAAGATGATGTGGATGATGGAGATTTTACAGTTTATGAATGTCCAGGGCTCGCTAAT	Smp_132920	U	X		hypothetical protein	NP_060087.3	|F GO:0005509|	Q2_P18831,Q2_P20303,Q2_P40617,Q2_P29695,Q2_P38209,Q2_P17914	YES	YES		1	1	1	1	1	1	1	1	1	1	1	1
Q2_P04748	0.103203	up	down	0.346533	0.4004	0.195814	0.519309	0.365514	0.134199	0.919971	0.477358	0.302554	0.510594	0.552619	0.261349	0.267459	0.273045	0.0546257	0.168324	0.190864	0.102777	0.369666	-0.369666	0.224108	C808720.1	GACCATTGGATTTTAAGAGGAGTTGCTCTATTAGGTGATGTCAAATAGGTAATAATAGTC	Smp_153140	U			ciliary outer arm dynein beta heavy chain-related	NP_001360.1	|F GO:0003779|	Q2_P32339,Q2_P28019,Q2_P08326,Q2_P40799,Q2_P25305,Q2_P04748,Q2_P10151	YES	YES	YES	1	1	1	1	1	1	1	1	1	1	1	1
Q2_P35863	0.103203	up	down	0.117925	0.166997	0.103156	0.0194997	0.101895	0.0613348	0.554865	0.504323	0.322826	0.292069	0.418521	0.130511	0.608988	0.584911	0.553929	0.564757	0.578146	0.0242399	0.366187	-0.366187	0.220374	C915600.1	CCCCCTAACTTTAGTCAGTTATTCTTGTGAATTTTAGTTGCTCTTAACAATGCTTTCTGT	Smp_082940	U			NADH-ubiquinone oxidoreductase subunit B17.2, putative	NP_061326.1	|F GO:0009055|		YES	YES	YES	1	1	1	1	1	1	1	1	1	1	1	1
Q2_P09120	0.103203	up	down	0.915729	0.60694	1.18269	0.331435	0.759198	0.369689	0.508058	1.0291	0.817745	0.479766	0.708666	0.262813	0.129984	-0.0896891	0.211262	0.0583948	0.0774879	0.127755	0.515117	-0.515117	0.406807	C902780.1	GATTCCAATAGTTGCTTCGCTTGGACCTGAACACGATCGTATTGAACCAGTGCAATTTAT	Smp_042210	U			origin recognition complex subunit, putative	NP_859526.1	|F GO:0005524|	Q2_P39982,Q2_P09120	YES	YES	YES	1	1	1	1	1	1	1	1	1	1	1	1
Q2_P17556	0.103203	up	down	0.0404751	0.246604	0.149193	0.151126	0.146849	0.084242	0.649811	1.12554	0.609125	0.729751	0.778557	0.236688	0.176976	1.07046	0.225252	0.686165	0.539712	0.421742	0.488373	-0.488373	0.373786	C919946.1	GGACTGTGTTTTACAAGACAGTATTGTACATAGTTTGCATTTACTAAAGACGTAGATCGT	Smp_042420	U		X	zinc finger protein, putative	NP_945322.1	|F GO:0003677|	Q2_P11358,Q2_P31138,Q2_P41185,Q2_P38475,Q2_P17556,Q2_P38022,Q2_P39610,Q2_P39070	YES	YES		1	1	1	1	1	1	1	1	1	1	1	1
Q2_P05964	0.103203	up	down	0.781731	0.540042	0.842546	0.523863	0.672045	0.163793	0.437734	0.225475	0.160791	0.243503	0.266876	0.119313	0.347845	0.219594	0.15477	0.131454	0.213416	0.0970675	0.384112	-0.384112	0.243946	C810738.1	CGTTTGGTCTAACAGCTATTGGTTTATTTTTACTTGGACTGTTCGTTGGTCAAAGAATTA	Smp_141770	U			glycerol kinase, putative	NP_001121599.1	|F GO:0005524|	Q2_P31307,Q2_P18623,Q2_P05964,Q2_P11512	YES	YES	YES	1	1	1	1	1	1	1	1	1	1	1	1
Q2_P26701	0.103203	up	down	-0.232365	0.860433	0.758841	1.71976	0.776668	0.798939	0.0692287	1.99542	0.60319	1.52645	1.04857	0.872233	0.212533	0.642916	0.778223	0.0282191	0.415473	0.353303	0.746905	-0.746905	0.699266	C812343.1	CATCACCATTTAAAGTGCGATACCGAAGGTGAATATTTAACGGTTTATTCAGAACTTCAA	Smp_084270	U			rhodopsin-like orphan GPCR, putative	NP_005281.1	|C GO:0016021|		YES	YES		1	1	1	1	1	1	1	1	1	1	1	1
Q2_P16607	0.103203	up	down	0.477844	0.622655	0.512683	0.875802	0.622246	0.17995	0.189534	0.359257	-0.359777	0.555693	0.186177	0.393521	0.39863	0.664218	0.313671	0.61765	0.498542	0.16911	0.435655	-0.435655	0.309186	C917391.1	ATCATGTGGAAGACTTAACAAGTGGTACAGTACTTGGTGAAATAATTATTGATCCTTTCG	Smp_173140	U			subfamily M3A non-peptidase homologue (M03 family)	-	|F GO:0008233|	Q2_P12411,Q2_P36905,Q2_P41089,Q2_P30647,Q2_P10851,Q2_P16607	YES	YES		1	1	1	1	1	1	1	1	1	1	1	1
Q2_P33044	0.103203	up	down	1.65456	2.48663	0.980015	1.21382	1.58376	0.663713	0.104283	0.486269	-0.214158	1.2304	0.4017	0.622265	0.2218	0.311356	0.625604	0.419611	0.394593	0.173952	0.79335	-0.79335	0.758139	C910026.1	CAGGTCTACTAACTAGTCAAATGCTATTATCATGTTATACTCCAAGACATTTGTGGGAAA	Smp_169660	U			hypothetical protein	-	|C GO:0005737|	Q2_P33044,Q2_P13191,Q2_P39813,Q2_P16406,Q2_P36674	YES	YES		1	1	1	1	1	1	1	1	1	1	1	1
Q2_P19505	0.103203	up	down	0.912323	0.557559	0.48547	0.883745	0.709774	0.219677	0.938963	0.459492	0.0209375	0.440688	0.46502	0.375257	0.153457	-0.00866813	0.456542	0.152327	0.188415	0.194301	0.454403	-0.454403	0.333684	C802240.1	TTCACATTCGGTGGTTTCGGTCTCTGGTATCTCATCGATATACTACTAATTTCGGTTGAA	gi|149773519	U			-	NP_114416.1	|GO:0016021||GO:0016020|		YES	YES	YES	1	1	1	1	1	1	1	1	1	1	1	1
Q2_P21139	0.103203	up	down	0.425168	0.324654	0.327245	0.238747	0.328954	0.0761924	0.323729	0.273961	0.49605	0.210536	0.326069	0.122423	0.193444	0.0991525	0.170484	0.237665	0.175186	0.057851	0.276736	-0.276736	0.110499	C804434.1	CGGTGATGAAATCAATCGTATGTATGGACCGAGATTAGATAGAATGATTAAATTACTACC	Smp_131280	U			bcl-2 homologous antagonist/killer (bak), putative	NP_001179.1	|F GO:0005515|	Q2_P17933,Q2_P31586,Q2_P38710,Q2_P40158,Q2_P21139,Q2_P24435,Q2_P04882,Q2_P02134,Q2_P40946	YES	YES		1	1	1	1	1	1	1	1	1	1	1	1
Q2_P33864	0.103203	up	down	0.409683	0.392083	0.412979	0.578674	0.448355	0.0873627	0.633492	0.150575	0.119421	0.604108	0.376899	0.27987	0.201018	0.0339001	0.419338	0.224497	0.219688	0.157849	0.348314	-0.348314	0.200478	C911579.1	GGATTATTTTAACGGTCGCGATGACTTGAAAAATCATCGCATACGATTTGTAGGGGATCC	Smp_178680	U			poly(A) polymerase, putative	NP_886552.2	|F GO:0016437|	Q2_P13993,Q2_P39622,Q2_P33864	YES	YES	YES	1	1	1	1	1	1	1	1	1	1	1	1
Q2_P07683	0.103203	up	down	-0.0522999	0.335622	0.0781983	0.353988	0.178877	0.199007	0.156682	0.578097	0.847744	0.499724	0.520562	0.284723	0.448149	0.658661	0.288606	0.486739	0.470539	0.151936	0.389993	-0.389993	0.252926	C813237.1	GGATTTAGAACATATCTGCGTATGCAAACATTTATTCGGCGTATTTGTTGGTTTATCATG	Smp_099420	U			hypothetical protein	NP_056230.1	|C GO:0005739|		YES	YES	YES	1	1	1	1	1	1	1	1	1	1	1	1
Q2_P33381	0.103203	up	down	1.6754	2.34149	1.67292	1.29438	1.74605	0.435466	-0.621401	0.967021	0.154051	0.572439	0.268027	0.679542	0.317777	1.13796	0.160125	0.466102	0.520491	0.430187	0.844855	-0.844855	0.82626	C910593.1	CCAAGAAGGAAATTATTAACTAAAAGAGTGAGGAATCAAATGAGGAGGTCATGGTTACAA	Smp_151470	U		X	hypothetical protein	-	-	Q2_P33381,Q2_P13523	YES	YES		1	1	1	1	1	1	1	1	1	1	1	1
Q2_P35659	0.103203	up	down	0.227932	0.449589	0.153787	0.434306	0.316404	0.148224	0.299275	0.203644	0.240383	0.396808	0.285027	0.0842896	0.178112	0.306213	0.134927	0.251894	0.217786	0.0762065	0.273072	-0.273072	0.106581	C915347.1	AATCGGCAAGCATATCACACCTGGAGATGGGAAAACTATAAAAGCCCAGTTGCCCATTGG	gi|256086887	U			-	NP_001124437.1	-		YES	YES		1	1	1	1	1	1	1	1	1	1	1	1
Q2_P18089	0.103203	up	down	0.656525	0.838016	0.57246	0.521581	0.647145	0.138881	1.14346	1.14918	0.264653	1.49175	1.01226	0.524336	-0.21202	0.00114739	0.340527	0.270438	0.100023	0.254316	0.586476	-0.586476	0.501191	C800235.1	GGAACGTGCTCGTAGTCTATGCTTTGTATTACGATATCAATTGCATATTTACTTAGCTGG	Smp_144770	U			hypothetical protein	NP_001028217.1	|P GO:0006810|	Q2_P36142,Q2_P00656,Q2_P19056,Q2_P26257,Q2_P30710,Q2_P10914,Q2_P18089	YES	YES	YES	1	1	1	1	1	1	1	1	1	1	1	1
Q2_P05945	0.103203	up	down	0.449043	0.464999	0.646797	0.147434	0.427068	0.20688	0.730209	0.887808	0.775726	0.573886	0.741907	0.130126	0.108195	0.135611	0.0877576	0.100094	0.107914	0.0202866	0.42563	-0.42563	0.299141	C810715.1	CAAAAGAAAACCTTCGCTCCTAACCCAGCTGTAATTCATTGATCTTTTTGTTTAACACTG	Smp_042140	U			dynein light chain, putative	NP_542408.1	|F GO:0003777|		YES	YES		1	1	1	1	1	1	1	1	1	1	1	1
Q2_P11858	0.103203	up	down	0.237379	0.580721	0.216925	0.532563	0.391897	0.191427	0.13686	0.556257	0.0676767	0.212534	0.243332	0.216842	0.311618	0.320769	0.257942	0.425628	0.328989	0.0701334	0.321406	-0.321406	0.167939	C907347.1	CAAATGTAGATGTTACAGATGCAAATGAAACCTTCAAATCGTCCTCACATAGATGTAAAC	Smp_156940	U			hypothetical protein	-	-	Q2_P40356,Q2_P41490,Q2_P11494,Q2_P40634,Q2_P11858,Q2_P40559,Q2_P38405,Q2_P31288	YES	YES		1	1	1	1	1	1	1	1	1	1	1	1
Q2_P04570	0.103203	up	down	1.98465	1.97162	2.56663	1.08341	1.90158	0.611964	1.10458	2.8794	1.02423	1.39384	1.60051	0.867238	-0.803651	-0.000477409	-0.830265	1.14883	-0.12139	0.930245	1.1269	-1.1269	1.1873	C808449.1	CCATACGAGGATGATAGGATATTGGCGCAAATGAGTTATGTTCCTGTACAAGTGTTAGAA	gi|237738712	U			-	-	-		YES	YES		1	1	1	1	1	1	1	1	1	1	0	1
Q2_P07691	0.103203	up	down	1.05066	0.920713	0.954276	0.801904	0.931888	0.102679	0.26265	0.133205	0.658289	0.389608	0.360938	0.224174	0.312281	-0.0604083	0.282615	0.109282	0.160943	0.1726	0.48459	-0.48459	0.375647	C813247.1	CATTGCTTTAACACCCAGCTAACTAGTTCGTTACTATTGAATGAATGATTGGAATACCTT	Smp_156770	U			major tegumental antigen SM15, putative	-	|C GO:0016020|		YES	YES		1	1	1	1	1	1	1	1	1	1	1	1
Q2_P38952	0.175263	up	down	0.0995853	0.430713	0.850315	0.706113	0.521681	0.330885	0.203133	0.614862	0.475747	0.396954	0.422674	0.171865	0.244018	0.153748	0.380732	0.0520876	0.207646	0.139505	0.384001	-0.384001	0.248936	JAP08785.S	AATCCCCATGTGTGGATTATTCGTGCTTCACATTGGATATCTAATTCAATAGCTTGTTAT	gi|76156233	U			-	NP_710156.3	|GO:0003674||GO:0005576|	Q2_P40884,Q2_P39160,Q2_P38952,Q2_P39128,Q2_P41376,Q2_P40873,Q2_P40140	YES	YES	YES	1	1	1	1	1	1	1	1	1	1	1	1
Q2_P19131	0.175263	up	down	0.538645	0.318345	0.517155	0.717068	0.522803	0.163121	0.0294322	0.121486	0.127635	0.326702	0.151314	0.125255	0.394302	0.438482	0.289875	0.281926	0.351146	0.0775363	0.341754	-0.341754	0.195742	C801775.1	CCTTTAAATTCAGTTGTACTTCCTGTTCCTGGTTACGCTGTACATTATCCAAAAAATCAT	gi|256073067	U			-	NP_061915.2	|GO:0008033||GO:0001522||GO:0016853||GO:0009982||GO:0003723|	Q2_P19131	YES	YES	YES	1	1	1	1	1	1	1	1	1	1	1	1
Q2_P37783	0.175263	up	down	0.272643	0.190377	0.813097	-0.079755	0.29909	0.374275	0.64158	0.882245	0.887156	0.862555	0.818384	0.118348	0.301222	0.242724	0.212857	0.230878	0.24692	0.0382275	0.454798	-0.454798	0.339151	C919222.1	GATCCGAATTGTCGAACAATTTCAATTGCTAAAACCAAGAATAATAACGTCGGCTTTACA	Smp_147000	U			Syntenin-2 (Syndecan-binding protein 2), putative	NP_536737.3	|F GO:0005515|	Q2_P37783	YES	YES	YES	1	1	1	1	1	1	1	1	1	1	1	1
Q2_P00841	0.175263	up	down	0.617018	0.716653	0.343748	0.895451	0.643218	0.230494	0.977264	1.59128	0.979317	1.5039	1.26294	0.330616	-0.0262723	-0.0143661	0.0128622	0.0796723	0.012974	0.0473865	0.639711	-0.639711	0.573581	C802009.1	GATGGTTATATTTATGGTGGTCGAGTACCATGTATTTGTCCAAAACAATATCATTGTCCA	Smp_065370.x	U			hypothetical protein	-	-	Q2_P18372,Q2_P00841	YES	YES		1	1	1	1	1	1	1	1	1	1	1	1
Q2_P37848	0.175263	up	down	0.0568205	0.215993	0.0306597	0.367252	0.167681	0.156234	0.427653	0.440404	0.333984	0.616612	0.454663	0.117932	0.262773	0.337149	0.296221	0.39739	0.323383	0.0579598	0.315243	-0.315243	0.162409	C919328.1	GATTTAATTGAATATGCTGATGGAACACCTGCTACAACTAGTCAAATGGCAAAAGATGTA	gi|256071341	U			-	NP_001907.2	|GO:0020037||GO:0009055||GO:0005506||GO:0005575|	Q2_P37848,Q2_P35822	YES	YES	YES	1	1	1	1	1	1	1	1	1	1	1	1
Q2_P37942	0.175263	up	down	0.147674	0.278017	0.507328	0.300734	0.308438	0.148759	0.292226	0.696589	0.940236	0.617567	0.636655	0.26755	0.100731	0.35053	0.149382	0.266328	0.216743	0.113069	0.387279	-0.387279	0.253957	C919480.1	TTACTACCACTGTTCCGTCCACTATGAAGAGTAACAACACGATTACTGCTACTAGTAATA	Smp_155820	U			hypothetical protein	NP_277037.1	-	Q2_P17478,Q2_P37942	YES	YES		1	1	1	1	1	1	1	1	1	1	1	1
Q2_P29695	0.175263	up	down	0.830228	0.658506	1.05709	0.869038	0.853716	0.163559	0.913922	1.06922	0.855005	1.13083	0.992245	0.129229	-0.162871	-0.219861	0.0802463	0.00281183	-0.0749185	0.140074	0.590347	-0.590347	0.511954	C903953.1	AGTGAAGATGATGTGGATGATGGAGATTTTACAGTTTATGAATGTCCAGGGCTCGCTAAT	Smp_054170	U			hypothetical protein	NP_056207.3	|C GO:0016021|	Q2_P18831,Q2_P20303,Q2_P40617,Q2_P29695,Q2_P38209,Q2_P17914	YES	YES		1	1	1	1	1	1	1	1	1	1	1	1
Q2_P06545	0.175263	up	down	0.363683	0.868611	0.241354	1.37147	0.711279	0.517126	0.867955	0.622475	0.313658	2.9852	1.19732	1.2133	1.50501	-0.00169245	0.433489	0.378519	0.578832	0.647062	0.829145	-0.829145	0.815924	C811506.1	GAGAATCCGGTTCATTAGGACGACAGCTACCAAATTCTGTATTGGATTCAATCAATCCTG	Smp_143420	U			actin bundling/missing in metastasis-related	NP_055566.3	|P GO:0046847|	Q2_P31946,Q2_P12132,Q2_P31882,Q2_P12070,Q2_P37332,Q2_P11923,Q2_P06545,Q2_P26129,Q2_P16979,Q2_P31741	YES	YES		1	1	1	1	1	1	1	1	1	1	0	1
Q2_P18473	0.175263	up	down	0.384859	0.211916	0.518271	0.226029	0.335269	0.145027	0.286512	0.227271	0.877173	0.161774	0.388182	0.329951	0.396047	0.206941	0.426797	0.211415	0.3103	0.117453	0.344584	-0.344584	0.200848	C800688.1	TTTCGCCGCCTTGGTTTCCAGCTCGATCATCTAAAGAAGAAAGCACAGATGTAAAACCAC	Smp_164780	U			hypothetical protein	NP_872578.1	|F GO:0003735|	Q2_P15971,Q2_P18473	YES	YES	YES	1	1	1	1	1	1	1	1	1	1	1	1
Q2_P02609	0.175263	up	down	0.476949	0.162456	0.566693	0.0996671	0.326441	0.229994	0.376593	0.489281	0.323249	0.202664	0.347947	0.119042	0.265079	0.187612	0.376784	0.149066	0.244635	0.100443	0.306341	-0.306341	0.152328	C805243.1	ATGTTTACACGCTATATGCTTCATTCAAATATTCCTAATGCGTATCTGTTTTCTGAGCCT	Smp_085780	U			hypothetical protein	NP_001003683.1	|F GO:0003735|	Q2_P02609	YES	YES		1	1	1	1	1	1	1	1	1	1	1	1
Q2_P22159	0.175263	up	down	0.0781219	0.522682	0.206305	0.434392	0.310375	0.204309	0.596626	0.610065	0.53841	0.633272	0.594593	0.0403987	0.0964625	0.237659	0.0507983	0.323261	0.177045	0.125811	0.360671	-0.360671	0.221868	C805862.1	ATGAAGGCACTCGTATCACATTCCCCAAGGAAGGTGATCAAGGTCCAAATACAATTCCAG	Smp_104730	U			DNAj homolog subfamily B member 4,, putative	NP_705842.2	|F GO:0008270|	Q2_P22159	YES	YES	YES	1	1	1	1	1	1	1	1	1	1	1	1
Q2_P19222	0.175263	up	down	0.70686	0.733262	0.567134	0.512167	0.629856	0.107094	1.09285	0.9749	0.754939	0.938358	0.940261	0.140036	-0.0343573	0.00875873	-0.0410832	0.0175495	-0.0122831	0.0297179	0.519278	-0.519278	0.424685	C801895.1	CTCTTTGCATCAGAAACATTTCAGTGGCCATAGTGGCTAAAATCAGTTATATTTTTCCAA	Smp_044850.x	U			ribokinase, putative	NP_071411.1	|F GO:0016773|	Q2_P25887,Q2_P19222,Q2_P25385,Q2_P06350	YES	YES	YES	1	1	1	1	1	1	1	1	1	1	1	1
Q2_P22817	0.175263	up	down	0.154957	0.212606	0.166584	0.225044	0.189797	0.0342308	0.341831	0.171992	0.285842	0.19977	0.249859	0.0781575	0.510476	0.253576	0.413584	0.32012	0.374439	0.111948	0.271365	-0.271365	0.108878	C806742.1	AGTAACGACACCCGTTTAGCGATTTACAAACCCATAACCACTCTAGATGAGGAAGCAGCC	Smp_154530	U			mitochondrial ATP synthase B chain, putative	NP_001679.2	|F GO:0046933|	Q2_P22817	YES	YES	YES	1	1	1	1	1	1	1	1	1	1	1	1
Q2_P18885	0.175263	up	down	0.161916	0.371786	0.0150466	0.238019	0.196692	0.148963	0.665604	0.611698	-0.0938349	0.558798	0.435566	0.355618	0.494881	0.753236	0.378337	0.593835	0.555072	0.158776	0.395777	-0.395777	0.267644	C801453.1	CCCTGTGCGATATGTTTCTTTGTTTTAATGTGTACTTCAAATGGCTCTGAATAATTCTAC	gi|226466806	U			-	NP_001883.4	-		YES	YES	YES	1	1	1	1	1	1	1	1	1	1	1	1
Q2_P26803	0.175263	up	down	0.140454	0.491116	0.140589	0.624963	0.34928	0.24717	0.284919	0.535065	0.689148	0.951255	0.615097	0.27923	0.186507	0.219377	0.0813507	0.409621	0.224214	0.136907	0.396197	-0.396197	0.268363	C812503.1	GTTTCTCCAAATCGATGGGTAACTACTCAACCTATTCGAATATCAAATACAATGAATACC	gi|256086320	U			-	NP_065875.3	-		YES	YES		1	1	1	1	1	1	1	1	1	1	1	1
Q2_P03403	0.175263	up	down	0.0714846	0.535328	0.0397779	0.676732	0.330831	0.323233	0.275676	0.483665	0.0330747	0.606175	0.349648	0.251301	0.420628	0.421337	0.337834	0.361617	0.385354	0.0422717	0.355277	-0.355277	0.216248	C806585.1	CCCTGGCATAAAACTTCTGCAGCTAAAACATGCAGTCAAGCTGCATTTCGCACATTCTTT	Smp_157950	U			glycogenin-related	NP_004121.2	|F GO:0008466|	Q2_P03403	YES	YES		1	1	1	1	1	1	1	1	1	1	1	1
Q2_P28702	0.175263	up	down	0.958284	1.15159	0.793707	0.815739	0.92983	0.164857	0.633521	0.536867	0.378042	1.11891	0.666834	0.319255	0.0721241	-0.0493118	0.0529687	-0.0355713	0.0100524	0.0613741	0.535572	-0.535572	0.4466	C902578.1	GCTCCAGCTAATATTGATCCTACAATACGAAGTAACAGAAAAGGTTCAAGTACTTCTTAT	Smp_088940	U			zinc finger protein, putative	NP_057094.2	-	Q2_P28702	YES	YES	YES	1	1	1	1	1	1	1	1	1	1	1	1
Q2_P32718	0.175263	up	down	0.256188	0.703847	0.187253	0.684367	0.457914	0.274296	0.464121	0.767694	0.514329	1.01738	0.690881	0.255012	0.109929	0.136275	0.0387409	0.267349	0.138074	0.0955241	0.428956	-0.428956	0.31107	C909493.1	ACGCTGTTCCTAAATTGGTAAGACCGTTGCAGTCTACAGTCGCTGGTTATACTACTTCCA	Smp_137650	U			hypothetical protein	NP_009166.2	|F GO:0008565|	Q2_P32718,Q2_P12894,Q2_P36704,Q2_P23363,Q2_P39730,Q2_P38579,Q2_P03830,Q2_P16433	YES	YES	YES	1	1	1	1	1	1	1	1	1	1	1	1
Q2_P05664	0.175263	up	down	0.454406	0.363323	0.554933	0.243128	0.403948	0.132735	0.310802	0.293455	0.122451	0.142436	0.217286	0.0985617	0.214971	0.27132	0.182482	0.251458	0.230058	0.0393767	0.283764	-0.283764	0.125641	C810407.1	CTGTGGGAAGAAAACTGCCCCTAGATTTATATATACATATACGGTAGTTCCTCATTTTTT	Smp_176390	U			cadherin, putative	NP_113683.1	|C GO:0016021|		YES	YES	YES	1	1	1	1	1	1	1	1	1	1	1	1
Q2_P01335	0.175263	up	down	0.311516	0.248201	0.497693	0.438873	0.374071	0.114365	0.282474	0.218965	0.567941	0.531966	0.400337	0.175314	0.416523	-0.0152037	0.229838	0.131087	0.190561	0.18118	0.321656	-0.321656	0.17436	C803063.1	CCGACCACTTTGGTTTACTGTCAACACATTTTAGCTTTTAGTCACTTTTATTTCATATGC	gi|226490240	U			-	NP_787048.1	|GO:0005125||GO:0008283||GO:0005737||GO:0006887||GO:0005515||GO:0005576||GO:0030372|		YES	YES	YES	1	1	1	1	1	1	1	1	1	1	1	1
Q2_P29809	0.175263	up	down	0.142104	0.637428	0.244691	1.27891	0.575783	0.515068	1.01189	0.390989	-0.506792	1.20924	0.526333	0.771966	0.773697	0.409816	0.426574	0.961895	0.642996	0.270796	0.581704	-0.581704	0.507319	C904107.1	TTGGAGAGACTGGTACTTGAATCACAAGAACGAGCCTATTGGGATTTGCATAGGCCACCA	Smp_138430	U			regulator of G protein signaling, putative	NP_002915.3	|F GO:0005096|	Q2_P14741,Q2_P08874,Q2_P09528,Q2_P36557,Q2_P29809,Q2_P28575	YES	YES	YES	1	1	1	1	1	1	1	1	1	1	1	1
Q2_P23882	0.175263	up	down	0.260102	0.247971	-0.131981	0.261305	0.159349	0.194313	1.44501	0.910967	0.168394	0.969571	0.873484	0.527392	0.562034	0.49463	0.565341	0.444953	0.51674	0.0578959	0.516524	-0.516524	0.424021	C808175.1	GCTTTCTACATACTTTTTCATTTGACTCCCCAGAATCATCAATAACACATGTCTTGTTTC	Smp_002740.x	U			hypothetical protein	-	-		YES	YES		1	1	1	1	1	1	1	1	1	1	1	1
Q2_P13659	0.175263	up	down	0.329522	0.409318	0.398251	0.420758	0.389462	0.0410029	0.276705	0.356986	0.545624	0.641645	0.45524	0.167774	0.196181	0.0708963	0.122383	0.109229	0.124673	0.0524377	0.323125	-0.323125	0.176504	C910966.1	AAGCGTTTGTTATTGAATACATGAGGCGTCCAATTCATGTAGATGAGTTGTCTGATAAAA	Smp_175540	U			hypothetical protein	NP_056360.2	-	Q2_P13659,Q2_P24847,Q2_P24608,Q2_P33531	YES	YES		1	1	1	1	1	1	1	1	1	1	1	1
Q2_P19480	0.175263	up	down	0.182744	0.461666	0.275226	0.146751	0.266597	0.140855	0.356722	0.273675	0.52696	0.315501	0.368215	0.111129	0.0954764	0.507237	0.164554	0.252559	0.254957	0.180054	0.296589	-0.296589	0.142981	C802212.1	TCTCGTACATACCTGATACAACTACAACAACGTACATGGATGTTGCATTGGTCACTTTTT	Smp_176230.x	U			eukaryotictranslation initiation factor 3 subunit, putative	NP_001559.1	|F GO:0003743|	Q2_P19480,Q2_P02252	YES	YES	YES	1	1	1	1	1	1	1	1	1	1	1	1
Q2_P22566	0.175263	up	down	0.883817	1.19013	0.28157	0.824044	0.794891	0.377922	0.734096	0.493009	2.1773	2.6709	1.51883	1.06911	-0.00784518	0.370641	-0.162875	0.598873	0.199699	0.347896	0.837806	-0.837806	0.8373	C806415.1	CAGTTCATCGACTTTAGATTTATTCTCGCTCATTCTTTTGTGTTGCTGAAAACCTTGAAA	C806415.1	U			-	-	-		YES	YES		1	1	1	1	1	1	1	1	1	1	1	1
Q2_P05547	0.175263	up	down	0.402083	0.579669	0.554039	0.612684	0.537118	0.0931695	0.382879	0.479013	0.183736	0.49039	0.384005	0.141954	-0.0169748	0.248822	0.131295	0.115638	0.119695	0.108786	0.346939	-0.346939	0.208616	C810281.1	CGATGATGAAACTCGTGAAAGATCAACAGCTCTACGTCGTACAGCTAACCTACAATCAAA	Smp_073830	U			cleavage and polyadenylation specificity factor, putative	NP_060341.2	|F GO:0008270|	Q2_P01831,Q2_P05547,Q2_P15196,Q2_P35115	YES	YES	YES	1	1	1	1	1	1	1	1	1	1	1	1
Q2_P27221	0.175263	up	down	1.1923	1.15791	1.19886	1.37341	1.23062	0.0968724	0.314812	0.315903	0.285997	0.40241	0.32978	0.0503608	0.157079	0.236847	0.139258	0.079425	0.153152	0.0649332	0.571184	-0.571184	0.49726	C813233.1	GTGAAAACGATCATCTTCAAAAGATTTTGCCAGCCATACAGTTACATTTCATGTTACATG	C813233.1	U			-	-	-		YES	YES		1	1	1	1	1	1	1	1	1	1	1	1
Q2_P35994	0.175263	up	down	0.543206	0.83526	0.434125	0.110029	0.480655	0.299547	0.939437	0.640643	0.453273	0.742541	0.693974	0.202807	-0.0687732	0.343123	0.0360797	0.201038	0.127867	0.181458	0.434165	-0.434165	0.322671	C915769.1	CCATTCCAAGCTACACAAAAAGAATTGATTGAATTATTTCAACCTATTGGTGGTCTTGTC	Smp_141240	U			rna binding motif protein, putative	NP_057280.1	|F GO:0000166|	Q2_P35994,Q2_P40874,Q2_P41119	YES	YES		1	1	1	1	1	1	1	1	1	1	1	1
Q2_P06023	0.175263	up	down	0.0406065	0.524069	0.264588	0.0393564	0.217155	0.230382	0.671633	1.04178	0.181725	0.184124	0.519816	0.41733	0.403183	0.676875	0.330827	0.727361	0.534561	0.196802	0.423844	-0.423844	0.309643	C810802.1	CATCAGTTCTTCAGATTGACGTACATGATGTATAATGCTGAACTAACTATTCACTGTGAA	Smp_131080	U			hypothetical protein	-	-	Q2_P06023	YES	YES		1	1	1	1	1	1	1	1	1	1	1	1
Q2_P35732	0.175263	up	down	0.319175	0.304766	0.429375	0.0561601	0.277369	0.157626	0.466942	0.417156	0.708982	0.448872	0.510488	0.13392	0.491255	0.284481	0.215939	-0.0493713	0.235576	0.223117	0.341144	-0.341144	0.202987	C915434.1	TGGCCCTGTAACTCAAGCTTATTTTCTTATCAATATGGGTTTATTCACCCGATTAAAGGT	Smp_125520	U		X	hypothetical protein	NP_653337.1	|C GO:0005739|	Q2_P35732	YES	YES	YES	1	1	1	1	1	1	1	1	1	1	1	1
Q2_P22894	0.175263	up	down	0.98952	1.26101	0.875505	0.5773	0.925835	0.283085	0.687854	1.02108	-0.938597	0.819756	0.397524	0.901225	0.387137	0.732315	0.709046	0.279822	0.52708	0.228001	0.616813	-0.616813	0.559181	C806842.1	GAGATGGAATGTAGAAGGAAGTCAAATTGGTTTGAGCGCCGAGCAACAGAATGGCTACCT	gi|256078849	U			-	NP_000280.1	|GO:0005945||GO:0006096||GO:0003872|		YES	YES	YES	1	1	1	1	1	1	1	1	1	1	1	1
Q2_P23029	0.175263	up	down	0.873417	0.914259	0.585045	0.876281	0.812251	0.15261	0.41326	0.234223	0.0753154	0.51725	0.310012	0.195307	0.146373	0.269135	0.0512581	0.213043	0.169952	0.0936986	0.430738	-0.430738	0.319543	C807021.1	CAACTTCAATGCTAAGAAAGGCAATAATGAGGTTTTAAACTCAGCAAAAAACCCTGGAAA	Smp_015690	U			hypothetical protein	-	|F GO:0000166|	Q2_P19729,Q2_P33013,Q2_P13162,Q2_P28967,Q2_P02446,Q2_P23029,Q2_P09222,Q2_P21507	YES	YES		1	1	1	1	1	1	1	1	1	1	1	1
Q2_P17499	0.175263	up	down	0.114682	0.15421	0.0783131	0.168889	0.129023	0.040828	0.472056	0.291295	0.259759	0.307184	0.332573	0.0950538	0.542648	0.350846	0.433731	0.412777	0.435	0.0799283	0.298866	-0.298866	0.149342	C919595.1	CCCATAACCACTCTAGATGAGGAAGCAGCCTATTTTAAACCAATATATTAGTATAATACC	gi|256082167	U			-	NP_001679.2	-		YES	YES	YES	1	1	1	1	1	1	1	1	1	1	1	1
Q2_P19386	0.175263	up	down	1.15905	0.601697	0.341998	0.803204	0.726488	0.344676	1.07646	0.756193	0.125972	0.743895	0.675629	0.397465	-0.0373652	0.481061	0.0859443	-0.0593118	0.117582	0.250611	0.506567	-0.506567	0.419067	C802098.1	CGATGGGATAATCGTCGTGCAATTGAAAATGAATCACAAAACTTAGTCGAATCCATTAAT	Smp_165170	U			transient receptor potential cation channel, subfamily m, member, putative	NP_060142.3	|C GO:0016021|	Q2_P19386,Q2_P24346,Q2_P39593,Q2_P39460,Q2_P04797	YES	YES	YES	1	1	1	1	1	1	1	1	1	1	1	1
Q2_P32839	0.175263	up	down	0.906303	1.08231	1.45228	0.849417	1.07258	0.271854	-0.23214	0.419907	0.287616	0.10156	0.144236	0.282862	0.56491	0.255824	0.572594	0.250111	0.41086	0.18236	0.542558	-0.542558	0.466049	C909683.1	GCATACTGCTGCATTAAAGTATGCAAATGAATTTGGCCAACTTACATCTTCAAATAAACC	Smp_045600	U			hypothetical protein	NP_714925.2	|F GO:0003779|	Q2_P12997,Q2_P32839,Q2_P27597,Q2_P27539,Q2_P07949,Q2_P07903	YES	YES		1	1	1	1	1	1	1	1	1	1	1	1
Q2_P35781	0.175263	up	down	0.304229	0.516413	-0.366277	0.556878	0.252811	0.427339	1.35146	0.911823	-0.00248019	1.40667	0.916866	0.651664	0.344487	0.888771	0.281839	0.843551	0.589662	0.320828	0.586446	-0.586446	0.523333	C915499.1	CCTGTAGCTAGAAATAGATCATTATCAATGGAAGAATATGATCAACCAAAAGGTGCATCA	Smp_194720	U		X	family S33 non-peptidase homologue (S33 family)	NP_001128714.1	|F GO:0003674|	Q2_P29720,Q2_P35781	YES	YES	YES	1	1	1	1	1	1	1	1	1	1	1	1
Q2_P19646	0.175263	up	down	0.741439	0.782329	0.858364	0.745193	0.781831	0.054257	0.754648	0.983956	0.596488	0.910128	0.811305	0.172173	-0.294691	-0.0183126	-0.0280451	0.181447	-0.0399004	0.195379	0.517745	-0.517745	0.434828	C802407.1	TATCTACGAGGAGAAAGTCGTAAAAGGCTGGTAGCTAAAAAACGAGTTAAACGTTCACAT	Smp_073270	U			neuroendocrine protein 7b2, putative	NP_001138229.1	|F GO:0004857|	Q2_P19646	YES	YES		1	1	1	1	1	1	1	1	1	1	1	1
Q2_P39550	0.175263	up	down	0.358585	0.531777	0.813194	0.292411	0.498992	0.232513	-0.205233	0.878142	0.687848	-0.127951	0.308202	0.554619	0.713065	0.636491	0.498848	0.292028	0.535108	0.184707	0.447434	-0.447434	0.344604	JAP04303.C	GAAGACATTGATTTGTGGAGAGACTGGTATTGGAGCGATGGCAGAAGTCAGTGATATTGT	Smp_027210	U		X	hypothetical protein	NP_068595.3	|F GO:0004633|	Q2_P39550	YES	YES	YES	1	1	1	1	1	1	1	1	1	1	1	1
Q2_P23678	0.175263	up	down	0.3219	0.409902	0.513194	0.458755	0.425938	0.0811822	0.121446	0.250397	-0.0863198	0.46469	0.187553	0.231034	0.255526	0.377486	0.389229	0.261237	0.320869	0.0723514	0.311453	-0.311453	0.167818	C807908.1	CCAATGTCGATTCATTATCCACATGGAATGAAGACTCGTTTCATCCCAGAACAATTATCT	gi|256056758	U			-	-	-	Q2_P23678	YES	YES		1	1	1	1	1	1	1	1	1	1	1	1
Q2_P24200	0.175263	up	down	0.740735	0.585786	0.512513	0.569269	0.602076	0.097621	0.293453	0.0921047	0.0953495	0.404595	0.221376	0.154227	0.487971	-0.0309177	0.311099	0.265657	0.258452	0.215436	0.360635	-0.360635	0.231928	C808598.1	ACAACAACATCAGTATTAAAAACTGGGTCAGCTTTGCCTATCTTAACAACAACAACAACA	Smp_055640	U		X	hypothetical protein	-	-	Q2_P04670,Q2_P24200	YES	YES		1	1	1	1	1	1	1	1	1	1	1	1
Q2_P35953	0.175263	up	down	0.506287	0.383521	0.747398	0.374947	0.503038	0.173603	1.56591	1.74901	1.82911	0.99135	1.53384	0.378068	0.238404	0.0382549	0.104909	-0.085378	0.0740477	0.134986	0.703643	-0.703643	0.679395	C915712.1	TCACTTGGTGCATTGACAGGATTTTTGAGTCCAGTCGTAGCAAATGCTTTAACACCAGAT	Smp_096520	U			sialin (solute carrier family 17 member 5) (sodium/sialic acid cotransporter) (ast) (membrane glycoprotein hp59), putative	NP_036566.1	|C GO:0031410|	Q2_P39702,Q2_P41167,Q2_P39118,Q2_P16594,Q2_P35953,Q2_P36895	YES	YES	YES	1	1	1	1	1	1	1	1	1	1	1	1
Q2_P32228	0.175263	up	down	0.0898114	0.165901	-0.161375	0.305496	0.0999585	0.195782	0.814525	0.62488	0.481532	0.831715	0.688163	0.166609	0.628452	0.158664	0.606331	0.478021	0.467867	0.216541	0.418663	-0.418663	0.308285	C908524.1	ACCTGAAATAGCACGAAAATGTCATTCCATTCGTGGCATACATCCATTTGTTTATACGGG	Smp_156360	U			pyruvate kinase, putative	NP_002645.3	|F GO:0030955|	Q2_P32228,Q2_P21578,Q2_P31994,Q2_P18505,Q2_P23533,Q2_P17800,Q2_P38275,Q2_P17801,Q2_P38276,Q2_P40613	YES	YES		1	1	1	1	1	1	1	1	1	1	1	1
Q2_P03172	0.175263	up	down	0.161968	0.513812	0.341403	0.240338	0.31438	0.151894	0.641278	0.377779	0.258319	0.621768	0.474786	0.187609	0.323696	0.0704909	0.232	0.114352	0.185135	0.114817	0.324767	-0.324767	0.186547	C806216.1	TGGATAGTTCTAACTGTTTAGTACGTCTTACACTATGGGGCGAAGAAGCGGAAAATTTCG	Smp_121800	U			replication factor A 1, rfa1, putative	NP_002936.1	|F GO:0003677|	Q2_P03172,Q2_P20218,Q2_P05321	YES	YES	YES	1	1	1	1	1	1	1	1	1	1	1	1
Q2_P21223	0.175263	up	down	0.619672	0.62269	0.00595657	0.526959	0.443819	0.295271	0.584949	0.221531	-0.347908	0.629769	0.272085	0.451947	0.578073	0.608386	0.444682	0.499488	0.532657	0.0744701	0.416187	-0.416187	0.306199	C804542.1	AGAGGGCAGTAGAGTTTTTTGGTACAGATAATCCCCAGGCTCGTTTGTTGATTGATTTTG	Smp_148230	U			Pre-mRNA-splicing factor CLF1, putative	NP_057736.4	|F GO:0005488|	Q2_P11540,Q2_P21223	YES	YES	YES	1	1	1	1	1	1	1	1	1	1	1	1
Q2_P08208	0.175263	up	down	0.854034	0.795702	0.695255	0.499963	0.711239	0.155368	0.37182	0.358524	-0.0975042	0.701388	0.333557	0.328228	0.378043	-0.121204	0.553054	0.153798	0.240923	0.291522	0.428573	-0.428573	0.322932	C901407.1	ACACAGATCCACCAAGCAATACGTGCATTGTTCCCATCACTTGAAAGCACAACATCACAA	Smp_129630	U		X	tRNA pseudouridine synthase D, putative	NP_061915.2	|F GO:0004730|	Q2_P41188,Q2_P08208	YES	YES	YES	1	1	1	1	1	1	1	1	1	1	1	1
Q2_P26745	0.175263	up	down	0.0974202	0.187273	0.106588	0.104562	0.123961	0.042391	0.526478	0.650419	0.137077	0.580696	0.473667	0.230057	0.331846	0.605886	0.349586	0.476006	0.440831	0.127389	0.346153	-0.346153	0.215581	C812415.1	GGTAGATTGGACTGACTGTCTGTCATTGTTACCGTTATTATCAAAGTTGCATTTCATTAT	Smp_102960	U			nebula, putative	NP_005813.2	|P GO:0019722|		YES	YES		1	1	1	1	1	1	1	1	1	1	1	1
Q2_P24847	0.175263	up	down	0.620695	0.611245	0.359205	0.576418	0.541891	0.12327	0.924141	0.687778	0.280255	0.939517	0.707923	0.307513	0.352398	-0.228936	0.3841	-0.0857586	0.105451	0.309303	0.451755	-0.451755	0.355601	C809411.1	ACCAGCTACTATGAAAAGAAATCTGGAATCGTGTCATCGACGTATGGATTCATCGGAACA	Smp_175530	U			pentatricopeptide repeat-containing protein, putative	NP_056360.2	|C GO:0005739|	Q2_P13659,Q2_P24847,Q2_P24608,Q2_P33531	YES	YES		1	1	1	1	1	1	1	1	1	1	1	1
Q2_P19526	0.175263	up	down	1.02251	0.846919	0.205377	1.25257	0.831844	0.449463	0.841003	0.0827722	-0.397121	1.03592	0.390644	0.666975	0.500781	0.162846	0.470348	0.520107	0.41352	0.168367	0.545336	-0.545336	0.478561	C802266.1	TGGGTTTACGGGGATGATGCTTGCTTCTTATCAGTAACAGATTGTTCGTACGTCTTAGGT	Smp_046890	U			protein phosphatase 2C, putative	NP_644812.1	|F GO:0004722|	Q2_P30836,Q2_P19526	YES	YES	YES	1	1	1	1	1	1	1	1	1	1	1	1
Q2_P06151	0.175263	up	down	0.0140117	0.251517	0.0314683	0.118277	0.103819	0.108511	0.442622	0.281236	0.467284	0.428708	0.404963	0.0840127	0.372805	0.683025	0.392989	0.578777	0.506899	0.149603	0.33856	-0.33856	0.207812	C810943.1	CGTGGTATGGCAACTCATTATATTCGTCAAGTACCTAATTCTTGTATTATGATTGGAACT	Smp_061250	U			mitochondrial carrier protein, putative	NP_001098117.1	|F GO:0005509|	Q2_P06151	YES	YES	YES	1	1	1	1	1	1	1	1	1	1	1	1
Q2_P05866	0.175263	up	down	-0.0423987	0.288232	-0.0508232	-0.317064	-0.0305136	0.247833	0.750824	1.06949	0.86781	0.60095	0.822269	0.19772	0.644392	0.715823	0.805832	0.81514	0.745297	0.0808145	0.512351	-0.512351	0.437056	C810628.1	TGTAGCGCTAAATGAATCTCATACAAAGGTTGGTTGACCCAACTTAATACAAATTAACCC	gi|239750490	U			-	XP_002347432.1	-		YES	YES	YES	1	1	1	1	1	1	1	1	1	1	1	1
Q2_P31710	0.175263	up	down	0.253009	0.462146	-0.00886932	0.174652	0.220235	0.195074	0.622242	0.248522	-0.0299141	0.751078	0.397982	0.356091	0.406576	0.836968	0.599211	0.38626	0.557254	0.209717	0.391824	-0.391824	0.278617	C907413.1	AAACAGTTATACTCATAAACGAGATTGCGTGGATTCTACAAGCACATTATTCGCTTACAA	Smp_177120	U			serine/threonine kinase	NP_001127892.1	|F GO:0004693|	Q2_P34146,Q2_P11895,Q2_P40307,Q2_P38828,Q2_P31710	YES	YES		1	1	1	1	1	1	1	1	1	1	1	1
Q2_P07346	0.175263	up	down	0.383055	0.170344	0.616697	0.182524	0.338155	0.209748	0.326262	0.355015	0.578867	0.342765	0.400727	0.119343	0.142922	0.197301	0.173836	0.169505	0.170891	0.0222887	0.303258	-0.303258	0.162133	C812818.1	CACAAATCAGATCAAATCATCAACAGCAACCAGATATCAGTTCAACTGATCAATCATCTA	Smp_005900	U			bcl2-associated athanogene, putative	NP_004272.2	|F GO:0005515|	Q2_P09351,Q2_P41551,Q2_P07346,Q2_P29103	YES	YES		1	1	1	1	1	1	1	1	1	1	1	1
Q2_P05375	0.175263	up	down	0.301777	0.552599	0.371428	0.465383	0.422797	0.109463	0.399444	0.466345	0.00446808	0.384711	0.313742	0.20922	0.135286	0.276307	0.108619	0.202898	0.180778	0.0750369	0.305772	-0.305772	0.165608	C809943.1	CCATCTGTAAATTAATGACGCGTTTCTAGATTCCCGCATGTTTAGTGAAATTATAGTTGT	Smp_162030	U		X	folylpolyglutamate synthase	NP_004948.4	|C GO:0005737|		YES	YES	YES	1	1	1	1	1	1	1	1	1	1	1	1
Q2_P05224	0.175263	up	down	0.244135	0.174959	0.235803	0.158105	0.20325	0.043088	0.529654	0.544281	0.673868	0.51807	0.566468	0.0723987	0.260133	0.182569	0.293323	0.0797032	0.203932	0.094936	0.32455	-0.32455	0.190568	C809618.1	CGGAAGTGATCACTGTCCAGTTGTTCTATATCTTCAAATCTAAAACTCCATTTAACAAGA	Smp_051320	U			ap endonuclease, putative	NP_542380.1	|F GO:0003677|		YES	YES	YES	1	1	1	1	1	1	1	1	1	1	1	1
Q2_P26608	0.175263	up	down	0.651816	0.651764	1.41731	0.667019	0.846978	0.38029	-0.0955919	0.00251367	0.957847	0.29059	0.28884	0.475164	0.13467	0.683767	0.122611	0.655762	0.399203	0.312666	0.511673	-0.511673	0.437287	C812209.1	CCTAAGACTGTTGAAGTTGAAGAAGGCAGTCCTATTGAACTAACATGTCGTGTTGATACA	Smp_157010	U			titin, putative	NP_003310.3	|F GO:0005515|	Q2_P35309,Q2_P00777,Q2_P34881,Q2_P14955,Q2_P32803,Q2_P12967,Q2_P12321,Q2_P34403,Q2_P14502,Q2_P01311,Q2_P20115,Q2_P00411,Q2_P18758,Q2_P12687,Q2_P19410,Q2_P00915,Q2_P12291,Q2_P00885,Q2_P19371,Q2_P19159,Q2_P00741,Q2_P20014,Q2_P32564,Q2_P20506,Q2_P01621,Q2_P2REDICTED: titin b [Danio rerio] [e-175/86%]||(gi:110005908) titin b [Danio rerio] [e-175/86%]|Pediculus humanus corporis] [1e-58/75%]|rongylocen…	YES	YES	YES	1	1	1	1	1	1	1	1	1	1	1	1
Q2_P17199	0.175263	up	down	0.0991208	0.303355	0.77299	0.84968	0.506287	0.363325	0.704403	0.459378	0.0662762	0.606883	0.459235	0.280668	0.466811	0.0813218	-0.0609519	0.621475	0.277164	0.319996	0.414229	-0.414229	0.309938	C918548.1	CCTGCTGCAATCACTATCTAGATTGATAGGCAGTTCTCTTGGTTATATATCCACCAGACA	gi|45358026	U			-	-	-		YES	YES		1	1	1	1	1	1	1	1	1	1	1	1
Q2_P05829	0.175263	up	down	0.878474	1.11738	0.862972	1.10575	0.991143	0.139274	0.831339	1.20969	0.626143	1.45526	1.03061	0.372246	-0.214094	-0.0514403	-0.230103	-0.0115275	-0.126791	0.111443	0.631653	-0.631653	0.600431	C810589.1	CTCTCAGGTGGGCTATATAATTTTAAAGTGTATATCCTTTCGTTCCTGTACCACATATAT	Smp_059170.x	U			troponin I, putative	NP_001119605.1	-		YES	YES		1	1	1	1	1	1	1	1	1	1	1	1
Q2_P06230	0.175263	up	down	0.386129	0.0677155	0.207151	-0.031708	0.157322	0.181289	1.47484	1.08334	0.925475	0.798737	1.0706	0.293564	0.363645	0.431418	0.385193	0.165446	0.336425	0.11744	0.521448	-0.521448	0.454478	C811030.1	CCCCAAGGGGGGTTCAGAGAAATAGCATTATGTTGATGTGATTATTATTGCTAAATATAA	Smp_055190	U			mitochondrial solute carrier-related	NP_112489.3	|F GO:0005509|		YES	YES	YES	1	1	1	1	1	1	1	1	1	1	1	1
Q2_P06958	0.175263	up	down	0.431215	0.382934	0.443931	0.342092	0.400043	0.0467218	0.239001	0.329932	-0.167704	0.495371	0.22415	0.28197	0.232797	0.273068	0.265446	0.476425	0.311934	0.111043	0.312042	-0.312042	0.176825	C812164.1	TTACAATTAGGTGAATGGTTGTCTATAAATGGTGAAGGTATTTATGCTACTCAACCATGG	Smp_146250	U			alpha-l-fucosidase, putative	NP_000138.2	|F GO:0043169|	Q2_P40153,Q2_P06958	YES	YES	YES	1	1	1	1	1	1	1	1	1	1	1	1
Q2_P06090	0.175263	up	down	0.358624	0.633292	0.381982	0.550876	0.481194	0.132735	1.04147	0.764264	0.201445	0.713519	0.680176	0.350192	0.0688445	0.166251	-0.00176369	0.169291	0.100656	0.0826946	0.420675	-0.420675	0.32121	C810873.1	TGTAGCGGCAGTTGTATTTGTACGAACTAATGATTCATTTGTATCCGACTGCCCTCTGAT	Smp_090800	U		X	Xaa-Pro dipeptidase (M24 family)	NP_000276.2	|F GO:0008233|	Q2_P09939,Q2_P25717,Q2_P06090,Q2_P29687	YES	YES	YES	1	1	1	1	1	1	1	1	1	1	1	1
Q2_P08857	0.175263	up	down	1.46985	1.10539	1.9751	1.41463	1.49124	0.360245	0.747146	0.435594	0.126115	-0.0965258	0.303082	0.367766	-0.374931	1.2426	-0.143787	1.00572	0.432401	0.810123	0.742242	-0.742242	0.748541	C902382.1	CCCATTGGATACATCTAGGGGGAAGTATTTACGTTCATTGGCTAAATTATTAACTACTAA	Smp_175760	U			endosomal trafficking protein, putative	NP_056083.3	|F GO:0008270|	Q2_P18708,Q2_P22652,Q2_P14566,Q2_P19723,Q2_P39523,Q2_P08857,Q2_P28559,Q2_P09149,Q2_P06648,Q2_P28880	YES	YES	YES	1	1	1	1	1	1	1	1	1	1	1	1
Q2_P26354	0.175263	up	down	0.50303	0.549775	0.62683	0.475839	0.538868	0.0661138	0.574682	0.566603	0.626745	0.545157	0.578297	0.0346181	0.12133	-0.0579726	0.00289524	0.0356476	0.025475	0.0747551	0.38088	-0.38088	0.268744	C811840.1	GCTTGCGGGAATTTTGATCCATGTATGTTTATACAAAAACTAAGTCTTGAAAATACAGGC	gi|256082991	U			-	NP_006810.1	|GO:0005737||GO:0005794||GO:0006950||GO:0005515||GO:0005634|		YES	YES	YES	1	1	1	1	1	1	1	1	1	1	1	1
Q2_P06948	0.175263	up	down	0.0935701	0.238977	0.345415	0.0967887	0.193688	0.121772	0.318922	0.270429	0.443537	0.196096	0.307246	0.103957	0.223909	0.399175	0.21851	0.259699	0.275323	0.0845668	0.258752	-0.258752	0.106941	C812147.1	GATTGCTCACATTTTTCTTGTTGCTAACTTTAGCAGCTACTTCAGTTGTGACCTATTTTA	Smp_018020	U		X	hypothetical protein	NP_002486.1	|F GO:0008137|		YES	YES	YES	1	1	1	1	1	1	1	1	1	1	1	1
Q2_P18027	0.175263	up	down	0.67577	0.428692	-0.0401232	0.960074	0.506103	0.423962	0.553434	0.469059	-0.299138	0.955842	0.419799	0.524245	0.140561	0.639748	0.496359	0.507963	0.446158	0.213859	0.457353	-0.457353	0.37131	C800162.1	TTTACGTTCAGCTGTTGGATTTCAACAAGTAACAAGGGTTACGCGCATATCCGCCATTCC	Smp_161360	U			syndecan, putative	NP_002989.2	|C GO:0016021|	Q2_P33081,Q2_P13225,Q2_P00052,Q2_P37841,Q2_P09870,Q2_P29607,Q2_P18027	YES	YES		1	1	1	1	1	1	1	1	1	1	1	1
Q2_P27403	0.175263	up	down	0.543646	1.65105	1.7064	0.982063	1.22079	0.558704	0.29148	0.865219	0.786857	1.05962	0.750794	0.326974	-0.0939051	-0.448233	0.13857	0.510512	0.0267361	0.40278	0.666106	-0.666106	0.649366	C900047.1	CTAGATTGCAGAAAGGTTATTTAAAACAGAGTGCACCTGGTCGAGGTGGTATGCCTAATC	Smp_127160	U			cytochrome b5, putative	NP_057314.2	|F GO:0050660|	Q2_P41263,Q2_P27403	YES	YES		1	1	1	1	1	1	1	1	1	1	1	1
Q2_P26948	0.175263	up	down	0.714031	0.591535	0.474065	0.281438	0.515267	0.184117	0.374981	0.130659	-0.0208052	0.287375	0.193053	0.17476	0.403092	0.104815	0.426277	0.247084	0.295317	0.14987	0.334546	-0.334546	0.208366	C812710.1	TGAAAGCACGGATCGACTGAATATGATCGGACCACCAATTCCTCACATAATTACTCCAGA	Smp_172910	U			protein phosphatase pp2a regulatory subunit B, putative	NP_002708.1	|F GO:0008601|	Q2_P26948,Q2_P33359	YES	YES	YES	1	1	1	1	1	1	1	1	1	1	1	1
Q2_P36128	0.175263	up	down	0.333538	0.0418237	0.553523	-0.144236	0.196162	0.308907	0.782854	1.2642	1.0158	0.922294	0.996287	0.202638	0.0463904	0.382372	0.467177	0.322521	0.304615	0.182093	0.499021	-0.499021	0.428113	C915938.1	GATCGTCATACTAGTTCTAATGAATTACGTCGTATTGCTGGACATTTAGCTATGACAACA	Smp_134960	U		X	hypothetical protein	NP_004045.1	|F GO:0001584|	Q2_P36128,Q2_P15861	YES	YES		1	1	1	1	1	1	1	1	1	1	1	1
Q2_P24162	0.175263	up	down	1.51703	0.731324	1.79352	0.935005	1.24422	0.494918	1.69621	0.893273	-0.113653	-0.972034	0.37595	1.1644	0.830623	0.301322	0.926905	0.569251	0.657025	0.281188	0.759065	-0.759065	0.77517	C808552.1	CTTAATTACGCCCATCAGGATACTTTGACCAACTATGTCCTGAACTCCTTTCCAGTTTAT	C808552.1	U			-	-	-		YES	YES		1	1	1	1	1	1	1	1	1	1	1	1
Q2_P08807	0.175263	up	down	0.938293	1.56367	0.874793	0.602991	0.994937	0.406087	1.25584	0.722961	-0.0716758	0.400407	0.576883	0.558001	0.814371	-0.0938988	2.65083	-0.272245	0.774765	1.33816	0.782195	-0.782195	0.806265	C902311.1	GCACACCGTCGTTTGACACAGCAGCACATATAAAGTATAAACCTCCAACACTACCTAGAT	Smp_176770	U			dock-9, putative	NP_001123520.1	|F GO:0008270|	Q2_P32407,Q2_P26175,Q2_P20487,Q2_P30455,Q2_P27768,Q2_P11867,Q2_P31674,Q2_P07820,Q2_P28514,Q2_P08807,Q2_P27387,Q2_P08879,Q2_P28581,Q2_P09411,Q2_P16722,Q2_P37043,Q2_P04122,Q2_P23545,Q2_P12590	YES	YES		1	1	1	1	1	1	0	1	1	1	1	1
Q2_P02489	0.175263	up	down	0.139561	0.222908	0.177347	0.576873	0.279172	0.201371	0.546415	0.995629	0.523542	0.988883	0.763617	0.264189	0.137068	0.0969483	0.260055	0.311452	0.201381	0.100996	0.414723	-0.414723	0.316817	C805038.1	GCTGCCATAGCGCCCATAAAAACTAAACGTGCTATCCACTGTGTGGAGTGGTGTCCCCAC	Sjc_0048410	U			-	NP_525125.2	|GO:0000166||GO:0003924||GO:0005198||GO:0005525||GO:0005874||GO:0007018||GO:0051258|		YES	YES	YES	1	1	1	1	1	1	1	1	1	1	1	1
Q2_P05849	0.175263	up	down	0.257782	0.174815	0.318854	0.12962	0.220268	0.0844779	0.349575	0.385623	0.741678	0.401124	0.4695	0.182732	0.144771	0.192	0.334787	0.201741	0.218325	0.0815306	0.302697	-0.302697	0.16746	C810610.1	AGTGTACAACAAACACTATTATCAGGCTTCCCGTCATAACTTAGTCCAGATTTCCCCAGA	gi|256082642	U			-	NP_079472.1	-		YES	YES	YES	1	1	1	1	1	1	1	1	1	1	1	1
Q2_P20376	0.175263	up	down	0.634497	0.81034	0.241576	0.616113	0.575632	0.239294	0.311289	-0.0696809	0.45344	0.49445	0.297374	0.256981	0.0153452	0.383541	0.127489	0.458984	0.24634	0.209384	0.373115	-0.373115	0.261589	C803387.1	CACTGTGACTGTTAGTGACTTGGAAGTTGATATTAATTCGAAAATTGTTGAATTCGGTGA	gi|501209	U			-	NP_005520.4	-		YES	YES		1	1	1	1	1	1	1	1	1	1	1	1
Q2_P12443	0.175263	up	down	0.911512	1.18246	0.0349484	1.306	0.85873	0.573368	0.681475	0.421843	-1.122	1.26958	0.312723	1.02011	0.837448	0.833272	0.763677	1.03273	0.866782	0.11569	0.679412	-0.679412	0.671173	C908540.1	ACAACGTAAACCTGGTCAGAAGCGTAAAGGTTTAGGTGGTTTGTCGAAAGAGAAGAAACG	Smp_177420	U		X	hypothetical protein	NP_001036246.1	|F GO:0003779|	Q2_P12443,Q2_P31462,Q2_P22640,Q2_P32166	YES	YES		1	1	1	1	1	1	1	1	1	1	1	1
Q2_P31127	0.175263	up	down	0.383309	0.789251	0.252433	0.367741	0.448184	0.234752	0.652042	0.881724	0.279653	0.342263	0.53892	0.280598	0.0523639	0.0816478	0.14985	0.283978	0.14196	0.103112	0.376355	-0.376355	0.266209	C906415.1	CATCGATCTGATTAATGTCGCTTTCCAAAGGAGATGTGCTGGTGTTTCTGTTAACAATAG	Smp_133540	U			asparagine synthetase, putative	NP_061921.1	|F GO:0004066|	Q2_P39406,Q2_P11345,Q2_P31127	YES	YES	YES	1	1	1	1	1	1	1	1	1	1	1	1
Q2_P07434	0.175263	up	down	0.303637	0.415723	0.285553	0.528326	0.38331	0.112524	0.403167	-0.0673978	-0.0262469	0.217021	0.131636	0.220273	0.717322	0.374727	0.658893	0.443886	0.548707	0.165155	0.354551	-0.354551	0.237072	C812912.1	CCGTCGACCTTTAAGTTTCCCTACAATTGAAATTTCTCCCACACCAATTTAATAAGATTT	Smp_073300	U			hypothetical protein	-	|F GO:0003995|	Q2_P07434	YES	YES		1	1	1	1	1	1	1	1	1	1	1	1
Q2_P14418	0.228232	up	down	0.92045	0.0811519	1.48309	0.806373	0.822767	0.576147	0.384918	0.146649	0.245275	0.313735	0.272644	0.101518	0.301277	0.148151	0.323175	0.665975	0.359644	0.218559	0.485019	-0.485019	0.412271	C912429.1	CGGAATCATATGCCTTCCAGGTGGCTGGTCATTCTCGAGAAAATGCAAGTAGTTTTGAAA	Smp_129310	U			inositol polyphosphate multikinase, putative	NP_689416.1	|F GO:0008440|	Q2_P34310,Q2_P31074,Q2_P21246,Q2_P14418	YES	YES	YES	1	1	1	1	1	1	1	1	1	1	1	1
Q2_P38010	0.228232	up	down	0.378508	0.393683	0.404703	0.515307	0.42305	0.0624351	0.146817	0.627285	0.399786	0.539802	0.428423	0.20982	-0.260645	0.310845	0.234607	0.572023	0.214208	0.347981	0.355227	-0.355227	0.238635	C919920.1	AGTAATTTACCATGTGCTAAGACTATCAGACCTGAATTTCATCAGCAAGCGTCAACATTT	Smp_164060	U		X	hypothetical protein	-	-	Q2_P38010,Q2_P17544	YES	YES		1	1	1	1	1	1	1	1	1	1	1	1
Q2_P02187	0.228232	up	down	0.372312	0.390882	0.55841	0.29481	0.404103	0.110967	0.207018	0.599197	0.629413	0.167346	0.400744	0.247438	0.0956619	0.314251	0.0572987	0.172506	0.159929	0.113485	0.321592	-0.321592	0.194489	C804533.1	GGTTGGCCACGTTTTGACTCAAACAATATTGTGCTTGTTGATAATGATGGCAATCCACTA	Smp_131860	U			hypothetical protein	NP_054765.1	|F GO:0019843|	Q2_P35625,Q2_P35529,Q2_P02187,Q2_P32855,Q2_P13014	YES	YES		1	1	1	1	1	1	1	1	1	1	1	1
Q2_P32563	0.228232	up	down	0.0350283	0.133764	0.176232	0.290254	0.15882	0.10572	0.336533	0.38356	0.287231	0.182169	0.297373	0.0862875	0.266184	0.368263	0.286967	0.286248	0.301915	0.0452684	0.252703	-0.252703	0.102221	C909213.1	ATGTTGGCTAAGGTCGATAGAATTTACGGAGCGGAAGAAGAAGATATGACTCAGTTCCCC	Smp_134760	U		X	hypothetical protein	NP_001003701.1	|F GO:0046933|	Q2_P32563	YES	YES		1	1	1	1	1	1	1	1	1	1	1	1
Q2_P29020	0.228232	up	down	0.430556	0.625711	0.623321	0.495037	0.543656	0.0970137	0.534569	1.02285	0.440493	0.775618	0.693383	0.261079	-0.0357663	0.26159	-0.161145	0.120045	0.0461809	0.183989	0.42774	-0.42774	0.337455	C903025.1	CGAGTGTAATTTTGGAATCAACATATGTACTTTGCAATCCACGCATATATTTAGCCAGAT	Smp_032490	U			tropomyosin, putative	NP_001073291.1	|F GO:0003779|		YES	YES		1	1	1	1	1	1	1	1	1	1	1	1
Q2_P18322	0.228232	up	down	0.389043	0.429767	0.308257	0.406264	0.383333	0.0527602	0.0818898	0.186319	0.112542	0.182339	0.140772	0.0518538	0.22272	0.292624	0.22743	0.276311	0.254771	0.0349838	0.259626	-0.259626	0.111966	C800500.1	CGACTACATTTGGATAATAGTGCTGTTTATCTGATGGATAAAGAATTTCGTTGAACTGGT	Smp_063530.x	U			apoferritin-2	NP_002023.2	|F GO:0004322|	Q2_P24610,Q2_P18322	YES	YES	YES	1	1	1	1	1	1	1	1	1	1	1	1
Q2_P16907	0.228232	up	down	1.02862	0.896769	1.37437	0.832564	1.03308	0.241719	-0.203333	-0.355333	0.229353	0.307588	-0.00543122	0.323883	0.698683	0.409539	0.6763	0.640378	0.606225	0.133305	0.544625	-0.544625	0.497546	C917974.1	GTCGTCTTTTTGAGGGCACTGAAACTGCTGTTTATTTTTGTGTTAATATACTAACAGCTA	Smp_153180	U			hypothetical protein	NP_443075.2	|C GO:0016020|	Q2_P12801,Q2_P32615,Q2_P37253,Q2_P01251,Q2_P16907,Q2_P20026	YES	YES		1	1	1	1	1	1	1	1	1	1	1	1
Q2_P22059	0.228232	up	down	0.611282	0.150624	0.686754	0.302239	0.437725	0.253588	0.439551	0.412467	0.494415	0.234882	0.395328	0.112265	0.181605	0.0358803	0.31848	0.0753348	0.152825	0.126426	0.328626	-0.328626	0.206202	C805738.1	GTCGTGATCTTTCCGGGGAATTTATCGTTTATTCCGATAATCCTAAATTTGATTCTCTTA	Smp_089880	U			fad oxidoreductase, putative	NP_060017.1	|F GO:0050660|	Q2_P04264,Q2_P22059	YES	YES	YES	1	1	1	1	1	1	1	1	1	1	1	1
Q2_P31411	0.228232	up	down	0.611245	0.324607	0.673939	0.219857	0.457412	0.219559	0.410021	0.131945	0.403521	0.211419	0.289226	0.139578	0.439384	-0.0475524	0.354826	0.176138	0.230699	0.215529	0.325779	-0.325779	0.202986	C906965.1	AACGAACAATTAAACTATACAGATTACCTGAAGCTCCTCTTGTCAAAGGTTTTCGTCAAA	Smp_121420	U			N-myristoyltransferase, putative	NP_066565.1	|F GO:0004379|	Q2_P18591,Q2_P28175,Q2_P31411	YES	YES	YES	1	1	1	1	1	1	1	1	1	1	1	1
Q2_P18387	0.228232	up	down	0.412175	0.144369	0.44111	-0.167116	0.207634	0.283307	0.514028	0.697904	0.465423	0.194425	0.467945	0.208026	0.239988	0.560193	0.289951	0.323839	0.353493	0.142039	0.343024	-0.343024	0.2271	C800574.1	CTGTGAAAGGAGTAAGCGAAGAAGAACTAGCTGAAGTAACATATCGAAATTCAATTGATT	Smp_000810.x	U			tatd dnase-related	NP_114415.1	|F GO:0016888|	Q2_P18387	YES	YES	YES	1	1	1	1	1	1	1	1	1	1	1	1
Q2_P36640	0.228232	up	down	0.45244	1.00707	-0.00536191	0.838501	0.573161	0.450163	0.44031	0.172876	-0.0969932	1.51836	0.508639	0.707988	0.712563	0.197435	0.285376	0.665198	0.465143	0.261548	0.515648	-0.515648	0.461276	C916966.1	CAAGTTTACCGGTGAATGTTAATCCGTTACTTTGTGGTGTACAAGATTCTGATAATAATG	Smp_161250	U			hypothetical protein	NP_001018068.1	-	Q2_P13330,Q2_P36640,Q2_P16379	YES	YES		1	1	1	1	1	1	1	1	1	1	1	1
Q2_P23447	0.228232	up	down	1.12393	0.60706	1.36469	0.782808	0.969622	0.339726	1.01862	1.5519	1.38598	1.15334	1.27746	0.237693	-0.179789	-0.129647	-0.0693644	-0.355319	-0.18353	0.123102	0.68785	-0.68785	0.69456	C807617.1	CATCCAAACTCTCATCCAACCGTAAATCATGTTATTCATGAAGAAAATGGGAATGATGAT	Smp_145460	U			hypothetical protein	-	|C GO:0016020|	Q2_P23447,Q2_P04067	YES	YES		1	1	1	1	1	1	1	1	1	1	1	1
Q2_P07204	0.228232	up	down	0.704797	0.603093	0.568812	0.458284	0.583747	0.101639	0.284766	0.272832	0.22668	0.158411	0.235672	0.0572749	0.06024	0.252425	0.208025	0.128819	0.162377	0.085148	0.327265	-0.327265	0.206271	C812589.1	GGTAATTTCTTCAGACCTTACTTCAAAGAAATTGACTGTTCTTTGTCAAGTCCCAAAAGT	Smp_038240	U			alanyl-tRNA synthetase, putative	NP_001596.2	|F GO:0005524|	Q2_P29640,Q2_P21113,Q2_P07204	YES	YES	YES	1	1	1	1	1	1	1	1	1	1	1	1
Q2_P33153	0.228232	up	down	-0.103131	-0.399842	0.103742	-0.422876	-0.205527	0.252409	1.24268	1.88102	1.18527	1.09154	1.35013	0.359368	0.874958	1.22041	1.00345	0.966954	1.01644	0.146331	0.720348	-0.720348	0.7391	C910245.1	GTCTAGTGATAGACTGACGTGGAATTCGAGGCTTTGTTCAGTCCCTTGAGTATTCTTTAC	C910245.1	U			-	-	-		YES	YES		1	1	1	1	1	1	1	1	1	1	1	1
Q2_P21605	0.228232	up	down	0.652372	0.224954	0.354064	0.973238	0.551157	0.333492	0.481844	0.765218	0.711247	0.488708	0.611754	0.147724	0.0196905	0.193789	-0.165372	0.302968	0.087769	0.205155	0.416893	-0.416893	0.327895	C805109.1	GCTGAATGTCACCCTTATAATGATATGCAGAATGTTCACATGTTGTACTTCAAAGCTTAA	Smp_166870	U			hypothetical protein	-	|F GO:0008270|		YES	YES		1	1	1	1	1	1	1	1	1	1	1	1
Q2_P08618	0.228232	up	down	2.04884	2.51341	1.49737	1.49568	1.88883	0.491092	0.258066	0.487322	0.257877	0.397936	0.3503	0.112685	-0.239571	0.297911	0.311734	0.358169	0.182061	0.282267	0.807062	-0.807062	0.856977	C902051.1	TCTGTGCATCAACTAGGATTTTGTACAAAGGAAATGACCTCAATAAATACGGATATACAG	Smp_126050	U			cadherin, putative	NP_003728.1	|C GO:0016021|	Q2_P28325,Q2_P39673,Q2_P08618	YES	YES		1	1	1	1	1	1	1	1	1	1	1	1
Q2_P02261	0.228232	up	down	0.264543	0.348291	0.139461	0.520222	0.318129	0.159734	0.309786	0.142406	0.352166	0.397458	0.300454	0.11128	0.245986	0.146179	0.176215	0.145078	0.178364	0.0473327	0.265649	-0.265649	0.123123	C804645.1	CACATTCTGGTGATATCGTCCCTGCTGAAGTGGTGACCACAAATGACTCAGACCATGTGA	Smp_133910	U			huntingtin interacting protein-related	NP_054878.5	|F GO:0008270|	Q2_P33941,Q2_P02133,Q2_P12558,Q2_P14217,Q2_P34100,Q2_P02949,Q2_P02261,Q2_P38365,Q2_P29431,Q2_P09684,Q2_P08403,Q2_P08366,Q2_P28066,Q2_P08741,Q2_P28453,Q2_P05542,Q2_P03977,Q2_P23342,Q2_P08159,Q2_P05576,Q2_P21138,Q2_P14060	YES	YES		1	1	1	1	1	1	1	1	1	1	1	1
Q2_P14660	0.228232	up	down	0.864899	2.1	1.17949	1.32047	1.36621	0.524949	0.747799	0.838213	-0.39257	1.10073	0.573543	0.66124	-0.211745	-0.129877	0.621077	0.365977	0.161358	0.398846	0.700372	-0.700372	0.714495	C912893.1	GTGATTCTCAACCGTATGCAAAAGTTGACACAGTAAACAATACATTGATGCAACAATTTC	Smp_024290	U			MAP kinase kinase protein DdMEK1 , putative	-	|C GO:0016020|	Q2_P14660	YES	YES		1	1	1	1	1	1	1	1	1	1	1	1
Q2_P02172	0.228232	up	down	0.352905	1.21528	0.394691	1.15903	0.780476	0.470462	0.335762	0.409596	-0.22636	1.01149	0.382623	0.50638	-0.0218822	0.549591	0.239259	0.579374	0.336586	0.284189	0.499895	-0.499895	0.442324	C804502.1	TCTATCTGAAGTATCGATCTCTACAAAATTTAAGTAATCTACACGATGGTGCAGATGATG	Smp_161790.x	U			hypothetical protein	-	-	Q2_P15402,Q2_P35336,Q2_P02172,Q2_P15544,Q2_P14977,Q2_P35490,Q2_P34901	YES	YES		1	1	1	1	1	1	1	1	1	1	1	1
Q2_P17969	0.228232	up	down	1.32297	1.37483	0.850572	1.18516	1.18338	0.23587	0.409361	0.570491	-0.180773	0.689519	0.372149	0.386079	-0.208362	-0.215043	0.771931	0.520082	0.217152	0.505767	0.590895	-0.590895	0.566952	C800094.1	AACTGATACAAATCCATTGAAAAACAAGGTTTCCGATCCAGCTGTGAATGCGACAAACTT	Smp_149210	U			hypothetical protein	NP_005104.2	|C GO:0005737|	Q2_P01296,Q2_P20090,Q2_P13453,Q2_P17969,Q2_P33303,Q2_P00029	YES	YES		1	1	1	1	1	1	1	1	1	1	1	1
Q2_P23574	0.228232	up	down	0.141213	0.48073	0.280685	0.0697832	0.243103	0.181016	0.619079	0.403865	1.04571	0.280699	0.587339	0.336057	0.223363	0.340015	0.307635	0.191551	0.265641	0.069694	0.365361	-0.365361	0.260827	C807763.1	CTCGTGTTGCTGCTCCTGGTTTATATGTCAAAATAGCAGCATTGTTTGTAACGTTGTACT	gi|256071791	U			-	NP_001106678.1	|GO:0005737|		YES	YES	YES	1	1	1	1	1	1	1	1	1	1	1	1
Q2_P37908	0.228232	up	down	1.21553	1.54066	1.53785	0.539464	1.20838	0.471333	0.61998	0.794595	0.383283	0.522653	0.580128	0.172854	-0.175884	0.0302214	0.083438	0.0918716	0.00741172	0.125208	0.598639	-0.598639	0.579171	C919423.1	GTAATTTGAAAAGGGTGGATAAGAAAATATCAAAACCTGGTCAACCCATATCATCCCTTA	Smp_135290	U			hypothetical protein	NP_001034485.1	-		YES	YES		1	1	1	1	1	1	1	1	1	1	1	1
Q2_P24929	0.228232	up	down	0.379551	0.191907	0.14639	0.445847	0.290924	0.144396	0.599401	0.306792	0.72223	0.334697	0.49078	0.202962	0.443776	0.0257303	0.340312	0.0193214	0.207285	0.217499	0.329663	-0.329663	0.212729	C809526.1	ATAGTCCTTTTTTGGCTTCAGATAAAACCATATTTGTCACTAGCATTTTCACACACACAC	Smp_037590	U			DNA replication licensing factor MCM3, putative	NP_002379.2	|F GO:0003677|	Q2_P24929,Q2_P22873	YES	YES	YES	1	1	1	1	1	1	1	1	1	1	1	1
Q2_P19185	0.228232	up	down	0.429053	0.230878	0.36218	0.349074	0.342796	0.082424	1.24834	0.928715	0.712567	0.973484	0.965776	0.220144	0.165272	0.0234073	0.283051	-0.0530657	0.104666	0.149417	0.47108	-0.47108	0.406147	C801843.1	AAATGCCAGCTGTCCAATGGAGAGCTCAAAAGACTCTATTGACGGAACACTTTGATAAAT	Smp_093450	U			hepatocellular carcinoma-associated antigen, putative	NP_060898.2	|F GO:0005488|	Q2_P19185	YES	YES		1	1	1	1	1	1	1	1	1	1	1	1
Q2_P20902	0.228232	up	down	0.174969	-0.0371911	0.43672	0.112067	0.171641	0.197853	1.66987	2.04839	1.68239	1.3749	1.69389	0.275765	0.281411	0.523951	0.269985	0.112677	0.297006	0.169759	0.720845	-0.720845	0.74738	C804113.1	GATTCTCTTGTCCTGATCTCCAAGATCATCGGATAATTACCTCTTGTATAATTGTTTTCA	Smp_167270	U		X	hypothetical protein	NP_056019.1	|F GO:0016787|	Q2_P20902	YES	YES		1	1	1	1	1	1	1	1	1	1	1	1
Q2_P06015	0.228232	up	down	0.163605	0.252831	0.291381	0.142457	0.212568	0.0710531	0.695083	0.721315	0.311727	0.632574	0.590175	0.189327	0.0661481	0.464303	0.0374763	0.393954	0.24047	0.22004	0.347738	-0.347738	0.23782	C810794.1	CGTTTTATGCATTGAATTCTGATGTCGTCCGTGCAATAATTTCATAATGTCCTCTGATTT	Smp_092790	U			copine, putative	NP_065990.1	-		YES	YES	YES	1	1	1	1	1	1	1	1	1	1	1	1
Q2_P14369	0.228232	up	down	1.97076	0.91626	1.04445	1.40404	1.33388	0.472128	0.25944	0.43605	0.318232	0.50198	0.378926	0.1101	-0.688646	0.353733	0.719776	0.620906	0.251442	0.645515	0.654749	-0.654749	0.657472	C912319.1	ATATCACTCAAACAACTACAGAAAATGTGGTTGTAAACCAACCTGAGGATACCAGTTTAA	Smp_157550	U			partition defective complex protein	NP_062565.2	|F GO:0005515|	Q2_P19439,Q2_P00930,Q2_P34262,Q2_P14369,Q2_P03372,Q2_P22668,Q2_P38856,Q2_P09983,Q2_P06723,Q2_P08442,Q2_P28153,Q2_P40374,Q2_P29734	YES	YES		1	1	1	1	1	1	1	1	1	1	1	1
Q2_P17601	0.228232	up	down	0.113798	0.222542	0.114212	0.368478	0.204757	0.120544	0.873877	1.16444	0.127779	0.871364	0.759365	0.442961	0.151342	0.73258	0.0884101	0.567404	0.384934	0.314454	0.449685	-0.449685	0.377698	C920026.1	CCGTGTGAGATAATGTGGATGAGGTATATCATCGCTAAATATGAGTTATTTTATCTAACG	Smp_162660	U		X	glutamine-dependent NAD(+) synthetase, putative	NP_060631.2	|F GO:0008795|		YES	YES	YES	1	1	1	1	1	1	1	1	1	1	1	1
Q2_P18593	0.228232	up	down	0.667008	0.580604	0.721437	0.283912	0.56324	0.195038	0.470761	0.7774	0.357231	0.715433	0.580206	0.199054	0.242871	-0.201655	0.123983	0.0550458	0.0550614	0.187906	0.399503	-0.399503	0.309152	C800841.1	TCACTATGCTGCTCTTTGCATACGTCAATACGTTTTGGTTATCACTTATACTACCTATAT	Smp_194760	U			hypothetical protein	NP_061027.2	|F GO:0005509|	Q2_P18593,Q2_P17643,Q2_P38090,Q2_P25719	YES	YES		1	1	1	1	1	1	1	1	1	1	1	1
Q2_P24634	0.228232	up	down	0.189316	0.195142	0.0568492	0.120448	0.140439	0.0652389	0.645465	0.532006	0.106979	0.355672	0.410031	0.234594	0.359417	0.439065	0.264869	0.40904	0.368098	0.0762543	0.306189	-0.306189	0.181827	C809155.1	CCGTTGCTTCATTTTGTTACTCTTTTTGTTCTTCTTACTTTGTGAATTCGGTTTAGAACC	Smp_033970	U			flotillin-2, putative	NP_004466.2	|F GO:0005515|		YES	YES	YES	1	1	1	1	1	1	1	1	1	1	1	1
Q2_P09672	0.228232	up	down	0.429876	0.27362	-0.210049	0.510752	0.25105	0.322772	0.83625	0.911634	0.189564	1.16923	0.77667	0.41656	0.132926	0.431439	0.235105	0.477952	0.319356	0.162859	0.449025	-0.449025	0.377326	C903596.1	AGTAATGGTAGTCCACAAGTTCCCGGTACATTACATTACAGTACAGTTACTCAACCATCA	Smp_060480	U			copine, putative	NP_705899.2	|F GO:0005509|	Q2_P09672,Q2_P18518	YES	YES	YES	1	1	1	1	1	1	1	1	1	1	1	1
Q2_P27103	0.228232	up	down	-0.0910448	0.115926	0.0386929	0.152023	0.0538992	0.107573	0.955006	0.685621	0.273574	0.313429	0.556908	0.323836	0.52032	1.04866	0.63231	0.602727	0.701005	0.236566	0.437271	-0.437271	0.361887	C813020.1	TGGTGCCGGTGGTTCTATTCGTGAAGCTGGTGGTTCACTAGGCAAGAGGGAAGCCACTTT	Smp_023010	U			atpase inhibitor, putative	-	|F GO:0005515|	Q2_P27103	YES	YES		1	1	1	1	1	1	1	1	1	1	1	1
Q2_P12393	0.228232	up	down	0.603303	0.409649	0.707093	0.474935	0.548745	0.132723	0.66604	0.123924	0.4171	0.966611	0.543419	0.358729	0.337953	-0.233921	-0.0418631	0.579214	0.160346	0.366665	0.417503	-0.417503	0.335623	C908442.1	GATTCTACAAATGTATAAAGGTGATCGTGCATGGTTGGCCATACGTGATGGAGCTTATTT	Smp_105050	U			cerebellin-related	NP_115532.2	|P GO:0006817|	Q2_P12393	YES	YES	YES	1	1	1	1	1	1	1	1	1	1	1	1
Q2_P12327	0.228232	up	down	0.62581	1.17178	1.0941	0.870737	0.940607	0.245615	0.575021	0.735596	0.268514	0.664902	0.561008	0.20577	-0.0585443	-0.247645	0.17258	0.123963	-0.0024115	0.191384	0.499735	-0.499735	0.449139	C908284.1	TTCTGGTTTCTCTGGTAATTTAACATTTCAACTGGAAGCATCTGCTAAAATACCAAGACT	Smp_144880	U		X	hypothetical protein	NP_115499.4	|F GO:0005515|	Q2_P12327,Q2_P32131	YES	YES	YES	1	1	1	1	1	1	1	1	1	1	1	1
Q2_P35536	0.228232	up	down	0.345382	0.264336	0.540597	0.165344	0.328915	0.159171	0.497199	0.406773	0.65949	0.332875	0.474084	0.140689	0.171239	0.201431	0.0725414	0.0643473	0.12739	0.069252	0.310129	-0.310129	0.188845	C915202.1	CGGAACTTGTGAATAGAGGAGATATGTCACTGGACAATATTATTGGTCAGCAAAAGTTAA	Smp_016900	U			hypothetical protein	NP_001127868.1	-	Q2_P35536,Q2_P15572	YES	YES		1	1	1	1	1	1	1	1	1	1	1	1
Q2_P23078	0.228232	up	down	0.0595235	0.355434	0.146602	0.347908	0.227367	0.147903	0.746504	1.03159	0.0348496	0.946116	0.689765	0.452657	0.315027	0.143107	0.454955	0.383621	0.324177	0.13355	0.41377	-0.41377	0.331609	C807096.1	TGTGCAGAAGAATGAACCTAATAATGCGTGCGATTCAGATGGCAATGAACATAGTGACGT	Smp_025360	U			hypothetical protein	NP_036436.1	|F GO:0005515|	Q2_P23078,Q2_P22318,Q2_P03077	YES	YES		1	1	1	1	1	1	1	1	1	1	1	1
Q2_P26070	0.228232	up	down	-0.0738055	0.754524	0.316362	-0.655754	0.0853317	0.598812	1.08986	1.45724	1.18425	0.127813	0.964791	0.579321	0.559753	0.664668	1.57164	0.701344	0.874352	0.468717	0.641492	-0.641492	0.647646	C811432.1	GGATGGATGCAGTAATCATTCACTGACGGGAACAATAATAATATACGCGAGAATTTATAA	C811432.1	U			-	NP_861456.1	-		YES	YES		1	1	1	1	1	1	1	1	1	1	1	1
Q2_P16241	0.228232	up	down	2.70459	1.22761	0.11734	1.87651	1.48151	1.092	0.972189	0.536344	0.852353	1.4764	0.959321	0.390676	0.541601	-0.505772	0.0317192	0.0558458	0.0308483	0.427962	0.823894	-0.823894	0.899677	C916675.1	TCGATTTTCCCTTCTTTGGTCCATGTAAGTCAATTGACTTGGGACTTATTTAGGTTAACA	Smp_054450	U		X	hypothetical protein	NP_848642.1	-	Q2_P03894,Q2_P16241,Q2_P36483	YES	YES	YES	1	1	1	1	1	1	1	1	1	1	1	1
Q2_P05760	0.228232	up	down	0.640215	0.635935	1.04702	0.428512	0.687922	0.25899	0.312705	0.677895	0.471908	0.66123	0.530935	0.172899	-0.081496	0.143806	-0.00923873	0.073775	0.0317117	0.0980263	0.416856	-0.416856	0.338317	C810513.1	CAGGCAAAGAAATGGAATTATTTTTATTGGGTATGCCATTAGGTGCATGGAGTGAATTAT	Smp_121660	U			hypothetical protein	-	|F GO:0005509|	Q2_P05760	YES	YES		1	1	1	1	1	1	1	1	1	1	1	1
Q2_P34105	0.228232	up	down	2.07262	2.26851	2.60715	2.44693	2.34881	0.230286	0.277594	0.748536	0.152487	0.447778	0.406599	0.25809	-0.0987186	0.492907	-0.0513053	-0.00931461	0.0833921	0.275442	0.946266	-0.946266	1.07018	C912001.1	AAACAAATGCGCTGTGCGAAAGCAAATAAAGTGAAGAAGGGAACAAATGAACTTTTGGTC	Smp_180660	U			hypothetical protein	NP_660334.3	-	Q2_P34105,Q2_P14220	YES	YES		1	1	1	1	1	1	1	1	1	1	1	1
Q2_P29954	0.228232	up	down	0.549041	0.127598	0.928513	0.717109	0.580565	0.339551	0.333653	-0.172007	1.42379	0.206848	0.448071	0.685032	0.411779	0.803009	0.338266	0.136734	0.422447	0.279082	0.483694	-0.483694	0.431168	C904307.1	CATTTAGCGGTTCCAAGTCTAGATCGAATAGATCTCCTCCTGCTGTTTATGAAGGTGAAC	Smp_139400	U			tensin, putative	NP_072174.3	|F GO:0004721|	Q2_P22751,Q2_P03453,Q2_P19256,Q2_P14712,Q2_P09740,Q2_P10186,Q2_P29954,Q2_P29478,Q2_P34630	YES	YES		1	1	1	1	1	1	1	1	1	1	1	1
Q2_P35653	0.228232	up	down	0.380082	1.29248	1.36854	1.00457	1.01142	0.449134	1.19676	-0.322393	1.36839	2.15307	1.09896	1.03498	0.200561	-0.485268	0.687508	0.0739726	0.119193	0.482017	0.743189	-0.743189	0.790126	C915339.1	CTACCAATACACAATTCACTCCAACAAAAACAAACTTCACAGATTCCGACTACTTTTGAA	Smp_046640	U		X	twik family of potassium channels-related	NP_002236.1	|F GO:0005267|	Q2_P15640,Q2_P35653	YES	YES		1	1	1	1	1	1	1	1	1	1	1	1
Q2_P05333	0.228232	up	down	0.297092	0.0498212	0.179017	-0.0120243	0.128477	0.137735	0.652149	0.293329	0.467592	0.0206204	0.358423	0.268664	0.815051	0.530115	0.699453	0.47978	0.631099	0.154495	0.372666	-0.372666	0.278231	C809843.1	TATCTGAAGATGCGTTCGAACTACAGGAGGACGGGGCTGGAGCAACGCGTTGTACGAACC	Smp_061580.x	U			hypothetical protein	NP_872329.1	-	Q2_P05333,Q2_P31485,Q2_P11685	YES	YES		1	1	1	1	1	1	1	1	1	1	1	1
Q2_P21834	0.228232	up	down	0.326516	0.132296	0.306078	0.161121	0.231503	0.098969	0.540592	0.046391	0.0195941	0.378099	0.246169	0.255172	0.562386	0.290387	0.618141	0.390346	0.465315	0.151656	0.314329	-0.314329	0.197928	C805432.1	GTCAGTGATGAATCTGAAAGACAATTGGCATGGGAACGTGGGCAAATGGATTATATGGGT	Smp_008490	U			glycogenin-related	NP_004121.2	|F GO:0008466|	Q2_P32011,Q2_P21834,Q2_P12197	YES	YES	YES	1	1	1	1	1	1	1	1	1	1	1	1
Q2_P11912	0.228232	up	down	0.162513	0.321153	0.42492	0.279215	0.29695	0.108551	0.10986	0.176374	0.42619	0.00825066	0.180169	0.177989	0.369451	0.361482	0.322168	0.224983	0.319521	0.066328	0.265547	-0.265547	0.130852	C907450.1	CCATATTTACCCAAAGAAATCCAGTGTATGGTCTATTTTACTACACTCTGATGTTTTTGC	Smp_175660	U		X	B-cell receptor-associated protein-like protein	NP_061332.2	|P GO:0006915|		YES	YES	YES	1	1	1	1	1	1	1	1	1	1	1	1
Q2_P05761	0.228232	up	down	0.403428	0.496679	0.268284	0.559695	0.432022	0.126634	0.320423	0.269498	-0.0313808	0.366106	0.231162	0.179421	0.136538	0.364359	0.121826	0.212293	0.208754	0.111051	0.290646	-0.290646	0.165861	C810514.1	GGAAACTATATTATTGACAGTGAAGAGATGAACGAGGAATATTTCTAAGCCTGATGAATC	Smp_084770	U			hypothetical protein	NP_001137307.1	|F GO:0003677|		YES	YES		1	1	1	1	1	1	1	1	1	1	1	1
Q2_P32382	0.228232	up	down	0.695115	0.707106	0.817569	0.188894	0.602171	0.280977	0.530276	1.15433	0.98881	0.789345	0.86569	0.268826	-0.0606054	-0.0360537	0.0338819	0.00671664	-0.0140152	0.0423489	0.484615	-0.484615	0.435859	C908781.1	CGTAGCTGTATTTCACCATGTGGTTCATTCTTATTTTCTGGTTCTGAAGATCAAAATGTT	Smp_076180	U			ahi-1 wd-40 protein, putative	NP_001128303.1	|C GO:0005634|	Q2_P32382	YES	YES	YES	1	1	1	1	1	1	1	1	1	1	1	1
Q2_P17319	0.228232	up	down	0.457108	0.241654	0.534165	0.182426	0.353838	0.168473	0.632825	0.732858	0.927266	0.714858	0.751952	0.124722	0.226008	-0.0495015	0.148593	0.00826799	0.083342	0.126352	0.396377	-0.396377	0.314013	C919085.1	CTTAGCAACTAAGACAATTGACCAATTTCCCACTATGAAACACTGAATCAAACCTTTATC	Smp_173480	U			family T2 unassigned peptidase (T02 family)	NP_000018.1	|F GO:0008233|		YES	YES	YES	1	1	1	1	1	1	1	1	1	1	1	1
Q2_P05670	0.228232	up	down	0.84054	0.782912	0.862854	0.767612	0.81348	0.0454909	0.475331	0.62257	0.179986	0.566378	0.461067	0.196963	-0.0611701	0.147106	-0.0794167	0.0484776	0.0137491	0.105329	0.429432	-0.429432	0.361941	C810415.1	TTTGGGAACAAGTATCTCGTATGTGTTGTTTGCTTCATCAAAGAAAATAAACTCACTACC	Smp_084010	U			hypothetical protein	-	|C GO:0016020|		YES	YES		1	1	1	1	1	1	1	1	1	1	1	1
Q2_P38516	0.228232	up	down	0.347925	0.586534	0.387927	0.69794	0.505082	0.165582	0.676708	0.555418	0.201224	0.867481	0.575208	0.280465	0.052652	0.0838543	0.0578622	0.0429448	0.0593283	0.0174802	0.379873	-0.379873	0.293177	JAP05844.C	GTATACTATCATAGCTACCCACAACCATAAAATACTAAGGCAACTCCAAATGTATGGACC	gi|256081795	U			-	NP_002432.1	|GO:0030983||GO:0006298||GO:0005524||GO:0007126||GO:0007131||GO:0007136||GO:0000166||GO:0003677|	Q2_P13469,Q2_P33317,Q2_P27749,Q2_P38135,Q2_P39657,Q2_P38516,Q2_P17675,Q2_P08071	YES	YES	YES	1	1	1	1	1	1	1	1	1	1	1	1
Q2_P24633	0.228232	up	down	0.14257	0.131002	-0.0846343	0.00834502	0.0493207	0.107997	0.733902	0.614562	0.392023	0.452616	0.548276	0.155367	0.486849	0.607847	0.367447	0.372225	0.458592	0.113787	0.352063	-0.352063	0.25446	C809154.1	CACCGACTACTTTTATGTATTAGCATGTTATACTTTAATACCCAAATCTAACATGGGGCT	Smp_037910	U			succinate dehydrogenase, putative	NP_002993.1	|F GO:0020037|		YES	YES	YES	1	1	1	1	1	1	1	1	1	1	1	1
Q2_P10407	0.228232	up	down	0.395754	0.555565	0.169943	0.471029	0.398073	0.165505	0.686875	0.195271	-0.0661891	0.104434	0.230098	0.323232	0.604241	0.185468	0.346976	0.304725	0.360352	0.176389	0.329508	-0.329508	0.223828	C904641.1	AAGTCTCAGAGCCACAATATGCTGAGGTTCCAAAAGATTGGAAGGAGCCTAAGTTCAATC	Smp_009340	U			hypothetical protein	NP_008974.5	|F GO:0008270|	Q2_P10407	YES	YES		1	1	1	1	1	1	1	1	1	1	1	1
Q2_P32456	0.228232	up	down	0.140219	0.308798	0.148997	0.0179392	0.153988	0.119289	0.77948	0.626483	0.995633	0.379773	0.695342	0.259216	0.575933	0.207661	0.166836	0.241576	0.298002	0.18779	0.382444	-0.382444	0.298325	C908958.1	ATGATGCGAAACCACGTGAAACTTTAGGACAGTCCATTTTTAACGCAACATCTGCTTGTA	Smp_167810	U			family C50 non-peptidase homologue (C50 family)	NP_036423.4	|F GO:0008233|	Q2_P39766,Q2_P32456	YES	YES		1	1	1	1	1	1	1	1	1	1	1	1
Q2_P01458	0.228232	up	down	0.607403	0.585606	0.783985	0.34676	0.580938	0.17962	0.24654	0.572312	0.555213	0.411019	0.446271	0.151537	-0.0256872	0.214855	0.0529476	-0.0148084	0.0568269	0.110948	0.361345	-0.361345	0.268881	C803267.1	TGAATCGGATACGAATACTACTACACATAATAATGGTATCGAAGATGTAATTGGGGGAGC	gi|256068064	U			-	NP_015563.2	-		YES	YES		1	1	1	1	1	1	1	1	1	1	1	1
Q2_P27508	0.228232	up	down	0.898036	0.836071	0.809895	1.014	0.889501	0.0908572	0.672814	0.704099	0.444678	0.294192	0.528946	0.194583	0.01109	-0.131972	0.202479	-0.162217	-0.020155	0.16656	0.466097	-0.466097	0.415629	C900182.1	ATACAACAAATGTACCAGTGATGACAGCACTCTATTCTCATCGTCTTGTCTATTTATTCC	C900182.1	U			-	-	-		YES	YES		1	1	1	1	1	1	1	1	1	1	1	1
Q2_P38868	0.228232	up	down	0.697384	0.567073	0.569458	1.03977	0.718421	0.222713	0.352219	0.171709	1.04106	0.637073	0.550514	0.379007	0.0609049	-0.0418096	0.124318	0.0476303	0.047761	0.0684512	0.438899	-0.438899	0.377566	JAP05608.S	CTATGGCAACCACTGTTTTAACCCTACCTTCTACACTACAAAGCAAAGGATTAAGGCAAT	gi|256089072	U			-	NP_055978.4	|GO:0030425||GO:0005515||GO:0042995||GO:0004842||GO:0030054||GO:0045202||GO:0016874||GO:0005856||GO:0043161||GO:0005622||GO:0042803||GO:0005737||GO:0031410||GO:0046872||GO:0008270||GO:0008021|	Q2_P38868,Q2_P40387	YES	YES	YES	1	1	1	1	1	1	1	1	1	1	1	1
Q2_P27893	0.228232	up	down	0.0605099	0.278808	0.190219	0.116419	0.161489	0.0945468	0.622988	0.560006	-0.0802068	0.736114	0.459725	0.367255	0.348291	0.262112	0.537022	0.607151	0.438644	0.160624	0.353286	-0.353286	0.257691	C901405.1	ACAAAAAGCTATTTCATGTTTGGTAGCTACATTAGAAGAGCAAGCCGAATCAACTGCAAG	Smp_140850	U			innexin, putative	NP_079339.2	|C GO:0005921|	Q2_P08206,Q2_P27893	YES	YES		1	1	1	1	1	1	1	1	1	1	1	1
Q2_P24639	0.228232	up	down	0.309246	0.608115	0.213419	0.581038	0.427955	0.196647	0.193183	0.200552	0.0209622	0.400731	0.203857	0.155279	0.179469	0.37111	0.0795687	0.477421	0.276892	0.180293	0.302901	-0.302901	0.188381	C809160.1	GCAACAGCGAGTATCTACAATTTAATTTTTTGCTTACTCGTATACCGCAAAGTTTACTTC	Smp_034420.x	U			cystatin, putative	NP_001891.2	|F GO:0004869|		YES	YES		1	1	1	1	1	1	1	1	1	1	1	1
Q2_P02175	0.228232	up	down	0.819202	0.37662	0.479436	0.315587	0.497711	0.224739	0.198486	0.202843	0.699899	0.401082	0.375577	0.235962	0.115218	-0.0444127	0.437958	0.13497	0.160933	0.20139	0.344741	-0.344741	0.247308	C804507.1	GGTGATTCTTCTGTTATGACCCATTCAAGATCTTACGAATTACCTGAAAGACTTCCACTG	Smp_145780	U		X	28S ribosomal protein S5, putative	NP_114108.1	|F GO:0019843|	Q2_P02175,Q2_P38624,Q2_P39895,Q2_P19617	YES	YES		1	1	1	1	1	1	1	1	1	1	1	1
Q2_P36215	0.228232	up	down	0.321507	0.319521	0.0588557	0.268571	0.242114	0.124604	0.201073	0.420667	0.0266088	0.3992	0.261887	0.185401	0.3175	0.193144	0.195486	0.444371	0.287625	0.119552	0.263875	-0.263875	0.133738	C916042.1	GCCATTAACGATTATCCTGATGACAATCAAGTGATGAATATTCTCTCACAACATACCACA	Smp_134230	U			geranylgeranyl pyrophosphate synthase, putative	NP_001032354.1	|F GO:0004161|	Q2_P05135,Q2_P36215	YES	YES	YES	1	1	1	1	1	1	1	1	1	1	1	1
Q2_P28609	0.228232	up	down	0.614993	0.564029	0.825138	0.141284	0.536361	0.286604	0.174488	-0.236311	0.44914	0.0491781	0.109124	0.284489	0.508682	0.844675	0.429435	0.374982	0.539444	0.210762	0.394976	-0.394976	0.318059	C902453.1	GATTTCTTATGGAACAATACAGGGAATGGTTTGATTGATGCTACAATACAGGATAATGGA	Smp_143530	U			hypothetical protein	NP_808808.1	-	Q2_P19323,Q2_P00846,Q2_P08902,Q2_P09247,Q2_P28890,Q2_P09160,Q2_P28991,Q2_P28609	YES	YES		1	1	1	1	1	1	1	1	1	1	1	1
Q2_P19016	0.228232	up	down	0.801626	1.10889	0.908665	0.962501	0.94542	0.127856	0.180512	0.634945	0.0487157	0.640856	0.376257	0.306883	0.101507	-0.0513057	0.00142962	0.267928	0.0798899	0.140468	0.467189	-0.467189	0.419812	C801623.1	GTTGGCTCAATTGGTAGTGTTTTTGTAATACGTCGAATACAACGTAGACATTATCAAAGA	Smp_174490	U			hypothetical protein	-	-	Q2_P41338,Q2_P19016,Q2_P28269,Q2_P08563,Q2_P00616	YES	YES		1	1	1	1	1	1	1	1	1	1	1	1
Q2_P25640	0.228232	up	down	-0.121616	0.381886	-0.0952272	0.304144	0.117297	0.262783	0.724171	1.17757	0.757366	1.18913	0.96206	0.255928	-0.11301	0.774759	0.321202	0.672844	0.413949	0.401455	0.497769	-0.497769	0.462853	C810673.1	GCTGTTGACAAACGTAGTCATAGTTATATCAGTGAAGTACTGGTAAACATAAATGGTATC	C810673.1	U			-	-	-		YES	YES		1	1	1	1	1	1	1	1	1	1	1	1
Q2_P06245	0.228232	up	down	0.339914	0.0779509	0.480275	0.122108	0.255062	0.188826	0.319629	0.255725	0.605536	0.346067	0.381739	0.153943	0.408287	0.102074	0.221471	0.136659	0.217123	0.136959	0.284641	-0.284641	0.163424	C811046.1	CTGGAAGAGGGCTCTACTTGAAAATATTCCTTCACGATTCTATGCTCTTCCATCAAAAAA	Smp_179730	U		X	sad1/unc-84-like protein	NP_056189.1	|F GO:0008168|	Q2_P22483,Q2_P03227,Q2_P25093,Q2_P05766,Q2_P06245	YES	YES		1	1	1	1	1	1	1	1	1	1	1	1
Q2_P36216	0.228232	up	down	1.21953	-0.401362	0.290781	1.18927	0.574555	0.780344	0.86322	1.00047	1.1977	1.44581	1.1268	0.253135	0.605446	-0.392664	0.688929	-0.137327	0.191096	0.537947	0.630817	-0.630817	0.650684	C916043.1	CAAAGTTAATTTACAGACATAAAATCCTTAAAACGTCAGACGCTGAAAGGGTCATGCTTA	C916043.1	U			-	-	-		YES	YES		1	1	1	1	1	1	1	1	1	1	1	1
Q2_P19368	0.228232	up	down	0.552829	0.120886	0.444931	0.232031	0.337669	0.196599	0.948532	0.726152	0.238247	0.783737	0.674167	0.30551	0.618069	-0.222793	0.318386	0.115431	0.207273	0.353314	0.40637	-0.40637	0.335038	C802075.1	CTCTCGTATACCTTTACATGATCATCCAGGAATGTATGGGATTTTAAAGGTTTTAACCGG	Smp_118780	U		X	hypothetical protein	NP_116193.2	|F GO:0005506|	Q2_P19368	YES	YES	YES	1	1	1	1	1	1	1	1	1	1	1	1
Q2_P26029	0.228232	up	down	0.448717	0.376178	0.545331	0.357211	0.431859	0.0853089	0.344502	0.478491	0.591832	0.358855	0.44342	0.115747	-0.0156365	-0.0171599	0.173213	0.121381	0.0654494	0.0968515	0.313576	-0.313576	0.204458	C811382.1	CTCGTCAAATTGATATACCTTACTGTCCATTGAAGCCAATTGTTCCGAAATTGTTTAAAG	Smp_159780	U			hypothetical protein	NP_114141.2	|F GO:0005509|	Q2_P34049,Q2_P02439,Q2_P21501,Q2_P30040,Q2_P06454,Q2_P10263,Q2_P26029	YES	YES		1	1	1	1	1	1	1	1	1	1	1	1
Q2_P05933	0.228232	up	down	0.227595	-0.0773726	0.185295	0.0804854	0.104001	0.135811	0.896694	0.172133	0.242595	0.278473	0.397474	0.335732	0.674553	0.945846	0.613734	0.591809	0.706486	0.163367	0.402653	-0.402653	0.330246	C810703.1	GATGGTTTCCATACTAAAACGAAACAGATGTCTAATGCTTACCAGTTTTTAGTGATGGTT	gi|162606076	U			-	-	-		YES	YES		1	1	1	1	1	1	1	1	1	1	1	1
Q2_P05468	0.228232	up	down	0.408662	0.54531	0.463849	0.367343	0.446291	0.0769453	0.92501	0.841696	1.2095	0.757215	0.933356	0.19643	0.0419356	-0.0627882	0.0253837	0.00492401	0.00236379	0.045997	0.46067	-0.46067	0.412817	C810160.1	TTTGGTCTAAAATAGTATTTCTTTCAGCCTGTTCACATTAGTGAGAGACGAATTGTGTGT	Smp_180190	U			hypothetical protein	NP_055876.2	|F GO:0004366|	Q2_P01974,Q2_P29075,Q2_P25406,Q2_P05468,Q2_P09320	YES	YES		1	1	1	1	1	1	1	1	1	1	1	1
Q2_P40274	0.228232	up	down	0.208658	-0.0419134	0.890359	0.467205	0.381077	0.398094	1.07944	1.76456	1.3805	1.4657	1.42255	0.281854	-0.187091	0.141362	0.177789	0.24307	0.0937823	0.191918	0.632469	-0.632469	0.656068	JAP02834.S	ACTCAGACGTATTCGTGAACGTTGGCGACCAGATGATTCACCACATCCTGCTTTAGTTGG	gi|256081187	U			-	NP_055246.2	-	Q2_P39499,Q2_P38801,Q2_P40274	YES	YES		1	1	1	1	1	1	1	1	1	1	1	1
Q2_P20538	0.228232	up	down	0.486526	0.480377	0.996617	0.334087	0.574402	0.290161	0.782337	1.04342	0.52776	0.634531	0.747012	0.22348	0.0404854	-0.225316	0.198462	0.0325134	0.0115361	0.175422	0.444317	-0.444317	0.390584	C803617.1	CTCAATTCGCATAAAGATATCGAGGGTGAATCTGAAAAGGATATAATAACTGATGAACGA	Smp_139610	U			hypothetical protein	NP_001035706.1	-	Q2_P20538,Q2_P25823	YES	YES		1	1	1	1	1	1	1	1	1	1	1	1
Q2_P39706	0.228232	up	down	0.796601	1.04972	0.896231	1.59596	1.08463	0.356433	0.337397	0.315654	0.653123	0.595578	0.475438	0.173773	-0.115908	-0.199556	0.17475	0.248662	0.0269872	0.218109	0.529018	-0.529018	0.510693	JAP06769.C	GTGTTTCCTCACTTTGTCGCTGTGTTTTGTTTTCATATATTTCGAATTTAGTCTCTACTC	Sjc_0204860	U			-	NP_060672.2	-	Q2_P41169,Q2_P39706	YES	YES		1	1	1	1	1	1	1	1	1	1	1	1
Q2_P06185	0.296853	up	down	0.234487	0.209582	0.337323	0.198572	0.244991	0.0633616	0.379564	0.351245	0.0226897	0.447423	0.30023	0.189377	0.165202	0.355353	0.123371	0.22405	0.216994	0.101062	0.254072	-0.254072	0.122336	C810981.1	GCAATGAAATGTATGACGATGGCAAACTGTTATGAACAGGTGACTTGTAATAGTTTATTC	Smp_033530.x	U			carbonyl reductase, putative	NP_001748.1	|F GO:0004090|		YES	YES	YES	1	1	1	1	1	1	1	1	1	1	1	1
Q2_P30847	0.296853	up	down	0.126453	0.256251	0.123628	0.231434	0.184441	0.0693443	0.336508	0.499945	-0.0528909	0.281549	0.266278	0.232117	0.332401	0.551114	0.317468	0.449965	0.412737	0.109642	0.287819	-0.287819	0.170333	C905739.1	ACTTAAACAAGAGTGAAGAACCAGTCAAAACAATTGTTCCATCTAAGTGGCAGTTAATGT	Smp_186560	U			hypothetical protein	NP_054880.2	|F GO:0019843|	Q2_P30847,Q2_P18435	YES	YES		1	1	1	1	1	1	1	1	1	1	1	1
Q2_P23135	0.296853	up	down	0.605386	0.841852	0.242393	0.501251	0.54772	0.248478	0.402807	0.393562	-0.254622	0.376589	0.229584	0.322987	0.0853555	0.263334	0.311583	0.582052	0.310581	0.205472	0.362628	-0.362628	0.276917	C807179.1	AGATACACTTTCTAATTTGACAATGGCTAATCCTGCTGACTTCAAAAAGTTACTTAGGGT	Smp_142890	U			hect E3 ubiquitin ligase, putative	NP_056416.2	|F GO:0005515|	Q2_P04189,Q2_P23135,Q2_P30680	YES	YES	YES	1	1	1	1	1	1	1	1	1	1	1	1
Q2_P07485	0.296853	up	down	0.0346574	0.309173	-0.183235	0.282832	0.110857	0.231805	0.399458	0.605045	0.643757	0.317574	0.491459	0.157899	0.407013	0.591065	0.191102	0.447648	0.409207	0.165453	0.337174	-0.337174	0.241015	C812967.1	CAGTATCCCATGGTTTCATAATATGTTTAACTATGGGGTACTATAAATATCTTAGCGAGC	Smp_135960	U			hypothetical protein	NP_003867.1	|F GO:0004930|		YES	YES	YES	1	1	1	1	1	1	1	1	1	1	1	1
Q2_P03056	0.296853	up	down	1.7226	1.3311	1.73786	1.04681	1.45959	0.333417	1.03181	1.26609	0.459053	0.761923	0.879718	0.347969	-0.371685	-0.00213768	-0.301857	-0.161531	-0.209303	0.163436	0.710003	-0.710003	0.769896	C806042.1	CGATTGATCAAGAAGGAGTGAATTTCACTACATCTGAAAAACTTGTTTCAATCATTCCTG	Smp_070540	U			hypothetical protein	-	|C GO:0005737|	Q2_P03056,Q2_P37870,Q2_P36942	YES	YES		1	1	1	1	1	1	1	1	1	1	1	1
Q2_P36135	0.296853	up	down	1.14869	1.16339	1.16539	1.13261	1.15252	0.0152184	0.0459882	0.657846	-0.337448	0.725772	0.27304	0.509015	0.363371	0.156496	0.0870292	0.172111	0.194752	0.11834	0.540103	-0.540103	0.529371	C915948.1	GTAGATCAAATGGAACAACTTCGTTGTAATCGACATCCTCGTGAGTTAAGACGATTTTTT	Smp_098550	U		X	trim56 protein, putative	NP_112223.1	|F GO:0008270|	Q2_P36135,Q2_P38482,Q2_P39624,Q2_P15867	YES	YES		1	1	1	1	1	1	1	1	1	1	1	1
Q2_P27480	0.296853	up	down	0.713276	1.08365	1.36166	0.951831	1.0276	0.270357	0.303144	0.639967	0.166481	0.238905	0.337124	0.209471	-0.0928459	0.0265298	0.149703	0.322617	0.101501	0.177583	0.488743	-0.488743	0.457143	C900145.1	GTCTGGTGATACTGAAGCCACATTCATTTTATCTTTAGACGATGATGAAAATGATATTGC	gi|256085561	U			-	NP_006693.3	-	Q2_P27480	YES	YES		1	1	1	1	1	1	1	1	1	1	1	1
Q2_P00266	0.296853	up	down	2.06404	2.02909	1.02459	0.846897	1.49115	0.645579	1.18736	0.893484	-0.234233	1.86879	0.928852	0.87642	0.716599	-0.989339	0.0747822	0.330181	0.0330559	0.730878	0.817688	-0.817688	0.92851	C800842.1	CATTAGTTGCTTGGCAAATTGATCCATTTGGACATTCACGTGATCATTCAGATTTATTTC	Smp_131580	U			lysosomal alpha-mannosidase (mannosidase alpha class 2b member 1), putative	NP_000519.2	|F GO:0008270|	Q2_P01264,Q2_P17877,Q2_P38364,Q2_P00266	YES	YES		1	1	1	1	1	1	1	1	1	1	1	1
Q2_P23295	0.296853	up	down	1.42457	1.73265	0.312707	2.84145	1.57784	1.03999	0.672586	0.777562	-1.89898	0.870634	0.105451	1.33873	0.973008	1.56793	0.565108	1.68911	1.19879	0.525741	0.960694	-0.960694	1.13324	C807398.1	TGTTACTACTGTAAATTTCGATGAATTAGATCCTCAGGATGAAAACTGGACTACTCCAAC	Smp_178790	U			hypothetical protein	-	|F GO:0005524|	Q2_P23295	YES	YES		1	1	1	1	1	1	1	1	1	1	1	1
Q2_P18088	0.296853	up	down	1.15725	0.987828	0.821735	0.761576	0.932097	0.178004	1.3612	0.834627	0.141834	0.964393	0.825514	0.507856	0.0880814	-0.380315	0.0757688	-0.0930731	-0.0773844	0.218211	0.560076	-0.560076	0.561856	C800234.1	TATCTGGAACATTGGAAAAGGACTAGTTCATTTTTAGCTTATCGCTGGAGTTCATGGGAT	Smp_002890	U		X	DNA-directed RNA polymerase III largest subunit, putative	NP_008986.2	|F GO:0003677|	Q2_P40438,Q2_P41200,Q2_P38687,Q2_P18088	YES	YES	YES	1	1	1	1	1	1	1	1	1	1	1	1
Q2_P07530	0.296853	up	down	0.46196	0.204565	0.510116	0.0946679	0.317827	0.200314	0.691452	0.482486	0.609611	0.642553	0.606526	0.0892672	0.169675	-0.0367574	0.270412	0.0241951	0.106881	0.139229	0.343745	-0.343745	0.253298	C813015.1	GTCAGTTTTATTGAACAGCTCGTCTCTAGGCTTTCTGTATTTCTTGTTTTTCCTTACATT	gi|256087332	U			-	NP_064570.1	-		YES	YES		1	1	1	1	1	1	1	1	1	1	1	1
Q2_P05421	0.296853	up	down	0.547681	0.595687	0.700696	0.811671	0.663934	0.117402	0.628789	0.927639	0.356714	0.575065	0.622052	0.23526	-0.0743805	0.191628	-0.214835	0.0205072	-0.0192701	0.170629	0.422239	-0.422239	0.365292	C810046.1	GTGAAGAAATGCGTGAAGGTTTTCATACAATGCATGATACATTAACTAGTGCAAAATCTG	Smp_042700	U			subfamily M23B non-peptidase homologue (M23 family)	NP_689761.2	|F GO:0005524|	Q2_P05421,Q2_P25306	YES	YES	YES	1	1	1	1	1	1	1	1	1	1	1	1
Q2_P05723	0.296853	up	down	0.280988	0.376718	0.445177	0.224197	0.33177	0.0983737	0.175713	0.306498	0.0862951	0.355065	0.230893	0.122594	0.197336	0.102427	0.259347	0.134084	0.173298	0.0696241	0.24532	-0.24532	0.112871	C810472.1	GGTGGAAACGTGTTAGGGAATATTTGATAGGTATGAGTTCTAACGATCTTATTCATATCT	Smp_129390	U			vacuolar protein sorting-associated protein (vps13b), putative	NP_060360.3	|P GO:0006914|	Q2_P08315,Q2_P28006,Q2_P16820,Q2_P25559,Q2_P37159,Q2_P05723	YES	YES		1	1	1	1	1	1	1	1	1	1	1	1
Q2_P25000	0.296853	up	down	0.504417	0.404827	0.646457	0.367944	0.480911	0.12451	0.46041	0.459633	0.903688	0.581292	0.601256	0.20957	0.220431	-0.285131	0.249332	0.0379923	0.0556564	0.245702	0.379275	-0.379275	0.304021	C809636.1	TAAGAGTATGGCTTCCGAAACTTCTCCTTATTAAAGAAAGAAATCCCGATGCAACATCTA	Smp_146440	U			hypothetical protein	NP_054784.2	-	Q2_P25000,Q2_P21840	YES	YES		1	1	1	1	1	1	1	1	1	1	1	1
Q2_P03712	0.296853	up	down	0.673672	0.680032	0.797703	0.313151	0.616139	0.209888	0.00987657	0.33542	0.359303	0.22532	0.23248	0.159462	-0.0250494	0.253405	0.322459	0.198954	0.187442	0.150406	0.345354	-0.345354	0.255897	C807041.1	CTACCATTCTGGCAATTCTATGTACAACATAAACAAATTCGTTTTAACGAGTTGAATCGC	Smp_154980	U			yeast nucleolar complex, putative	NP_056473.2	|C GO:0005634|	Q2_P40658,Q2_P28760,Q2_P21730,Q2_P03712,Q2_P09035	YES	YES	YES	1	1	1	1	1	1	1	1	1	1	1	1
Q2_P07482	0.296853	up	down	0.184077	0.148428	0.413406	-0.0693926	0.169129	0.197666	0.109062	0.491502	0.426758	0.0299401	0.264316	0.228792	0.572831	0.848795	0.53631	0.626709	0.646161	0.140099	0.359869	-0.359869	0.276839	C812963.1	CAGAACAGTTTCATCATCTCTTTTTGTAAGATTTTCAGCAGTAGTTTCGTTATATCCTGC	Smp_056440	U			superoxide dismutase [mn], putative	NP_001019636.1	|F GO:0004784|		YES	YES	YES	1	1	1	1	1	1	1	1	1	1	1	1
Q2_P07031	0.296853	up	down	-0.015678	0.413007	0.169389	0.498963	0.26642	0.234206	0.262992	0.886972	0.191015	0.977384	0.579591	0.409857	0.0505616	0.691985	0.0677926	0.596539	0.35172	0.340112	0.399244	-0.399244	0.333744	C812290.1	TAATTAACCGGCCATACAAAATTCTGTGTGTGTGTCAACCGTGATTTGTTTTGTACTTTT	gi|27657926	U			-	NP_620177.1	|GO:0004497||GO:0005507||GO:0004504||GO:0006518||GO:0016020||GO:0055114||GO:0008340|		YES	YES	YES	1	1	1	1	1	1	1	1	1	1	1	1
Q2_P19453	0.296853	up	down	0.981957	2.05523	1.1902	1.92188	1.53732	0.530735	0.34756	0.863577	0.0694825	0.76591	0.511632	0.370107	1.16485	-0.345121	0.497392	-0.656461	0.165164	0.825671	0.738039	-0.738039	0.818777	C802179.1	TCAGAGTATTTTCCCCATTTGAACACTTCCAAAATTCCTGGTCCATAGATCCAGTCCACA	Smp_173180.x	U			developmentally regulated GTP-binding protein 1 (drg 1), putative	NP_004138.1	|F GO:0005525|	Q2_P08466,Q2_P19453	YES	YES	YES	1	1	1	1	1	1	1	1	1	1	1	1
Q2_P26794	0.296853	up	down	0.224294	0.0680243	0.130462	0.0640983	0.12172	0.0748361	0.372901	0.385133	0.264374	0.499936	0.380586	0.0963143	0.432411	0.120942	0.404775	0.280253	0.309595	0.142119	0.270634	-0.270634	0.150259	C812484.1	GGTGATGTAGCTTATTCCTTATTACGTGATTCTGGATTATACTGATTAGCTAAGGTCTAA	Smp_127600	U			hypothetical protein	NP_689736.1	|P GO:0007049|	Q2_P38899,Q2_P40425,Q2_P06890,Q2_P26794,Q2_P26505,Q2_P07148	YES	YES		1	1	1	1	1	1	1	1	1	1	1	1
Q2_P07373	0.296853	up	down	0.061195	0.211234	0.0821248	0.0240379	0.0946478	0.0813509	0.50557	0.636003	0.337166	0.286845	0.441396	0.159938	0.314616	0.631099	0.262438	0.345474	0.388407	0.165384	0.30815	-0.30815	0.203998	C812848.1	GTATTAGAAGAGGTTGGAGCGTCTATTGCAATTGAATGAATATTATTGTATACACAGGCA	Smp_066740	U			mitochondrial 60S ribosomal protein L7/L12, putative	NP_002940.2	|F GO:0003735|	Q2_P35037,Q2_P07373,Q2_P06428,Q2_P15119	YES	YES	YES	1	1	1	1	1	1	1	1	1	1	1	1
Q2_P24920	0.296853	up	down	0.456091	0.537034	0.508933	0.477802	0.494965	0.0354528	-0.130628	0.420685	0.446456	0.414904	0.287854	0.279325	0.104826	0.222284	0.0449757	0.268066	0.160038	0.103008	0.314286	-0.314286	0.21282	C809510.1	TGAAACTTCCGGTACTACACGTTCAAATATTATGTCATCATCATCATCGACGACAACAAC	Smp_001390	U			hypothetical protein	NP_038464.1	|F GO:0000166|	Q2_P24920,Q2_P19152	YES	YES	YES	1	1	1	1	1	1	1	1	1	1	1	1
Q2_P26373	0.296853	up	down	0.454991	0.390652	0.327027	0.466069	0.409685	0.0643596	0.492045	-0.116722	0.32776	0.0983364	0.200355	0.265996	0.42071	0.124503	0.386616	0.174639	0.276617	0.148774	0.295552	-0.295552	0.186078	C811867.1	TCGAAAACTGATGTCTATGCGGAAAGATCCTCGACAAATATTTCATGGACTGGAACCTGG	Smp_021080.x	U			60S ribosomal protein L10, mitochondrial, putative	NP_054894.1	|F GO:0019843|	Q2_P14406,Q2_P34297,Q2_P26373,Q2_P14420,Q2_P34312	YES	YES	YES	1	1	1	1	1	1	1	1	1	1	1	1
Q2_P39046	0.296853	up	down	0.436746	1.02207	1.12209	0.260607	0.710378	0.425764	0.154931	1.11272	0.323885	0.262649	0.463545	0.438379	-0.231978	1.0256	-0.0518374	0.457324	0.299777	0.565107	0.491233	-0.491233	0.469059	JAP00503.C	TGTACGTGGAACATTCCGTGAGACATATATTCCAACTATAGAAGATACATATAGACAGGT	gi|76161853	U			-	NP_060064.2	|GO:0000166||GO:0003924||GO:0005525||GO:0005622||GO:0007165||GO:0007264||GO:0016020|	Q2_P39046	YES	YES	YES	1	1	1	1	1	1	1	1	1	1	1	1
Q2_P26736	0.296853	up	down	-0.0952199	-0.305998	0.759617	0.14982	0.127055	0.461011	0.342084	0.394879	1.35936	0.95859	0.763728	0.48531	0.780886	0.466775	0.725597	0.298032	0.567823	0.226043	0.486202	-0.486202	0.462025	C812400.1	CTACACTGATCACGGTTAATTAACTCTTATTGTTTGTTTGCTTGTTATGTTCCTGTTCAC	Smp_130540	U			alanine aminotransferase, putative	NP_597700.1	|F GO:0030170|		YES	YES	YES	1	1	1	1	1	1	1	1	1	1	1	1
Q2_P25275	0.296853	up	down	0.587371	0.153078	0.711726	-0.0265529	0.356406	0.350046	0.846258	1.03611	1.06299	0.777196	0.930638	0.140601	0.0634398	0.00903681	0.203407	0.0522229	0.0820267	0.0842506	0.456357	-0.456357	0.420867	C810008.1	TACAGCACGTGGTTTACGCTTATTAAGGCAAGATCCAGAAGAAACATTATTCTCTTTCAT	Smp_074010.x	U			8-oxoguanine DNA glycosylase, putative	NP_002533.1	|F GO:0004519|	Q2_P25275,Q2_P16818	YES	YES	YES	1	1	1	1	1	1	1	1	1	1	1	1
Q2_P41200	0.296853	up	down	0.657931	0.78633	0.643501	0.957383	0.761286	0.145644	0.95339	1.28178	0.38726	1.12204	0.936117	0.389698	-0.19828	-0.213722	-0.0670695	0.0473481	-0.107931	0.122659	0.529824	-0.529824	0.527937	JAP07889.C	CTCACGTTTACGACAAGTATGGTTATCATTAAAATATGAACAAAGGTGCTTAGTTGAACG	Smp_123680	U		X	Anoctamin, putative	NP_066010.1	|C GO:0016021|	Q2_P40438,Q2_P41200,Q2_P38687,Q2_P18088	YES	YES		1	1	1	1	1	1	1	1	1	1	1	1
Q2_P31817	0.296853	up	down	0.489786	0.781581	0.578516	0.953321	0.700801	0.207985	0.495731	0.672389	-0.141187	0.865358	0.473073	0.436442	0.0584457	0.0520412	0.0564651	0.166299	0.0833127	0.0553888	0.419062	-0.419062	0.368104	C907628.1	CTGATAAATCGTCATCATCACGAACGTGTTCTTCTTCTTTTTCTGTGATAAAAGAGAATG	Smp_062680	U			hypothetical protein	NP_078994.3	|F GO:0005525|	Q2_P32347,Q2_P12540,Q2_P32380,Q2_P37646,Q2_P11993,Q2_P31817,Q2_P16943,Q2_P12569	YES	YES		1	1	1	1	1	1	1	1	1	1	1	1
Q2_P07549	0.296853	up	down	0.0624998	0.22116	-0.0785874	0.287834	0.123226	0.164421	0.582565	0.692338	0.149356	0.662067	0.521582	0.252432	0.245533	0.605797	0.165561	0.513326	0.382554	0.210396	0.342454	-0.342454	0.25798	C813037.1	GCACTAAAGTATGAAGACGTCTGCTAGAAGATTATGGCTGTAAAATAAACCATATGCATT	Smp_068250	U			Protoporphyrinogen oxidase, chloroplast/mitochondrial precursor, putative	NP_001116236.1	|F GO:0008131|		YES	YES	YES	1	1	1	1	1	1	1	1	1	1	1	1
Q2_P22216	0.296853	up	down	0.611758	0.432034	0.524988	0.443121	0.502975	0.0835332	0.478962	0.366952	0.220937	0.326173	0.348256	0.106664	0.203414	-0.0520304	0.134263	0.00188504	0.0718829	0.117538	0.307705	-0.307705	0.20847	C805941.1	GTGAAGTGAATTTTTCACCAGATTGTGAAAGAGCATGTCTTTATCATCCGAACTTTTTCA	Smp_173320	U			tubulin tyrosine ligase-related	NP_055955.1	|F GO:0004835|	Q2_P20077,Q2_P37651,Q2_P22216,Q2_P36026	YES	YES	YES	1	1	1	1	1	1	1	1	1	1	1	1
Q2_P31715	0.296853	up	down	0.429203	0.455342	0.260764	0.629499	0.443702	0.150922	0.162366	0.420494	-0.0937847	0.42804	0.229279	0.248272	0.233205	0.111385	0.197701	0.32427	0.21664	0.0881209	0.29654	-0.29654	0.192308	C907424.1	GATGTACCTCGTACAGCTGAATTATATATACATAGATCAGGGCGTACTGCCAGAGCTAAT	Smp_131360	U			DEAD box ATP-dependent RNA helicase, putative	NP_065147.1	|F GO:0008026|	Q2_P10209,Q2_P29976,Q2_P27435,Q2_P31715,Q2_P38971,Q2_P17219,Q2_P37578,Q2_P40537,Q2_P16475	YES	YES	YES	1	1	1	1	1	1	1	1	1	1	1	1
Q2_P34221	0.296853	up	down	0.621088	0.490862	0.80561	0.550985	0.617137	0.136454	0.137453	0.320281	0.784456	0.241885	0.371019	0.285618	0.12919	-0.0206927	0.165937	0.0772189	0.0879132	0.0810372	0.358689	-0.358689	0.283061	C912238.1	AGATAAACCTAAACCATCACGTAAAGAAGCATTAGCTATGCTTGGTGGAGATCCTGTAAA	Smp_100030	U			ribosome biogenesis protein BMS1, putative	NP_055568.3	|F GO:0005525|	Q2_P02084,Q2_P34221,Q2_P36534,Q2_P04140,Q2_P29889	YES	YES		1	1	1	1	1	1	1	1	1	1	1	1
Q2_P27148	0.296853	up	down	0.271514	0.222061	0.386727	0.214316	0.273654	0.0795255	0.238931	0.237152	0.564305	0.217245	0.314408	0.166887	0.32786	0.0189858	0.324369	0.0870159	0.189558	0.160116	0.259207	-0.259207	0.138782	C813125.1	CGCCTCCTCCCCCTATCCAATTTCAGTAATTTTCTGCTTAATTTGAATTTAATACTTAGA	Smp_106080.x	U			NADH-ubiquinone oxidoreductase 39 kD subunit, putative	NP_004993.1	|F GO:0003854|	Q2_P33297,Q2_P27148,Q2_P13447	YES	YES	YES	1	1	1	1	1	1	1	1	1	1	1	1
Q2_P00622	0.296853	up	down	0.476477	0.740447	0.386979	0.668486	0.568097	0.164297	0.261601	0.150626	-0.443013	0.646966	0.154045	0.451305	0.524905	0.175436	0.503921	0.524171	0.432108	0.171391	0.38475	-0.38475	0.321427	C801631.1	AACGGGCTGAGTCTCGCCTGGAAGCTGCCGAAGGTCGTTTAAAGGAGCTTCAGTCAATTA	gi|256076629	U			-	NP_001018005.1	|GO:0003674||GO:0005575||GO:0008150|		YES	YES	YES	1	1	1	1	1	1	1	1	1	1	1	1
Q2_P38361	0.296853	up	down	0.677636	0.457844	0.670137	0.520533	0.581537	0.109706	0.612617	0.358248	0.43636	0.554517	0.490436	0.114648	0.0535386	-0.23238	0.284769	-0.0236661	0.0205653	0.213564	0.364179	-0.364179	0.29192	C921456.1	AATGTCCCATTTAGGTCGGCCAGATGGGCACAAAGTTGATAAGTATTCTCTAAAGCCTGT	Smp_187370	U			phosphoglycerate kinase	NP_620061.2	|F GO:0005524|	Q2_P38361	YES	YES	YES	1	1	1	1	1	1	1	1	1	1	1	1
Q2_P28856	0.296853	up	down	1.38776	2.43012	0.428748	1.19069	1.35933	0.824988	1.27148	0.993883	-1.53169	1.19607	0.482437	1.34785	0.318121	0.365729	0.615529	1.02502	0.581099	0.323413	0.807621	-0.807621	0.936701	C902787.1	TCAAGGATGTACTGGTCAAGCGTTGAACGATTTACATCATACTTTAACCTTGTTAAACAA	Smp_194650	U			hypothetical protein	NP_055454.1	|F GO:0005488|	Q2_P30568,Q2_P10773,Q2_P29106,Q2_P09354,Q2_P28850,Q2_P41594,Q2_P09127,Q2_P28856,Q2_P31403,Q2_P39336,Q2_P38692,Q2_P09119	YES	YES		1	1	1	1	1	1	1	1	1	1	1	1
Q2_P18034	0.296853	up	down	0.887589	0.760472	1.10835	0.724302	0.870179	0.173538	0.0997555	0.559651	0.460329	0.472738	0.398118	0.203757	-0.0964355	-0.000235996	0.118081	0.0822012	0.0259027	0.0954223	0.4314	-0.4314	0.390159	C800169.1	AACATTGAAATCTATGGGTATTGTCGATTTGTTTAATCCAGTAGCAGCTAATCTATCAGG	Smp_090080	U			serpin, putative	NP_001116224.1	|F GO:0004867|	Q2_P18034,Q2_P32872	YES	YES	YES	1	1	1	1	1	1	1	1	1	1	1	1
Q2_P38957	0.296853	up	down	0.169231	0.344296	0.249324	0.694405	0.364314	0.231402	0.137044	-0.0321997	0.2052	0.61403	0.231018	0.274153	0.499678	0.0730916	0.530355	0.338414	0.360385	0.209215	0.318572	-0.318572	0.226326	JAP08946.S	GTTTTTATCAGTTTCTCGTTTGGTGGTCTCATCGTTGGCCTGCAACTCATAACAATAATG	gi|226474378	U			-	NP_892007.1	-	Q2_P40521,Q2_P38957	YES	YES		1	1	1	1	1	1	1	1	1	1	1	1
Q2_P20369	0.296853	up	down	0.704225	0.675731	0.847096	0.632141	0.714798	0.0930467	0.479102	0.609777	0.625577	0.638607	0.588266	0.0737246	-0.160153	0.0650442	-0.0687916	-0.0888266	-0.0631817	0.0940468	0.413294	-0.413294	0.364693	C803371.1	TGTTCTCTCATCAACTGCTGAAGAAGTAGATGCAATGCTCCAACCAAGTACATGAAAAAA	Smp_150220.x	U			receptor protein tyrosine phosphatase n, (ia2), putative	NP_570857.2	|F GO:0005001|	Q2_P13604,Q2_P33465,Q2_P20369,Q2_P32620,Q2_P12806,Q2_P22559	YES	YES		1	1	1	1	1	1	1	1	1	1	1	1
Q2_P22046	0.296853	up	down	0.00405146	0.0476779	-0.0272583	-0.0789708	-0.013625	0.0533118	0.641086	0.543043	0.412269	0.58436	0.545189	0.097302	0.618372	0.547054	0.463195	0.512181	0.535201	0.0652498	0.355588	-0.355588	0.280877	C805723.1	TTCGTACTATACTGGTCAGGCTAATGCGTTTTACTAGTTCGACGTTTGATAAGATTTTTT	Smp_005290	U			cytochrome C1, putative	NP_001907.2	|F GO:0020037|		YES	YES	YES	1	1	1	1	1	1	1	1	1	1	1	1
Q2_P11482	0.296853	up	down	-0.439865	1.42779	2.43213	0.626806	1.01172	1.21737	1.81607	0.627278	1.4813	1.75682	1.42037	0.548478	-0.422412	1.40041	-0.682406	0.276814	0.143102	0.930946	0.858396	-0.858396	1.01589	C906661.1	CATGAGAAACGTCAGAGACAAGAGAAACCACTGTATGTTGTTTTTATACTCATTAGTTGT	Smp_014430	U			hypothetical protein	-	-	Q2_P11482	YES	YES		1	1	1	1	1	1	1	1	1	1	0	1
Q2_P32315	0.296853	up	down	0.0677145	0.11308	0.292469	0.0720221	0.136321	0.106087	0.305034	0.39351	0.75046	0.0338965	0.370725	0.295796	0.498331	0.441079	0.349868	0.362186	0.412866	0.069851	0.306637	-0.306637	0.210731	C908682.1	GAGTACAGTATATGGTGCGGAAACTCCAACTACTCGCCAAGTTATGAAGGAAATGTATTC	Smp_038630	U			mitochondrial import inner membrane translocase subunit tim22, putative	NP_037469.2	|F GO:0015450|	Q2_P32315	YES	YES	YES	1	1	1	1	1	1	1	1	1	1	1	1
Q2_P35980	0.296853	up	down	0.202818	0.191807	0.394996	0.363407	0.288257	0.105898	0.247638	0.469909	1.08843	0.32222	0.532049	0.382247	0.32506	0.172736	0.277861	0.0397694	0.203856	0.12657	0.341388	-0.341388	0.261534	C915749.1	AGATTCCCATCCACTGGCTGCCTACAATTTAGCATGTCTTATTCTGGATTCTGAAGAGCC	Smp_148280	U			hypothetical protein	-	-	Q2_P41557,Q2_P35980	YES	YES		1	1	1	1	1	1	1	1	1	1	1	1
Q2_P27488	0.296853	up	down	0.451579	0.490394	0.684254	0.733485	0.589928	0.139706	0.190385	-0.0486099	-0.135228	0.040255	0.0117006	0.139007	0.47504	0.5791	0.291764	0.582209	0.482028	0.13627	0.361219	-0.361219	0.290531	C900156.1	CTGCAAGAAAACCGAAAACACCTGCGGCAACTGCTTCAGTAAATACTGCTGCATCAAAAC	Smp_130330	U			hypothetical protein	-	|F GO:0005515|	Q2_P27488	YES	YES		1	1	1	1	1	1	1	1	1	1	1	1
Q2_P19372	0.296853	up	down	0.700872	0.766763	0.581856	0.901368	0.737715	0.133261	0.79441	0.674004	0.76536	0.693963	0.731934	0.057208	0.0595366	-0.18867	-0.0261836	-0.274075	-0.107348	0.151492	0.4541	-0.4541	0.428884	C802080.1	TCTGCTCAAATCTCAATGTTACAAGCCATGCATTGAACCCTTCACAACCCCTCCTGTTAA	Smp_155050	U		X	agrin, putative	NP_940978.2	|F GO:0005509|		YES	YES		1	1	1	1	1	1	1	1	1	1	1	1
Q2_P40191	0.296853	up	down	0.48248	0.367733	0.667788	0.240844	0.439711	0.181271	0.24741	0.114064	0.26246	0.182257	0.201548	0.0679196	0.17102	0.199437	0.156651	0.159648	0.171689	0.0195064	0.270983	-0.270983	0.161289	JAP01280.S	CGATTCCAGATCATATTCTGAGAACACCAGAACGTCTTTCGCCACTCTTTATCAAGTTAT	Sjc_0313970	U			-	NP_006289.2	-	Q2_P40191,Q2_P38725	YES	YES		1	1	1	1	1	1	1	1	1	1	1	1
Q2_P27406	0.296853	up	down	0.531705	0.380748	0.506809	0.257721	0.419246	0.126342	0.418787	0.318601	0.468488	0.375187	0.395266	0.0637585	-0.0658267	0.2247	0.166673	-0.0421287	0.0708545	0.146397	0.295122	-0.295122	0.197093	C900051.1	TTACAACTATGCAATGATATCGTACAACAAAGTGAATCTTCCGACGGACTTTACGATCTG	Smp_007970	U			hypothetical protein	NP_057122.2	|P GO:0042254|	Q2_P36600,Q2_P27406,Q2_P16348	YES	YES	YES	1	1	1	1	1	1	1	1	1	1	1	1
Q2_P21678	0.296853	up	down	0.169639	0.315284	0.0453071	0.289139	0.204842	0.12382	0.391405	0.530821	-0.167025	0.542151	0.324338	0.334671	0.290657	0.628045	0.271549	0.449956	0.410052	0.165883	0.313077	-0.313077	0.223514	C805213.1	GACTAAACGATGAGATAGCATTTATTATACGTCGTGTGATAAGAGTCACTTGTTGATATG	gi|226480566	U			-	NP_056515.2	|GO:0016226||GO:0005829||GO:0005634||GO:0051539||GO:0005739||GO:0005515||GO:0005506|		YES	YES	YES	1	1	1	1	1	1	1	1	1	1	1	1
Q2_P24927	0.296853	up	down	-0.0513293	0.21368	0.0190788	0.16124	0.0856673	0.122883	0.203514	0.397715	0.386333	0.350752	0.334579	0.0896368	0.31118	0.614145	0.37608	0.546408	0.461953	0.141894	0.294066	-0.294066	0.19606	C809520.1	CCGACTGACCTTAAGTACTGAAATATCGTCCTATTAAATAATAGACTGTAGCTAGTTATG	Smp_054410	U			Adenine phosphoribosyltransferase, putative	NP_000476.1	|F GO:0003999|		YES	YES	YES	1	1	1	1	1	1	1	1	1	1	1	1
Q2_P07170	0.296853	up	down	0.0118378	0.230683	0.0573816	0.0666894	0.091648	0.0957385	0.168809	0.537077	0.222558	0.290305	0.304687	0.162706	0.503754	0.875239	0.494297	0.74878	0.655517	0.187972	0.350618	-0.350618	0.279849	C812525.1	GCTGCAGCGGTCTAATTTTGTTGGTAATTTCAACTATTATGAGACAATATAATCCAGTAG	Smp_033670.x	U			ATP synthase gamma subunit, putative	NP_001001973.1	|F GO:0046872|	Q2_P30169,Q2_P07170,Q2_P30178	YES	YES	YES	1	1	1	1	1	1	1	1	1	1	1	1
Q2_P07450	0.296853	up	down	0.318861	0.593147	0.459478	0.620977	0.498116	0.138746	0.0583956	0.143956	-0.0904704	0.309839	0.10543	0.167189	0.200803	0.364978	0.245859	0.395072	0.301678	0.0931325	0.301741	-0.301741	0.208028	C812929.1	GTAAACTTCAACCACATCATTCTTGTGATCTGTTCAGTAGTTTATCGCTAACTGGTATAT	Smp_170030	U			sh3 domain-binding glutamic acid-rich-like protein	XP_002345490.1	|C GO:0005634|	Q2_P07450,Q2_P35527	YES	YES		1	1	1	1	1	1	1	1	1	1	1	1
Q2_P17330	0.296853	up	down	0.266559	0.0515156	0.524858	0.170671	0.253401	0.201216	0.448334	0.453705	0.986079	0.286461	0.543645	0.304994	0.453295	0.0444638	0.364298	0.0444556	0.226628	0.213465	0.341224	-0.341224	0.267056	C919114.1	CTGCCCCCGGTTGATCAACTCGACCCTGATTTTAAGATTATTATATAAATGTTTATAGTT	Smp_080610	U			hypothetical protein	NP_001129470.1	-	Q2_P21589,Q2_P05102,Q2_P17330,Q2_P02518	YES	YES		1	1	1	1	1	1	1	1	1	1	1	1
Q2_P01699	0.296853	up	down	0.305116	0.499689	0.466729	0.643746	0.47882	0.138991	0.183248	0.269612	0.627957	0.322517	0.350833	0.193461	0.111244	-0.0156968	0.116474	0.130559	0.0856452	0.068052	0.3051	-0.3051	0.214445	C803699.1	GAAAGTTATTGCAGCTAAACGTGGTGGAATAACAACTATCATTTTACCAGAAACAAATCG	Sjc_0044150	U			-	NP_004784.2	-		YES	YES	YES	1	1	1	1	1	1	1	1	1	1	1	1
Q2_P19547	0.296853	up	down	0.150268	0.152742	0.147813	0.116398	0.141805	0.0170572	0.33416	0.357751	0.463472	0.263291	0.354669	0.082902	0.215755	0.148759	0.193882	0.233188	0.197896	0.0364922	0.231457	-0.231457	0.105686	C802289.1	CTCCTTTCTACGATATCATGTCTCAAATAATAAAAGCGGGTTGTCGAGCAAGTATTTTTT	Smp_180060	U			coenzyme q10 biosynthesis protein, putative	NP_057222.2	|F GO:0046914|	Q2_P19547,Q2_P07465	YES	YES	YES	1	1	1	1	1	1	1	1	1	1	1	1
Q2_P30293	0.296853	up	down	1.36075	0.703016	0.614519	0.628805	0.826773	0.358093	-0.00390787	0.0115804	0.372291	0.23802	0.154496	0.182508	0.416941	0.481446	0.348073	-0.0817141	0.291187	0.254496	0.424152	-0.424152	0.391839	C904782.1	ATGCAGATTCCTGGATGTTCTGGTCCAAAAATCACTTCAATTATGGAAAAATATCCTACT	Smp_151510	U			hypothetical protein	NP_079404.3	|F GO:0003677|	Q2_P30293,Q2_P30252,Q2_P10473	YES	YES		1	1	1	1	1	1	1	1	1	1	1	1
Q2_P08574	0.296853	up	down	1.53694	0.809372	0.559282	1.99775	1.22584	0.660902	0.495047	0.459144	1.39452	-0.225018	0.530922	0.664248	-0.138334	0.283854	-0.183724	0.623895	0.146423	0.381641	0.634394	-0.634394	0.704886	C901991.1	CCATCCCATGAATTCTGAGTCCACTTTTAAAGCAAATCATCAAGTGAATAGTTTCAAAAC	Smp_148740	U			hypothetical protein	-	|C GO:0016020|	Q2_P08574,Q2_P28282	YES	YES		1	1	1	1	1	1	1	1	1	1	1	1
Q2_P36466	0.296853	up	down	0.40931	1.16105	0.448686	1.10573	0.781194	0.407624	0.784978	0.683062	-0.036035	1.66036	0.773091	0.695264	0.0356234	0.450715	-0.45754	0.34561	0.093602	0.407495	0.549296	-0.549296	0.57941	C916637.1	TAATTGTATTGATGTATGCTCTACTTGGAGACAAACAGCGCTTGACAATTGTTTATGGCA	Smp_097500	U			hypothetical protein	NP_116264.2	|F GO:0005515|	Q2_P36466,Q2_P33708	YES	YES		1	1	1	1	1	1	1	1	1	1	1	1
Q2_P13060	0.296853	up	down	0.278137	0.514146	0.158469	0.34307	0.323455	0.148349	0.598989	0.449858	0.49836	0.763636	0.577711	0.138641	0.0259886	0.0964344	0.016461	0.132197	0.0677702	0.0558294	0.322979	-0.322979	0.243668	C909810.1	GGTGAATGTTCATGTTTAAGTGATGCAGCAGATAATCCTTCACCGAAAAAAGATTCAAAT	Smp_008100	U			hypothetical protein	-	|F GO:0005198|	Q2_P02945,Q2_P22133,Q2_P10836,Q2_P13060,Q2_P30631,Q2_P32744	YES	YES		1	1	1	1	1	1	1	1	1	1	1	1
Q2_P19509	0.296853	up	down	0.438543	0.264986	0.734734	0.476619	0.47872	0.193945	-0.128653	0.0431559	0.291951	0.206307	0.10319	0.185848	0.501394	0.182667	0.427014	0.303074	0.353537	0.140242	0.311816	-0.311816	0.227228	C802246.1	CCTCGATATTTAGCGCAACTAGTCGACATCATAACTAACTGACTAACATTTTTCATATGA	Smp_042160.x	U			fructose 1,6-bisphosphate aldolase, putative	NP_005156.1	|F GO:0004332|		YES	YES	YES	1	1	1	1	1	1	1	1	1	1	1	1
Q2_P19558	0.296853	up	down	0.731183	0.524059	1.0485	0.521996	0.706435	0.248261	0.0979687	0.253259	0.0407697	0.31219	0.176047	0.127662	0.426748	-0.129175	0.512607	0.172607	0.245696	0.288613	0.376059	-0.376059	0.323092	C802302.1	GATGCCCGCCTTCGCTAAGTGGCGTTGTGTTTTTGAAAAATCTCTTCACACACACCCTCT	gi|256078562	U			-	NP_005156.1	|GO:0006096||GO:0004332||GO:0007498|		YES	YES	YES	1	1	1	1	1	1	1	1	1	1	1	1
Q2_P29267	0.296853	up	down	0.406041	0.373873	-0.0160241	0.0973498	0.21531	0.207325	0.760092	0.213687	0.967836	0.538079	0.619923	0.322706	0.200791	0.49824	-0.0793245	0.421621	0.260332	0.259182	0.365188	-0.365188	0.306933	C903382.1	TCTGGTTGGTCTGTTCAAGTGTTAGATACATTTTCATGGAAGCTTGCTCACTGTGCCAGC	Smp_150980.x	U			P53 inducible protein-related	NP_001032409.2	|C GO:0005737|	Q2_P17961,Q2_P33479,Q2_P08616,Q2_P28323,Q2_P29267,Q2_P38635,Q2_P06680,Q2_P26272,Q2_P39264,Q2_P39942	YES	YES	YES	1	1	1	1	1	1	1	1	1	1	1	1
Q2_P00771	0.296853	up	down	0.728001	0.785544	0.923228	0.604789	0.76039	0.132174	0.323606	0.46945	-0.0262295	1.0928	0.464906	0.467422	-0.019261	0.00730875	0.20473	0.0164413	0.0523047	0.102739	0.425867	-0.425867	0.399026	C801867.1	GTTGTATGGCAGATAAACAACTTTATTCTATGTTACTCGCTGATGAACCAGCTGAATAAT	Smp_068510	U			neuronal calcium sensor, putative	NP_602293.1	|F GO:0005509|		YES	YES	YES	1	1	1	1	1	1	1	1	1	1	1	1
Q2_P27286	0.296853	up	down	0.461132	0.489773	0.669763	0.358089	0.494689	0.129693	0.128859	0.341151	0.673392	0.140709	0.321028	0.254302	0.212047	-0.0439218	0.173911	0.125554	0.116898	0.112904	0.310872	-0.310872	0.227393	C813326.1	CCCTTCTGTTTACCTTTCTGTGTCCCAATGTATTACTATCTAAATAGATTGAATAGTCTC	Smp_006860.x	U			hypothetical protein	NP_932159.1	|F GO:0008270|		YES	YES		1	1	1	1	1	1	1	1	1	1	1	1
Q2_P32487	0.412471	up	down	1.81564	2.4377	2.20314	1.06964	1.88153	0.598964	0.490957	0.886745	-0.641866	1.17117	0.476752	0.796205	0.347549	-0.162061	0.414453	-0.283342	0.0791495	0.353105	0.812477	-0.812477	0.978197	C909015.1	GAATAAATCAAAACTGTCCAATTCCCTCAAATCACAATCATTACACAGGCGTGGAGATCT	Smp_144130	U			lachesin	NP_002329.2	|F GO:0005515|	Q2_P12665,Q2_P32487	YES	YES	YES	1	1	1	1	1	1	1	1	1	1	1	1
Q2_P02250	0.412471	up	down	0.164065	0.111078	0.459939	0.170607	0.226422	0.157943	0.742371	0.703942	0.58359	0.472523	0.625607	0.122434	0.0350223	0.233317	0.0407305	0.214581	0.130913	0.107726	0.327647	-0.327647	0.25326	C804625.1	CTGTTTGTGACACTGGTCGTGTCACTTCAGTTTCAACGCGAAAGACGACTAACCGCAATC	Smp_166820	U			hypothetical protein	NP_065941.2	|F GO:0003677|	Q2_P12525,Q2_P02250,Q2_P32329	YES	YES		1	1	1	1	1	1	1	1	1	1	1	1
Q2_P02358	0.412471	up	down	0.312529	1.37123	1.17417	1.21774	1.01892	0.478449	-0.576835	-0.0135252	-0.0864685	0.49569	-0.0452847	0.438902	0.41974	0.795018	0.732747	0.703031	0.662634	0.166404	0.545422	-0.545422	0.579592	C804804.1	GGGGCATCTTTAGCTTTAGTCATTGAATGTATTCGTTGTTTGGCTAACTTAATTTGTGAT	Smp_129590	U			hypothetical protein	NP_056355.2	|F GO:0003677|	Q2_P31573,Q2_P11775,Q2_P26035,Q2_P06459,Q2_P21406,Q2_P27839,Q2_P26020,Q2_P06448,Q2_P02358,Q2_P08155	YES	YES		1	1	1	1	0	1	1	1	1	1	1	1
Q2_P28095	0.412471	up	down	0.624009	1.01325	0.912547	0.774737	0.831135	0.169188	0.144612	0.79522	-0.0508716	0.884791	0.443438	0.466255	0.064177	-0.077447	0.0908422	0.124652	0.0505561	0.0888511	0.44171	-0.44171	0.424303	C901684.1	ATCAGGAACAGCATCCACTCTTCTGTTACCTCATGGAACATTGGCCTATTGTAATAGAAA	Smp_069240	U			voltage-gated potassium channel, putative	NP_000208.2	|C GO:0016021|	Q2_P36152,Q2_P28095,Q2_P15882	YES	YES	YES	1	1	1	1	1	1	1	1	1	1	1	1
Q2_P07123	0.412471	up	down	-0.139526	0.149204	0.146737	0.255802	0.103054	0.169524	0.372402	0.581153	0.610863	0.553847	0.529566	0.107332	0.205769	0.378164	0.186987	0.325402	0.274081	0.0925905	0.302234	-0.302234	0.216391	C812438.1	CGCAGATTCAATAGCGACAAGTTTATTACCATCAAGAGCTAAATGGTGTATATTTGGTAA	Smp_150610	U		X	hypothetical protein	NP_071446.2	|C GO:0005739|	Q2_P07123	YES	YES	YES	1	1	1	1	1	1	1	1	1	1	1	1
Q2_P20063	0.412471	up	down	0.840379	0.938207	0.717517	0.72353	0.804908	0.105335	0.726119	0.517968	0.0729939	0.772843	0.522481	0.319483	-0.0143533	-0.126058	0.0585039	-0.0752444	-0.0392879	0.0795965	0.429367	-0.429367	0.408529	C802947.1	CTCCATTCACTTTGGGCTCTGAATGTACTGGAATTATTAGTGAAGTCGGTGAAAAAGTGA	Smp_159230	U			quinone oxidoreductase, putative	NP_065978.1	|F GO:0008270|		YES	YES	YES	1	1	1	1	1	1	1	1	1	1	1	1
Q2_P24805	0.412471	up	down	0.130654	0.0920036	0.150922	0.0433679	0.104237	0.0473712	0.685003	0.946689	0.697651	0.746418	0.76894	0.121422	0.181437	0.347364	0.155659	0.210913	0.223843	0.0853851	0.365673	-0.365673	0.312932	C809360.1	GGTCACATTGGCATTTGTTCTTCACTCTTCTAGTCAATGTAATTCTGTATAGTTTCCATA	Smp_053800	U			mitochondrial carrier, putative	NP_055157.1	|F GO:0005488|		YES	YES	YES	1	1	1	1	1	1	1	1	1	1	1	1
Q2_P14314	0.412471	up	down	0.312481	0.434528	0.475994	0.786021	0.502256	0.201506	0.434122	0.721776	0.209991	0.481884	0.461943	0.209893	-0.0939502	0.148024	0.129856	0.00179236	0.0464307	0.113989	0.336877	-0.336877	0.270078	C912179.1	GCGGTTGTTGGATACACAGAAAATACAGTCCAGTCTAATCTATCAAAACAATTTGTAACT	Smp_047330	U			hypothetical protein	NP_005372.2	|F GO:0000166|	Q2_P14314,Q2_P12157	YES	YES		1	1	1	1	1	1	1	1	1	1	1	1
Q2_P25357	0.412471	up	down	0.392837	0.625431	0.760459	0.493432	0.56804	0.159772	0.00818072	-0.121483	1.07004	-0.0520587	0.226169	0.565069	0.210813	0.413486	0.344928	0.499434	0.367165	0.121903	0.387125	-0.387125	0.345781	C810106.1	GATGGCGTCCCAGATTATTTAGAAGATTCCGATAATGATGGTATACCGAATTATTTAGAT	Smp_186850	U	X		hypothetical protein	NP_009043.1	|F GO:0005198|		YES	YES		1	1	1	1	1	1	1	1	1	1	1	1
Q2_P35595	0.412471	up	down	0.231083	0.0839859	0.428103	0.00882118	0.187998	0.184779	1.09243	1.63483	1.80884	1.3017	1.45945	0.322707	-0.00599465	0.263884	0.205205	0.148987	0.15302	0.115925	0.600157	-0.600157	0.666602	C915271.1	GCTAGAGTTGCTTTATGTTTTGGTCTTATTTGTGCAGTTGGTATAAGTATAGTAGCGAAT	Smp_006760	U			fasting-inducible integral membrane protein tm6p1-related	NP_848549.3	|C GO:0016021|	Q2_P40679,Q2_P41433,Q2_P35595,Q2_P38545	YES	YES	YES	1	1	1	1	1	1	1	1	1	1	1	1
Q2_P00204	0.412471	up	down	0.808487	1.15892	0.726132	0.755929	0.862366	0.200611	-0.0469419	0.65316	-0.303624	0.538318	0.210228	0.459714	0.0895843	0.469989	0.0357732	0.371042	0.241597	0.211652	0.438064	-0.438064	0.423331	C800634.1	CAGATTCACCTAGATTACGTACATCATTTTCTAGTGAAACACGACATCGTAATTCATCAT	Smp_138210	U			hypothetical protein	NP_000385.1	|F GO:0005212|	Q2_P00204	YES	YES		1	1	1	1	1	1	1	1	1	1	1	1
Q2_P18273	0.412471	up	down	-0.0765041	0.177521	-0.0605383	-0.011754	0.00718113	0.116852	0.65323	0.840251	0.174585	0.552888	0.555239	0.28032	0.380719	0.849242	0.404238	0.737045	0.592811	0.23601	0.385077	-0.385077	0.344233	C800445.1	GTAACTTTCATCTCTTTTTAGTGGATATTAAAATAGCAGTAGTCTTTTGTGCCGCTAGCT	Smp_052060	U			succinyl-CoA synthetase-related	NP_003840.2	|F GO:0005524|		YES	YES	YES	1	1	1	1	1	1	1	1	1	1	1	1
Q2_P19548	0.412471	up	down	0.816975	0.8603	-0.243153	1.2101	0.661056	0.627974	0.927347	0.823396	1.04769	0.855118	0.913388	0.0995425	-0.121973	0.0735399	-0.34103	0.325478	-0.0159962	0.283725	0.519483	-0.519483	0.547892	C802290.1	GTAGAAGAAACTGATTCACTAATTTTTTCTTCGATCTATGACTCTTTAGTACCTTCTGGC	Smp_154010.x	U			hypothetical protein	-	|F GO:0003779|	Q2_P03426,Q2_P01245,Q2_P11706,Q2_P36702,Q2_P19548,Q2_P37412,Q2_P06260,Q2_P25791,Q2_P00976,Q2_P17056	YES	YES		1	1	1	1	1	1	1	1	1	1	1	1
Q2_P13547	0.412471	up	down	0.76899	0.443439	0.432779	0.603583	0.562198	0.15846	1.04877	0.726978	-0.159711	1.19593	0.702991	0.607558	0.13129	-0.181092	0.247018	0.122759	0.0799937	0.183051	0.448394	-0.448394	0.440784	C910675.1	CCTGATTTTTCACGACTAACAGATCCCCAAGTATGGGCTGATGCTGCTACACAGATTTTT	Smp_028690	U			sodium/chloride dependent transporter, putative	NP_004202.2	|F GO:0005328|	Q2_P32110,Q2_P10296,Q2_P13547,Q2_P12305	YES	YES	YES	1	1	1	1	1	1	1	1	1	1	1	1
Q2_P17619	0.412471	up	down	0.345736	0.170702	0.442866	-0.0114506	0.236963	0.200273	0.204538	0.178503	0.447115	0.0593106	0.222367	0.162625	0.493932	0.214982	0.475823	0.198322	0.345765	0.160947	0.268365	-0.268365	0.168887	C920065.1	CTTACATGATGTCAGAGCATAACTGCTTGATCGATATCGTTTGGTTTTTATATGTATCTC	Smp_012200	U			zinc finger protein, putative	NP_001010851.1	|F GO:0003677|		YES	YES	YES	1	1	1	1	1	1	1	1	1	1	1	1
Q2_P19625	0.412471	up	down	0.573116	0.537953	-0.331936	0.952995	0.433032	0.543498	0.875018	0.261106	-0.538383	0.892169	0.372478	0.674462	0.697738	0.39373	0.620369	0.646293	0.589532	0.134437	0.465014	-0.465014	0.467629	C802383.1	CTATGGGTGCAAATGCAGCGTACATTTATATTCGTGGTGAATTTTATAATGAAGCATCAA	Smp_010710.x	U			NADH-ubiquinone oxidoreductase flavoprotein 1 (ndufv1), putative	NP_009034.2	|F GO:0010181|	Q2_P29496,Q2_P19625	YES	YES	YES	1	1	1	1	1	1	1	1	1	1	1	1
Q2_P38866	0.412471	up	down	0.461928	0.21455	0.563954	1.02746	0.566974	0.340243	0.245773	1.1193	0.425952	0.174193	0.491304	0.431855	-0.538434	0.57799	0.483717	0.461757	0.246257	0.525552	0.434845	-0.434845	0.422143	JAP05572.S	ACTAAGAAAATTGAAAGCGGAACCTCCAAGAGGATTACCTAATGTGATGAGATATGGTTA	gi|256084326	U			-	-	-	Q2_P40385,Q2_P38866	YES	YES		1	1	1	1	1	1	1	1	1	1	1	1
Q2_P22598	0.412471	up	down	0.109441	0.391622	-0.237159	0.235813	0.124929	0.267562	0.606976	0.593003	0.472135	0.912702	0.646204	0.187697	0.203868	0.142703	0.339238	0.411391	0.2743	0.122868	0.348478	-0.348478	0.292671	C806463.1	GTTCTCAATCACTTGTTTATAAATATGCGAGTTTTGAAAGGTTATCACCTGTTACACCGT	gi|256077328	U			-	NP_001136121.1	-		YES	YES		1	1	1	1	1	1	1	1	1	1	1	1
Q2_P13509	0.412471	up	down	0.816309	0.781055	0.385335	1.05067	0.758343	0.275963	0.0126421	0.0840841	0.0175429	0.305732	0.105	0.137731	0.400929	0.291801	0.0500527	0.364787	0.276892	0.157891	0.380078	-0.380078	0.340823	C910559.1	ACCCGCACTATCATCCTATGTGGTTTCCCGAATGTTGGAAAGTCGAGCTTTATCAACAAA	Smp_133350	U			nucleolar GTP-binding protein, putative	NP_036473.2	|F GO:0005525|	Q2_P31837,Q2_P13509,Q2_P22254	YES	YES	YES	1	1	1	1	1	1	1	1	1	1	1	1
Q2_P20765	0.412471	up	down	0.0499591	0.378945	0.216629	0.496784	0.285579	0.19459	-0.0779491	0.309075	0.16384	0.0671983	0.115541	0.162853	0.431108	0.820045	0.412704	0.740596	0.601113	0.209592	0.334078	-0.334078	0.271464	C803939.1	GGGTTGTGCATTGCGTAGTTGAAGGAAGTTGGATTACATGTAACAACATTCATAAATATT	Smp_055210	U			Microsomal GST-3	NP_004519.1	|F GO:0016740|	Q2_P36113,Q2_P20765	YES	YES	YES	1	1	1	1	1	1	1	1	1	1	1	1
Q2_P05303	0.412471	up	down	0.0607326	0.496219	0.534454	0.722512	0.453479	0.279888	0.827325	1.29572	1.91404	1.72129	1.43959	0.483053	-0.166628	0.112259	-0.084885	-0.000225139	-0.0348697	0.119316	0.619401	-0.619401	0.706528	C809785.1	CGTCTAGTTTAAATCGTCATCATAAAAAACGTATGAGTTTAGCTGCTGCTATACGTTTAC	Smp_016600	U			solute carrier family 1 (glial high affinity glutamate transporter, putative	NP_004162.2	|C GO:0016021|	Q2_P21163,Q2_P09391,Q2_P17398,Q2_P37817,Q2_P05303	YES	YES	YES	1	1	1	1	1	1	1	1	1	1	1	1
Q2_P39008	0.412471	up	down	0.291835	0.457431	0.571364	0.468446	0.447269	0.11563	0.329115	0.740847	0.553708	0.328753	0.488106	0.199042	0.0572845	-0.0197427	-0.0592932	0.133195	0.0278608	0.0852895	0.321079	-0.321079	0.252259	JAP11706.S	GCGCTTCTAATGCTGATAACTGTAAATCGTCAGCGTAATTATTTAGTTTCTCATCTAAGA	Sjc_0089650	U			-	-	-	Q2_P39008	YES	YES		1	1	1	1	1	1	1	1	1	1	1	1
Q2_P38263	0.412471	up	down	0.688188	0.30941	0.475308	0.460098	0.483251	0.155798	0.244279	0.215057	-0.00472787	0.0823677	0.134244	0.116394	0.185443	0.370122	0.393461	0.0395871	0.247153	0.166752	0.288216	-0.288216	0.202397	C920850.1	GGTGTTCATGAATGCATGGAACTTTCGATGTTTATTGGATTCATTTAAACAAATCGGGTA	Smp_048080	U		X	hypothetical protein	NP_060297.1	|F GO:0005524|	Q2_P30719,Q2_P10924,Q2_P38263,Q2_P25503,Q2_P17787,Q2_P39295	YES	YES		1	1	1	1	1	1	1	1	1	1	1	1
Q2_P07603	0.412471	up	down	0.094376	-0.0826869	0.16698	-0.175259	0.000852556	0.157416	0.547113	0.460506	0.376719	0.635556	0.504973	0.111436	0.455295	0.646377	0.362647	0.533803	0.499531	0.120322	0.335119	-0.335119	0.273942	C813107.1	CGTTTTCACACATGTACTGGTGTTTTCTATGTGAAAAGCCACATAATCTATATACGATTG	Smp_147400	U			P53 regulated pa26 nuclear protein sestrin, putative	NP_055269.1	|F GO:0005515|		YES	YES	YES	1	1	1	1	1	1	1	1	1	1	1	1
Q2_P26486	0.412471	up	down	1.61541	1.79769	1.47134	1.51795	1.6006	0.144458	1.49412	0.72014	1.96969	0.790632	1.24365	0.596981	0.893329	-1.53617	-0.614527	0.0992561	-0.289528	1.03442	0.851571	-0.851571	1.06213	C812023.1	GAGATCGCTATTGAATTTACAAGAACATCAGTCTAACAGTTGCAACGATACCAATAACAT	gi|256087232	U			-	NP_877954.1	-		YES	YES		1	1	1	1	1	1	1	1	1	0	1	1
Q2_P05323	0.412471	up	down	0.486628	0.431015	0.662234	0.303624	0.470875	0.148804	0.253972	0.482192	0.206939	0.458974	0.350519	0.140282	-0.0815887	0.212438	0.0661046	0.0759061	0.0682151	0.120146	0.296537	-0.296537	0.215433	C809821.1	ATCAGAATGGATCGTCGACAAATACAACAACGTTACAAGACAGCATTCTGTATACTGAAG	Smp_142970	U			palmitoyl-protein thioesterase, putative	NP_000301.1	|F GO:0008474|	Q2_P05323	YES	YES	YES	1	1	1	1	1	1	1	1	1	1	1	1
Q2_P12225	0.412471	up	down	0.896464	0.995693	1.07885	1.15118	1.03055	0.109664	0.0573546	0.0884487	0.485808	0.438292	0.267476	0.225868	-0.246592	0.343336	-0.111572	0.417205	0.100594	0.328998	0.466206	-0.466206	0.474862	C908066.1	GTTAAACGATTACAAAATGGCTGAAATGGATGTACATCAAGACAGTCGACAATTCACCAG	Smp_164020	U		X	hypothetical protein	NP_112210.1	|F GO:0003779|		YES	YES		1	1	1	1	1	1	1	1	1	1	1	1
Q2_P18217	0.412471	up	down	1.04798	1.38059	0.387849	1.22915	1.01139	0.437366	1.12716	0.399604	-0.100585	1.12937	0.638888	0.60085	0.348488	-0.494265	0.385991	-0.143797	0.0241045	0.421539	0.558128	-0.558128	0.61634	C800380.1	AACGAATTCTCTTTGATCAGTTCCATAGTATTCATTATCCATCTGGTTTTATTCCTCGAG	Smp_154140	U			site-1 peptidase (S08 family)	NP_003782.1	|F GO:0008233|	Q2_P15346,Q2_P18217,Q2_P39204,Q2_P35270	YES	YES	YES	1	1	1	1	1	1	1	1	1	1	1	1
Q2_P10748	0.412471	up	down	1.76781	1.77693	0.688034	1.38843	1.4053	0.511296	0.0947489	-0.242174	-0.430777	0.051314	-0.131722	0.249282	1.03231	1.00327	0.475878	0.158884	0.667586	0.42475	0.647055	-0.647055	0.753135	C905138.1	ACAGATGTAGTCTCCTGTGCTGATGAAACATTGTCCGGTTTGCAATCAATTTTAGTACAG	Smp_162590	U			hypothetical protein	NP_060542.4	|F GO:0005488|	Q2_P34432,Q2_P14525,Q2_P10748,Q2_P30536,Q2_P07611,Q2_P06745,Q2_P04108,Q2_P23520,Q2_P26348	YES	YES		1	1	1	1	1	1	1	1	1	1	1	1
Q2_P29256	0.412471	up	down	0.550619	0.692019	0.395011	0.479019	0.529167	0.125822	0.375387	0.864829	0.89273	1.12455	0.814374	0.314963	-0.318138	0.0501732	-0.218196	0.390768	-0.023848	0.317156	0.439898	-0.439898	0.436922	C903368.1	AGAATATCGTATACCTGCTGATACTGTAGACGACGGTCGGTGTCATTTATTAGTTTACTG	Smp_167180	U			hypothetical protein	-	-		YES	YES		1	1	1	1	1	1	1	1	1	1	1	1
Q2_P33352	0.412471	up	down	0.185988	0.0422472	0.212477	0.103337	0.136012	0.0778973	0.41143	0.400911	0.360823	0.309422	0.370647	0.0462752	0.224822	0.321536	0.119055	0.131903	0.199329	0.0941181	0.235329	-0.235329	0.123982	C910535.1	AGAGCTACTTCACGATACGAGGTTGCGTCTTTTACGAGCGAACTATGAAAAAGCGGAAGT	Smp_135900	U			DNA double-strand break repair rad50 ATPase, putative	NP_055925.2	|F GO:0003779|	Q2_P33352,Q2_P13499,Q2_P22964,Q2_P37632,Q2_P38752,Q2_P31719,Q2_P17260,Q2_P40215	YES	YES		1	1	1	1	1	1	1	1	1	1	1	1
Q2_P18275	0.412471	up	down	0.34843	0.400129	0.297404	0.332536	0.344625	0.0427049	0.111953	0.0720793	-0.0886954	0.150576	0.0614782	0.10512	0.401281	0.317563	0.353083	0.392342	0.366067	0.0385213	0.25739	-0.25739	0.157907	C800447.1	GTTGACTTGTGTGTGCGCTTGGTTTCTATAAACATGACCTTTCTAATTAGTTTATTACTC	Smp_143840	U			glycogen phosphorylase, putative	NP_005600.1	|F GO:0004645|		YES	YES	YES	1	1	1	1	1	1	1	1	1	1	1	1
Q2_P28527	0.412471	up	down	0.166261	0.149435	0.233236	0.0968239	0.161439	0.056265	0.845756	1.41063	0.60767	1.2557	1.02994	0.368839	0.0902698	0.4359	0.0874188	0.155997	0.192396	0.165398	0.461258	-0.461258	0.471169	C902333.1	GAAGTTACGTAAACCACCAGCTGGATTATCACATATTCATATACCAGATGAAACAGTTAA	Smp_138200	U			hypothetical protein	NP_001077422.1	|F GO:0005488|		YES	YES		1	1	1	1	1	1	1	1	1	1	1	1
Q2_P27434	0.412471	up	down	0.301616	1.56575	0.418745	-0.0804539	0.551414	0.70902	0.365668	0.129999	-0.124701	0.60233	0.243324	0.312057	0.632066	0.356099	0.358726	0.822112	0.542251	0.2271	0.445663	-0.445663	0.447295	C900088.1	TTAGATATTGTCACTGTCACTTGGAAAGGAGGCCTTTTTGGTGATTGGTCAGTTAACCAT	Smp_148900	U		X	hypothetical protein	NP_037417.1	|F GO:0016301|	Q2_P40053,Q2_P27434,Q2_P07844	YES	YES		1	1	1	1	1	1	1	1	1	1	1	1
Q2_P32584	0.412471	up	down	0.265333	0.0828707	0.0746788	0.12656	0.137361	0.088302	0.476977	0.374337	-0.113859	0.428152	0.291402	0.273407	0.360449	0.445626	0.383188	0.422854	0.403029	0.0383588	0.277264	-0.277264	0.189357	C909255.1	TCCTATATGTCTGGATCGTTCACGTAATTTGGTTTTTATGTGTGGTCATGCCACATGTCA	Smp_171450	U			mind bomb, putative	NP_065825.1	|F GO:0005515|	Q2_P12550,Q2_P32358,Q2_P32584,Q2_P19204,Q2_P21965,Q2_P00773,Q2_P02826	YES	YES		1	1	1	1	1	1	1	1	1	1	1	1
Q2_P21743	0.412471	up	down	0.405119	1.6385	0.669363	1.17681	0.972449	0.547452	1.24408	0.696284	0.28193	0.719845	0.735535	0.394192	-1.24493	2.27229	0.105984	0.645943	0.444822	1.4549	0.717602	-0.717602	0.867293	C805306.1	GCGCAATTAATTACCATTTGTGATACATCCTTCAAGCTACAGGAACAAAGAACAAAAGAA	Smp_162860	U			hypothetical protein	-	-		YES	YES		1	1	1	1	1	1	1	1	1	1	1	1
Q2_P27939	0.412471	up	down	1.61306	1.99056	0.0513252	1.75911	1.35351	0.881928	0.511394	0.490428	1.56548	1.58485	1.03804	0.620331	-0.886993	-0.0334833	-0.227242	0.673712	-0.118502	0.642192	0.757683	-0.757683	0.930801	C901477.1	CGTCAATGAATATACTCAAATTCTCAGCATTGTTAATCCTAGAAAGATTACTGACGATGG	Smp_143250	U		X	hypothetical protein	NP_068713.2	|F GO:0005515|	Q2_P08252,Q2_P27939	YES	YES		1	1	1	1	1	1	1	1	0	1	1	1
Q2_P16001	0.412471	up	down	-0.0598344	0.438203	0.220568	0.494325	0.273315	0.251531	0.040357	0.683364	0.341714	0.622994	0.422107	0.294848	0.0134319	0.530442	0.0448605	0.503376	0.273028	0.282119	0.322817	-0.322817	0.260861	C916195.1	GTTCCCTGTGAAGTCATATTTAAACCTGATACAGACGTATATTAATACACGTTGGTTCAT	Smp_004470.x	U			Peroxiredoxin, Prx3	NP_005800.3	|C GO:0005737|		YES	YES	YES	1	1	1	1	1	1	1	1	1	1	1	1
Q2_P05745	0.412471	up	down	0.180006	0.0453771	0.221693	0.305714	0.188197	0.108623	0.381997	0.376027	0.401607	0.389775	0.387352	0.0110455	0.208571	0.147976	0.20536	0.0138195	0.143932	0.0910992	0.239827	-0.239827	0.133198	C810497.1	CGACTTCTCTAACTATTTTCATCATTGATTTTAATCCACTCGCGTTTACTTTAATGGAGG	Smp_053060.x	U			hypothetical protein	NP_258441.1	|F GO:0005515|		YES	YES	YES	1	1	1	1	1	1	1	1	1	1	1	1
Q2_P37563	0.412471	up	down	0.928658	1.82745	0.990441	0.670207	1.10419	0.50173	0.412898	0.616381	0.326651	0.286502	0.410608	0.146968	-0.103754	0.401458	-0.102754	-0.0927106	0.0255601	0.250648	0.513452	-0.513452	0.555862	C918588.1	GAACTTCTGAAACATGTGAAAGAAGAGATTGGTCAGTTGGATACATTGCTTAATCATTCT	Smp_007690	U			Tyrosine 3-monooxygenase (Tyrosine 3- hydroxylase) (TH), putative	NP_000351.2	|F GO:0004505|	Q2_P14430,Q2_P34321,Q2_P37563,Q2_P34754,Q2_P14831	YES	YES	YES	1	1	1	1	1	1	1	1	1	1	1	1
Q2_P03511	0.412471	up	down	0.913185	0.808621	0.551201	0.27145	0.636114	0.286773	0.293276	0.131105	0.10275	0.497922	0.256263	0.181659	0.131465	-0.046246	0.546917	0.0389776	0.167778	0.262971	0.353385	-0.353385	0.308729	C806745.1	GTTTCGCTAGTTTTGCTGAATATATTGGAGTGGATCATGTTCATCCGGAGTGGGGAATGG	Smp_173030	U			aminopeptidase A (M01 family)	NP_001141.2	|F GO:0008270|	Q2_P03511	YES	YES	YES	1	1	1	1	1	1	1	1	1	1	1	1
Q2_P19750	0.412471	up	down	0.483716	0.557386	0.27839	0.650963	0.492614	0.158367	0.805478	0.331161	0.043702	0.612575	0.448229	0.332658	0.176428	-0.0981703	0.174141	0.0275986	0.0699992	0.131974	0.336947	-0.336947	0.284602	C802551.1	CTGAATTCGCTCGAGCTATGCTTTCTATTCCGAAACAGTTGGCTGTGAATGCTGGTGTCG	Smp_017360	U			T-complex protein 1 subunit alpha (TCP-1-alpha) (CCT-alpha), putative	NP_110379.2	|F GO:0005524|	Q2_P19750	YES	YES	YES	1	1	1	1	1	1	1	1	1	1	1	1
Q2_P19299	0.412471	up	down	0.181185	0.58407	0.00985531	0.536623	0.327933	0.278009	1.05665	1.47003	0.465178	1.48952	1.12035	0.480232	0.153076	-0.209168	0.0225153	0.409794	0.0940545	0.258352	0.514111	-0.514111	0.559097	C801995.1	ACAAATTGTTGTACAGAATTTACTACACTTAATCGACGACATCATTGTCGTGCATGTGGC	Smp_000860	U		X	hypothetical protein	NP_055623.1	|C GO:0005737|	Q2_P19299,Q2_P05035,Q2_P24667	YES	YES		1	1	1	1	1	1	1	1	1	1	1	1
Q2_P37678	0.412471	up	down	0.382638	0.482073	0.361723	0.354962	0.395349	0.0590041	0.28524	0.458616	0.420235	0.679836	0.460982	0.163756	0.0599169	0.0300786	-0.0497325	0.0763998	0.0291657	0.0559835	0.295165	-0.295165	0.220216	C918922.1	ACCATTAACATCAGTATCATACTGACCACTTGTGTTTGTAAGGGAAGTTAGCAGTTTTTT	Smp_079010	U			camp-dependent protein kinase type II-alpha regulatory subunit, putative	NP_004148.1	|F GO:0030552|		YES	YES	YES	1	1	1	1	1	1	1	1	1	1	1	1
Q2_P16175	0.412471	up	down	0.0937087	0.438876	0.184755	0.431588	0.287232	0.174917	0.0752561	0.269367	-0.159936	0.285999	0.117671	0.208335	0.412158	0.834209	0.362485	0.735778	0.586157	0.233966	0.330354	-0.330354	0.275736	C916533.1	CCTGTGTACCTAATCAGTAGTCTTTTTGAAATAAAATCAAGTAGCTTTTTCAATCGCCAG	Smp_167200	U			putative ATPase	NP_060658.2	|F GO:0005524|		YES	YES	YES	1	1	1	1	1	1	1	1	1	1	1	1
Q2_P18362	0.412471	up	down	0.767271	1.08906	-0.460028	1.37225	0.692136	0.806892	0.108276	0.935451	-0.596839	2.75119	0.799521	1.44397	-0.0300488	1.02468	0.526975	1.54444	0.766512	0.674218	0.752723	-0.752723	0.934018	C800546.1	GGTACAAGAGAATTCATTAAGTGATCTACCAGAAACATTAGCACAATGTACACAATTACG	Smp_129120	U			shoc2, putative	NP_031399.2	|F GO:0005515|	Q2_P18362,Q2_P01217,Q2_P40304,Q2_P11414,Q2_P31198,Q2_P19969	YES	YES	YES	1	1	1	1	1	1	1	1	1	1	1	1
Q2_P24627	0.412471	up	down	1.2649	1.14574	1.3553	0.931531	1.17437	0.18323	1.35334	1.703	1.7139	1.2873	1.51438	0.225747	-0.517785	-0.12735	-0.554513	-0.639169	-0.459704	0.227324	0.743015	-0.743015	0.920427	C809146.1	CTGGATGTTGTTTGATCCAAACATTTCACACCATTGAACACATTTGAACTAATTGAAGTG	C809146.1	U			-	-	-		YES	YES		1	1	1	1	1	1	1	1	1	1	1	1
Q2_P37207	0.412471	up	down	0.286153	0.304845	0.460251	-0.280039	0.192802	0.324744	0.288786	0.856332	0.826367	0.731295	0.675695	0.263389	0.324725	0.249511	0.327538	-0.0155145	0.221565	0.162131	0.363354	-0.363354	0.328959	C917886.1	ACGCTTTCGTCAACGTACTTTATATGATATACATATGGGATTTCATAGTCATTCTGATCC	Smp_135380	U		X	hunchback protein, putative	NP_071911.3	|F GO:0003677|	Q2_P37207,Q2_P16862	YES	YES	YES	1	1	1	1	1	1	1	1	1	1	1	1
Q2_P33676	0.412471	up	down	0.738423	0.354725	0.413921	0.4579	0.491242	0.170123	0.816063	1.04798	0.605937	1.03962	0.877401	0.210451	0.258274	-0.214187	-0.299296	0.0275274	-0.0569206	0.251633	0.437241	-0.437241	0.444467	C911238.1	GCCAAATACAACGACGAAAACTCAGATACTGGTAATAATGCGGATCCTGTTGAGAAGAAG	Smp_058730	U			tubby, tubby-like	NP_813977.1	-	Q2_P33676,Q2_P35596,Q2_P13805,Q2_P29269,Q2_P10953,Q2_P09535,Q2_P30746	YES	YES		1	1	1	1	1	1	1	1	1	1	1	1
Q2_P17986	0.412471	up	down	0.693392	0.808815	0.792463	0.688042	0.745678	0.0638513	0.550114	0.223037	0.256009	-0.108982	0.230045	0.269634	0.186651	0.202802	0.0990778	-0.0465334	0.110499	0.114176	0.362074	-0.362074	0.327656	C800118.1	GTTGGCCATTTCATCAATCTCTATGATAGTTATTGGACTGATCAATGGTCATTTAAGAAG	Smp_123100	U			hypothetical protein	-	|F GO:0016740|		YES	YES		1	1	1	1	1	1	1	1	1	1	1	1
Q2_P20070	0.412471	up	down	0.243734	0.328066	0.0842862	0.322903	0.244747	0.113724	0.447723	0.0684033	0.583343	0.46154	0.390252	0.223051	0.285792	0.0411025	0.100294	0.197805	0.156248	0.107855	0.263749	-0.263749	0.174417	C802956.1	CCCACTGTTGCTGAATTCCAAGAGTTTATCAAAAAGGTATAGTTTGTTAGGTAACAGTTA	Smp_065110	U			leucine zipper-ef-hand containing transmembrane protein, putative	NP_036450.1	|C GO:0016021|	Q2_P35302,Q2_P22526,Q2_P18170,Q2_P20070,Q2_P30642,Q2_P10538,Q2_P29077,Q2_P10846,Q2_P30319	YES	YES	YES	1	1	1	1	1	1	1	1	1	1	1	1
Q2_P06993	0.412471	up	down	0.350651	0.0769629	0.0847867	0.112145	0.156136	0.130551	0.45879	0.601724	-0.153181	0.263085	0.292605	0.328008	0.43534	1.01747	0.303417	0.845446	0.650418	0.336368	0.366386	-0.366386	0.335019	C812232.1	GTCCGTTTCTGGTTGGAACTGTTTTCAATTTCGTGTTCAAAATAGATTGTCATATCGCTA	Smp_007300	U			hypothetical protein	NP_998885.1	|C GO:0005739|		YES	YES	YES	1	1	1	1	1	1	1	1	1	1	1	1
Q2_P22292	0.412471	up	down	-0.490637	1.07579	0.0188063	-0.12811	0.118964	0.672858	0.964855	1.93254	-0.433372	1.38059	0.961154	1.01065	0.638877	1.06541	0.606564	0.95803	0.817219	0.229206	0.632445	-0.632445	0.750968	C806037.1	CAGTGTGTGGTTGGATGTGTTTCATGTGGTCTGGTTGTATGGTGTAGAGGTGATGTGATG	C806037.1	U			-	NP_001019626.1	-		YES	YES		1	1	1	1	1	1	1	1	1	1	1	1
Q2_P02426	0.412471	up	down	0.712027	-0.148274	-0.358884	0.3388	0.135917	0.482582	1.60912	0.993003	-0.947678	1.28554	0.734994	1.14966	1.52286	0.672523	1.00512	1.27602	1.11913	0.365179	0.663348	-0.663348	0.799323	C804926.1	ACTGGACCAGAGCCTGATCCAAACTATGAATTATTTCAGCCACGTCTTAGACGATTATTT	Smp_137410	U			calpain C (C02 family)	NP_006606.1	|F GO:0008233|	Q2_P02426,Q2_P14899,Q2_P09102,Q2_P28831,Q2_P34823	YES	YES	YES	1	1	1	1	1	1	1	1	1	1	1	1
Q2_P26888	0.412471	up	down	0.00778388	0.38982	-0.0460211	0.3214	0.168246	0.219248	0.132891	0.289633	0.31044	0.0994781	0.20811	0.107356	0.452825	0.511733	0.290881	0.440888	0.424082	0.0940457	0.266813	-0.266813	0.180126	C812618.1	TTCTCCCTTAAGTTATGATCTTCCTCTCGTGTCTTTCTCTTTCTCTCCCTCTTTCTCCCT	C812618.1	U			-	-	-	Q2_P17407,Q2_P40949,Q2_P26888,Q2_P07218,Q2_P22354,Q2_P06258,Q2_P36776,Q2_P03106,Q2_P25789	YES	YES		1	1	1	1	1	1	1	1	1	1	1	1
Q2_P25371	0.412471	up	down	0.37624	0.548502	0.136193	0.711132	0.443017	0.246044	0.282052	0.0582192	0.262378	0.129118	0.182942	0.107371	0.133661	0.226548	0.21972	0.190301	0.192558	0.0422969	0.272839	-0.272839	0.18962	C810120.1	CGGGCCGTTGACATTGCATACAAAGACTGCAATATATGTTGCAGAGCACTTACTTGGTGT	Smp_134370	U			rna 3' terminal phosphate cyclase, putative	NP_003720.1	|F GO:0003963|	Q2_P37234,Q2_P25371	YES	YES		1	1	1	1	1	1	1	1	1	1	1	1
Q2_P41018	0.412471	up	down	0.410969	0.420613	0.693432	0.581126	0.526535	0.135904	-0.0961597	-0.339085	0.203609	-0.121261	-0.088224	0.223049	0.795941	1.03681	0.743526	0.807219	0.845873	0.130279	0.428061	-0.428061	0.432628	JAP02858.C	ACAGATGAGCCGCTTTTATTAAACGGTATCAGTTCAGTTGAAAGCATGAATCCTTCTACA	Sjc_0202710	U			-	-	-	Q2_P41018	YES	YES		1	1	1	1	1	1	1	1	1	1	1	1
Q2_P05545	0.412471	up	down	0.646206	0.474864	0.850265	0.605545	0.64422	0.155602	1.48464	1.61589	1.89495	1.46781	1.61582	0.197509	-0.223685	-0.279637	-0.260172	-0.259603	-0.255774	0.0233318	0.668089	-0.668089	0.809066	C810279.1	CGAGAAAATGAGTTCACATTTGAGAAATGGGTATGGAGAAAATCGTGAATAAGAAAACTG	Smp_172750	U			cation transporting ATPase, putative	NP_078800.3	|C GO:0016021|	Q2_P13468,Q2_P23112,Q2_P05545	YES	YES		1	1	1	1	1	1	1	1	1	1	1	1
Q2_P06089	0.412471	up	down	0.356817	0.646975	0.488628	0.505655	0.499519	0.118692	0.858532	1.34335	0.947891	1.04755	1.04933	0.210668	-0.245758	-0.0328255	-0.23147	0.0838158	-0.10656	0.159853	0.480763	-0.480763	0.515782	C810872.1	GCTTTCTTTTCTCCAAAACCTATTTTCCCTTTGTTTGTTCAGTAACTTTTGTTGTCCACT	Smp_025740	U			Rho GTPase, putative	NP_036381.2	|F GO:0005525|		YES	YES	YES	1	1	1	1	1	1	1	1	1	1	1	1
Q2_P25386	0.412471	up	down	0.195142	-0.119415	0.152751	-0.125687	0.0256976	0.172075	0.746492	0.589227	0.72492	0.351384	0.603006	0.181618	0.370488	0.359857	0.452301	0.281983	0.366157	0.0696767	0.33162	-0.33162	0.282211	C810138.1	CGGTCATGGGAGAAGACCTAAAAAACAACGTAGGATTTAAAAGGAACATTTATATCAATC	Smp_013410.x	U			28S ribosomal protein S11, putative	NP_073750.2	|F GO:0019843|	Q2_P25386	YES	YES	YES	1	1	1	1	1	1	1	1	1	1	1	1
Q2_P18434	0.412471	up	down	0.178242	0.0666495	0.397954	0.243253	0.221524	0.138394	0.351025	0.595596	0.696519	0.558281	0.550355	0.14515	0.0294014	0.124314	0.14177	0.145071	0.110139	0.05459	0.294006	-0.294006	0.223344	C800639.1	GACCAAACTACCGCCCAGTTCAGGAAATACAACACAAAAATTAACTTTTATCGTTTATTG	Smp_168310.x	U			glycerol-3-phosphate dehydrogenase, putative	NP_055956.1	|F GO:0051287|		YES	YES	YES	1	1	1	1	1	1	1	1	1	1	1	1
Q2_P34510	0.412471	up	down	1.3987	1.41023	0.316177	1.32924	1.11358	0.532807	1.0214	0.591061	-1.05089	1.02316	0.396182	0.985897	0.236963	0.102997	0.206455	0.651903	0.299579	0.241778	0.603115	-0.603115	0.70872	C912806.1	AGAGTATTAGTTCAGTGCCGGCAACACCTATCAATTCGAATCTTGTATCAGGCATCAGTA	Smp_140990	U			hypothetical protein	-	-	Q2_P14608,Q2_P34510,Q2_P21695,Q2_P03484,Q2_P02611,Q2_P40065	YES	YES		1	1	1	1	1	1	1	1	1	1	1	1
Q2_P00455	0.412471	up	down	1.01203	1.15177	0.156152	2.34001	1.16499	0.898516	0.90986	0.174869	-0.40157	0.833322	0.37912	0.616219	0.153333	0.589682	0.185114	0.164975	0.273276	0.211345	0.605795	-0.605795	0.713109	C801345.1	AACCTAGTCTTAGATTTGGTCATACTGTTGTTGCTTGGCGTGGTCGAGGATGGCTTTTTG	Smp_169940	U			kelch-like protein	NP_476502.1	|F GO:0005515|	Q2_P35632,Q2_P15629,Q2_P40427,Q2_P38901,Q2_P14550,Q2_P23700,Q2_P00455,Q2_P23428,Q2_P04045,Q2_P39329,Q2_P04236,Q2_P34456	YES	YES		1	1	1	1	1	1	1	1	1	1	1	1
Q2_P16960	0.412471	up	down	0.413127	0.593961	0.233356	0.578187	0.454658	0.168685	0.614736	0.621428	-0.0485869	0.963083	0.537665	0.423331	-0.155878	0.240622	0.0155986	0.262293	0.0906588	0.19863	0.360994	-0.360994	0.32941	C918059.1	CAATTGCAGAGAGATTCGATGATCCATTTCAAGACGATAGTAATGTATCTTTAGATCAGT	Smp_133020	U			serine/threonine kinase	NP_620581.1	|F GO:0004707|	Q2_P16960	YES	YES	YES	1	1	1	1	1	1	1	1	1	1	1	1
Q2_P26804	0.412471	up	down	0.353845	0.11296	0.397102	0.204865	0.267193	0.131729	0.806218	0.844971	0.943878	1.04952	0.911147	0.108946	-0.0277584	-0.0307752	0.119004	0.0817254	0.0355488	0.0763842	0.40463	-0.40463	0.399072	C812504.1	ACAAGAAGAAAAACAGTTTATATTCCAAAAACCCCAAGGTCCTATGGGACGTCGTCCTAG	Smp_160580	U		X	twinfilin, putative	-	|F GO:0003779|		YES	YES		1	1	1	1	1	1	1	1	1	1	1	1
Q2_P08370	0.412471	up	down	0.587502	0.629078	0.428098	1.15275	0.699356	0.314429	1.44963	0.495531	0.151207	0.710157	0.701632	0.549249	0.188266	-0.292967	-0.401563	0.794268	0.0720011	0.545482	0.490997	-0.490997	0.534928	C901652.1	GACTGAAGGCTAGCAAATGAATGAATGAACAAATGTGAAACATCATAGCAACTATTCATC	Smp_155290	U			hypothetical protein	NP_006189.2	|F GO:0000166|	Q2_P08370,Q2_P28069	YES	YES		1	1	1	1	1	1	1	1	1	1	1	1
Q2_P19746	0.412471	up	down	-0.25536	0.266051	0.601611	0.811882	0.356046	0.465476	0.1239	0.511608	0.630903	0.940924	0.551834	0.33783	-0.180644	0.336278	0.254385	0.563241	0.243315	0.311372	0.383732	-0.383732	0.366583	C802544.1	ACAAATTCGTGCAACTATTGAACGTGACGGTATCACAAAAATATTTCAATCTATTGGTGG	Smp_063090	U			aconitate hydratase	NP_001089.1	-	Q2_P19746	YES	YES	YES	1	1	1	1	1	1	1	1	1	1	1	1
Q2_P07081	0.412471	up	down	0.35882	0.299755	0.391159	0.25789	0.326906	0.0595746	0.28094	0.433131	0.60625	0.330258	0.412645	0.143802	-0.089863	0.212845	0.0521563	0.0906603	0.0664495	0.124707	0.268667	-0.268667	0.185715	C812371.1	GTCAACCGAAATCAAAGAAGATGAAGGTGGACGAGTGAATAATAATCATTTCAATGTACA	Smp_148990	U			nucleolar protein NOP56, putative	NP_057018.1	|P GO:0042254|	Q2_P37840,Q2_P07081,Q2_P05348	YES	YES	YES	1	1	1	1	1	1	1	1	1	1	1	1
Q2_P07557	0.412471	up	down	0.356596	0.427581	0.269097	0.535309	0.397146	0.112629	0.0817193	-0.0679424	0.126854	0.204886	0.0863792	0.114774	0.435664	0.081028	0.493901	0.29952	0.327528	0.183412	0.270351	-0.270351	0.188598	C813046.1	GATGCCACCTTGGATGCTAAGAGCTGTCCATCTGTCCCTCCAAAACTACGCACTTATTAG	Smp_061230	U		X	succinate dehydrogenase, putative	NP_004159.2	|F GO:0008734|	Q2_P07557	YES	YES	YES	1	1	1	1	1	1	1	1	1	1	1	1
Q2_P18788	0.412471	up	down	0.130944	0.282775	0.127925	0.364831	0.226619	0.117119	1.03248	0.630208	-0.10012	1.0284	0.647741	0.533082	0.339106	0.162476	0.286919	0.201508	0.247502	0.0801869	0.373954	-0.373954	0.352084	C801335.1	CGCCCCATTTATAAGAGAATTGGAAGAATTTATAATTACGGATGATGAGTTGAAAGTCAC	Smp_121440	U			hypothetical protein	NP_055516.2	|C GO:0005634|	Q2_P00449,Q2_P18788,Q2_P41175,Q2_P19059,Q2_P00658	YES	YES		1	1	1	1	1	1	1	1	1	1	1	1
Q2_P30873	0.412471	up	down	0.621339	0.502559	0.460781	1.12371	0.677097	0.305412	0.181472	0.794776	-0.124201	1.17886	0.507726	0.588384	0.403981	-0.311446	0.208771	0.198625	0.124983	0.305916	0.436602	-0.436602	0.451178	C905813.1	AACACGGAACAAAATTATCAGTCACCTTCATTTGCTCTTGCCATACCAATACCCAATGCT	Smp_158230	U			hypothetical protein	NP_940931.2	-	Q2_P15641,Q2_P35654,Q2_P11090,Q2_P32129,Q2_P30873,Q2_P12323	YES	YES		1	1	1	1	1	1	1	1	1	1	1	1
Q2_P01231	0.412471	up	down	0.916071	0.44101	-0.115883	0.429626	0.417706	0.421809	0.906676	0.172076	-0.773374	0.947578	0.313239	0.807302	0.830607	1.23608	0.444678	0.541716	0.763271	0.355281	0.498072	-0.498072	0.548673	C802852.1	GCTATACGACCTAATTTATATGTGGTTGCAGAATTATTCACTGGGGGCGAAATATGTGAT	gi|118094283	U			-	NP_000635.2	|GO:0016798||GO:0031593||GO:0043033||GO:0004135||GO:0005515||GO:0004133||GO:0030247||GO:0016757||GO:0004134||GO:0016234||GO:0005975||GO:0043169||GO:0005737||GO:0005978||GO:0005634|		YES	YES	YES	1	1	1	1	1	1	1	1	1	1	1	1
Q2_P15581	0.412471	up	down	1.38254	0.653012	1.23312	-1.91236	0.339078	1.53359	0.869826	1.14699	1.71561	2.00522	1.43441	0.518415	1.3259	0.467569	-0.169503	0.913279	0.634311	0.640322	0.8026	-0.8026	1.02963	C915216.1	TGCATTTCTGAATGTGAACCACTGGATGCCAAGACAGCCTTCTAAAAGTGACCCATTCCC	Smp_147390	U		X	glutamate receptor, NMDA, putative	NP_001127879.1	|F GO:0005234|	Q2_P15581,Q2_P35550	YES	YES	YES	1	1	1	1	1	1	1	1	1	1	1	1
Q2_P01382	0.412471	up	down	0.31206	0.0933748	0.353575	0.3016	0.265152	0.116697	0.422333	0.228681	0.667787	0.703714	0.505629	0.222988	0.4669	-0.198999	0.449375	-0.00675457	0.17763	0.333352	0.316137	-0.316137	0.261839	C803144.1	CCAGCTCGACGAAATTGGCCACCTCCGCCACAACCGGTACAAGAGTACAACATTCCACCT	Smp_125480	U			hypothetical protein	NP_001107605.1	|F GO:0008270|	Q2_P01382,Q2_P20087	YES	YES		1	1	1	1	1	1	1	1	1	1	1	1
Q2_P06595	0.412471	up	down	0.0150857	0.132878	0.169351	0.0864262	0.100935	0.0665373	0.209397	0.230746	0.395588	0.263625	0.274839	0.0835323	0.217945	0.654588	0.28511	0.548525	0.426542	0.208487	0.267439	-0.267439	0.185125	C811579.1	CGTACTCGAACTGCCTGAGTATAAAGATGCAGTTTTATACAAAAAAGTGTTCAGTCGGTC	Smp_128610	U			cytochrome-c oxidase	NP_115998.2	|F GO:0004129|	Q2_P06595,Q2_P23463	YES	YES		1	1	1	1	1	1	1	1	1	1	1	1
Q2_P09233	0.548507	up	down	0.216453	0.373331	0.0203289	0.585807	0.29898	0.239621	0.737219	0.27295	-0.204289	0.845904	0.412946	0.480688	0.270283	-0.0343148	0.485237	0.827945	0.387287	0.362956	0.366404	-0.366404	0.34235	C902971.1	TGTTAAACCGGTTAAATCGAAGAAAGCACTATTCCAACGAACAAGAACCTTTACATTCTC	Smp_134920	U			hypothetical protein	-	-		YES	YES		1	1	1	1	1	1	1	1	1	1	1	1
Q2_P35917	0.548507	up	down	0.290966	0.467186	0.451868	0.233387	0.360851	0.116508	0.212434	0.501092	0.74249	0.409879	0.466474	0.219941	0.149316	-0.0911483	0.106379	0.0640629	0.0571525	0.104814	0.294826	-0.294826	0.229634	C915665.1	ACCGTCCTCAGGAGAATCGTTTAATAATAATTGGCCAACTTATCAACACCATATTCTATC	gi|297697020	U			-	NP_008832.2	|GO:0000166||GO:0003774||GO:0005524||GO:0016459|		YES	YES	YES	1	1	1	1	1	1	1	1	1	1	1	1
Q2_P07069	0.548507	up	down	0.216788	0.0277842	0.0834978	-0.0133639	0.0786766	0.100266	0.47029	0.399282	0.0612777	0.274907	0.301439	0.179319	0.440053	0.6974	0.34307	0.444946	0.481367	0.15147	0.287161	-0.287161	0.217631	C812355.1	CAAACGATATATAGAAGATGCTCTAGGTTCTGGGATGGAATGGTAACATTAACATAAAAC	Smp_050820	U			replication factor C / DNA polymerase III gamma- tau subunit, putative	NP_002906.1	|F GO:0003689|	Q2_P07069,Q2_P35867	YES	YES	YES	1	1	1	1	1	1	1	1	1	1	1	1
Q2_P20202	0.548507	up	down	0.402814	0.279912	0.49253	0.0821878	0.314361	0.177632	0.0539386	-0.088399	0.31277	-0.055597	0.0556781	0.181879	0.629416	0.562142	0.575893	0.483456	0.562727	0.0602909	0.310922	-0.310922	0.255676	C803129.1	CCACGTCTTACTGCATAACACAATACATATGGTCATTGTTTCAAGTAGAACAGAACATTT	Sjc_0037110	U			-	NP_004068.2	|GO:0004108||GO:0005759||GO:0005975|		YES	YES	YES	1	1	1	1	1	1	1	1	1	1	1	1
Q2_P01319	0.548507	up	down	0.487447	0.837855	0.797778	0.84665	0.742432	0.171316	0.186983	0.895283	0.417377	0.815438	0.57877	0.334533	-0.248274	0.00235376	-0.192655	0.169015	-0.0673902	0.190755	0.417938	-0.417938	0.426377	C803032.1	CGGGAACTATACACAGTATCTGGATACTATTCTTGTATAATCTCATTTCATTTATCTCCG	Smp_001950	U			hypothetical protein	-	|C GO:0016021|		YES	YES		1	1	1	1	1	1	1	1	1	1	1	1
Q2_P22619	0.548507	up	down	0.17721	0.379864	0.053002	0.430258	0.260084	0.176123	0.50129	0.230179	-0.0712691	0.36504	0.25631	0.244832	0.228439	0.208062	0.211481	0.276011	0.230998	0.0313033	0.249131	-0.249131	0.158925	C806487.1	GGTACGACAGATCAGGCAATCCAAAGAAAAGTGAACTATAGGATGTCTTTAATAATCTTA	Smp_079770.x	U			protein disulfide-isomerase ER-60 precursor (ERP60), putative	NP_005304.3	|F GO:0003756|	Q2_P11380,Q2_P22619,Q2_P22606	YES	YES	YES	1	1	1	1	1	1	1	1	1	1	1	1
Q2_P34570	0.548507	up	down	0.916722	1.16405	1.32809	1.26116	1.16751	0.180243	-0.00931091	0.198241	0.588795	0.153449	0.232794	0.253536	0.169895	-0.0823318	0.0576409	0.0913992	0.0591508	0.105394	0.486484	-0.486484	0.536545	C912900.1	TAGTGGATTCATCTAGTCGTATTCCAGCTCCTAATGTTAATGCAGTTAATTTATCACAGG	Smp_157520	U			hypothetical protein	NP_001121186.1	|F GO:0003677|	Q2_P34570,Q2_P14667,Q2_P31673,Q2_P11866,Q2_P08578,Q2_P28286,Q2_P21418,Q2_P11672,Q2_P39774,Q2_P02387,Q2_P21437,Q2_P02374,Q2_P31472	YES	YES		1	1	1	1	1	1	1	1	1	1	1	1
Q2_P26471	0.548507	up	down	0.742095	0.741605	0.0333705	1.12949	0.661639	0.456972	0.772774	0.11309	-0.523544	1.03111	0.348357	0.698055	0.35241	0.0656995	0.591411	0.330623	0.335036	0.214935	0.448344	-0.448344	0.476753	C812005.1	CTTCTGAAGCAAGTGACGAAGGAGATGGAGTTAGTGTTTCTGACTCCTTACCTTTAAGTA	Smp_129520	U			hypothetical protein	NP_942122.2	|F GO:0003779|	Q2_P21866,Q2_P40174,Q2_P38719,Q2_P36409,Q2_P39502,Q2_P37308,Q2_P26471,Q2_P06706,Q2_P16156	YES	YES		1	1	1	1	1	1	1	1	1	1	1	1
Q2_P24943	0.548507	up	down	0.218273	0.567213	-0.00222692	0.344944	0.282051	0.238156	0.132006	0.510909	-0.00937438	0.499771	0.283328	0.262814	0.194272	0.371502	0.101536	0.345557	0.253217	0.127802	0.272865	-0.272865	0.197412	C809548.1	CCTAAAATAGCAGCAGTAACTATCTGCTGACATAGAGTAATCTATTACAATCATTGTCGT	Smp_096180	U			hypothetical protein	-	|C GO:0016020|	Q2_P24943	YES	YES		1	1	1	1	1	1	1	1	1	1	1	1
Q2_P16848	0.548507	up	down	0.198826	-0.0952739	0.257341	-0.199609	0.040321	0.222241	0.43046	0.494181	0.487488	0.267339	0.419867	0.105628	0.383168	0.509324	0.380418	0.385525	0.414609	0.0631781	0.291599	-0.291599	0.228139	C917857.1	TAAATATCGACTCATACTTAGTTAAGTGGAGTTGGCTCACACGCCTTCTCCATTGCGCGT	Smp_157700	U		X	hypothetical protein	NP_000909.2	|F GO:0003756|	Q2_P37187,Q2_P16848,Q2_P41041,Q2_P09902,Q2_P29646,Q2_P18502	YES	YES	YES	1	1	1	1	1	1	1	1	1	1	1	1
Q2_P25437	0.548507	up	down	-0.2047	0.323707	-0.032486	0.322521	0.102261	0.264534	0.249222	0.428673	0.417455	0.418543	0.378473	0.0863154	0.207798	0.552338	0.255231	0.442271	0.36441	0.161066	0.281715	-0.281715	0.213995	C810194.1	CCTTAAGACTAGATGGCGGAGGGAGACTTATATTTGTATAAGACAATGTCATATTTTACT	Smp_151030	U		X	3-hydroxyacyl-CoA dehydrogenase	NP_004484.1	|F GO:0004316|	Q2_P25437	YES	YES	YES	1	1	1	1	1	1	1	1	1	1	1	1
Q2_P18086	0.548507	up	down	0.311973	0.388645	-0.355322	0.695784	0.26027	0.442636	0.664827	0.49028	-0.168049	1.19173	0.544696	0.560965	0.485198	0.19024	0.405278	0.460979	0.385424	0.134356	0.396797	-0.396797	0.398697	C800232.1	GTGTCTATGGTGTTTCATTTCCAGATCCAAAACGTTTGAAGGAATGGAAACACATTCAAG	Smp_123990	U			threonyl-tRNA synthetase, putative	NP_689508.3	|F GO:0008270|	Q2_P18086,Q2_P40261	YES	YES		1	1	1	1	1	1	1	1	1	1	1	1
Q2_P40636	0.548507	up	down	1.48745	1.70693	0.302717	2.09399	1.39777	0.7719	-0.909493	0.508936	0.675597	1.10221	0.344312	0.872408	0.644368	0.122692	0.533963	-0.222383	0.26966	0.397479	0.670581	-0.670581	0.838219	JAP02333.C	CAAGTGTCCCTCACTTTTCTGTTTACACACAAGATAGTACATTTGTTGAATCAGATACAA	Sjc_0042840	U			-	NP_054860.1	-	Q2_P40636,Q2_P39709	YES	YES		1	1	1	1	1	1	1	1	1	1	1	1
Q2_P25113	0.548507	up	down	0.252254	0.322761	0.256873	0.31177	0.285914	0.0365266	0.16839	0.469557	0.016363	0.497003	0.287828	0.234335	0.15938	0.152349	0.0866991	0.161967	0.140099	0.0358309	0.237947	-0.237947	0.144614	C809782.1	CTTATTCGACTTTGGTTAAGTGAACTACAATCTAAAAATCCTTTCCTTGATGATGCTGCA	Smp_015880	U			ecsit (evolutionarily conserved signaling intermediate in toll pathways), putative	NP_057665.2	|F GO:0016651|	Q2_P27425,Q2_P31620,Q2_P17520,Q2_P25113,Q2_P37988,Q2_P11821	YES	YES		1	1	1	1	1	1	1	1	1	1	1	1
Q2_P24946	0.548507	up	down	0.0854828	-0.194439	0.257581	-0.136445	0.0030448	0.2082	0.328927	0.611957	0.841554	0.234203	0.50416	0.276308	0.466261	0.81929	0.469532	0.453326	0.552102	0.178263	0.353102	-0.353102	0.329497	C809553.1	GGAAACTGATTTTTTCCTGTATGTCATTCGACTGAGCATAGATTGTCTCCTGAAACTTCG	Smp_022530	U			hypothetical protein	-	|C GO:0005737|		YES	YES		1	1	1	1	1	1	1	1	1	1	1	1
Q2_P30706	0.548507	up	down	0.458669	0.774632	0.2228	0.570047	0.506537	0.230005	0.0144079	0.318687	0.179142	0.458388	0.242656	0.190133	-0.0539716	0.275367	0.139476	0.183234	0.136026	0.138751	0.295073	-0.295073	0.236635	C905458.1	TCTCCTAAACTTACATGCGTACAAAGTTCAGCGAATGAATTTCGTATAGCTAAAGCTGTC	Smp_168630	U			hypothetical protein	-	|C GO:0005737|	Q2_P14763,Q2_P34680,Q2_P33137,Q2_P38007,Q2_P30706,Q2_P10910,Q2_P17540,Q2_P13292	YES	YES		1	1	1	1	1	1	1	1	1	1	1	1
Q2_P06580	0.548507	up	down	0.635065	0.833185	-0.15301	1.35404	0.667319	0.625319	0.933819	0.778931	-1.0252	1.46737	0.53873	1.08352	0.64296	0.227042	0.433241	0.619945	0.480797	0.193488	0.562282	-0.562282	0.666083	C811556.1	CAAGTAAACCGTCGGCATTAGTTGCTATGGAAGCAGAACGGAAAAAGTTTCAATCTCGTA	Smp_149050.x	U			xtp3-transactivated protein B, putative	NP_056516.2	|F GO:0005515|	Q2_P02923,Q2_P37121,Q2_P16790,Q2_P37625,Q2_P03822,Q2_P06580,Q2_P23175	YES	YES	YES	1	1	1	1	1	1	1	1	1	1	1	1
Q2_P26034	0.548507	up	down	0.482632	0.903954	0.482693	0.798199	0.666869	0.217042	-0.0819185	0.532954	0.346174	0.652048	0.362314	0.321801	-0.085822	0.229046	-0.0592783	0.116707	0.050163	0.149328	0.359782	-0.359782	0.341065	C811387.1	CATCGTGCCTATCGACCTGTATTTTTTCTTATTTATAATCGTCCTAGTGTTATTGAACAC	Smp_133580	U		X	hypothetical protein	-	|C GO:0005634|	Q2_P06458,Q2_P26034	YES	YES		1	1	1	1	1	1	1	1	1	1	1	1
Q2_P18555	0.548507	up	down	0.518819	0.245857	0.448622	0.212949	0.356562	0.150203	0.643592	0.149087	-0.0411712	0.584967	0.334119	0.333555	0.13063	-0.0054198	0.360668	0.192136	0.169503	0.151839	0.286728	-0.286728	0.224435	C800791.1	AGCTTGGAACCTTTGGAAACTTCATGGAACATAGATAATGTCGAGGCGAATCCTCTCTGT	Smp_085150	U			phosphoglucomutase, putative	NP_060760.2	|F GO:0008966|	Q2_P18555,Q2_P06464,Q2_P26040	YES	YES	YES	1	1	1	1	1	1	1	1	1	1	1	1
Q2_P18825	0.548507	up	down	1.20121	1.13921	1.52295	1.00628	1.21741	0.219322	-0.308469	-0.200279	-0.0103939	-0.159779	-0.16973	0.123381	0.437185	0.677328	0.472903	0.519469	0.526721	0.105906	0.524801	-0.524801	0.608424	C801379.1	GGAGGGAAATACTTCAGATGATCTTGTAATGACAAATAATGCGAATATTTGGCAGTGATA	Smp_105410	U			glucose transport protein, putative	NP_008862.1	|F GO:0005351|		YES	YES	YES	1	1	1	1	1	1	1	1	1	1	1	1
Q2_P27963	0.548507	up	down	0.337453	0.223462	0.248216	0.503396	0.328132	0.126684	-0.0717784	0.146911	0.27941	0.174598	0.132285	0.147526	0.231349	0.238572	0.128398	0.391629	0.247487	0.108473	0.235968	-0.235968	0.143415	C901509.1	TACATTCTGCAACATTTCAGAAACATGTAGAAAGTCGGAATGACAGCTCACGTCATAAAA	Smp_149180	U		X	hypothetical protein	NP_059993.2	|F GO:0008270|		YES	YES	YES	1	1	1	1	1	1	1	1	1	1	1	1
Q2_P23079	0.548507	up	down	-0.447215	0.915178	0.587207	0.220542	0.318928	0.584278	0.705296	0.487339	1.33932	0.580396	0.778089	0.384665	-0.170383	0.169506	0.291029	0.611809	0.22549	0.323206	0.440836	-0.440836	0.474948	C807097.1	GCTGATTCGTCAAACCATTCCCGTTTAATTCGACTAGGCTCCCAATCATTCGACATAGAT	C807097.1	U			-	-	-		YES	YES		1	1	1	1	1	1	1	1	1	1	1	1
Q2_P23104	0.548507	up	down	0.990012	1.15029	0.234322	0.981927	0.839138	0.410598	0.194669	0.157165	0.396594	0.607229	0.338914	0.207492	0.393937	-0.0581068	-0.215201	0.147474	0.0670259	0.263725	0.415026	-0.415026	0.433868	C807138.1	ACCAAAGACATTTCACAGGAGAATGTCCAAACATACTCCTATACCTACAAACACTCACAC	Smp_140860	U			innexin, putative	-	|C GO:0005921|		YES	YES		1	1	1	1	1	1	1	1	1	1	1	1
Q2_P14062	0.548507	up	down	0.495808	0.62837	1.08692	1.51479	0.931472	0.464074	1.263	-0.0622068	0.191646	-0.0649559	0.33187	0.632305	-0.651753	1.48581	0.129855	0.840775	0.451172	0.920499	0.571505	-0.571505	0.687115	C911714.1	AGTAAAACGATGGAAATTAGTTCGATTCCCATCTGTATGTGAATTGGCGTATCCGAGAAG	Smp_146910	U			choline o-acyltransferase, putative	NP_066264.3	|F GO:0004092|	Q2_P34740,Q2_P14062	YES	YES	YES	1	1	1	1	1	0	1	1	0	1	1	1
Q2_P10660	0.548507	up	down	1.70542	1.39353	0.996253	1.29566	1.34772	0.292283	0.283757	0.469965	-1.15263	1.58959	0.297669	1.1258	0.50632	-0.0481979	0.133839	0.619297	0.302814	0.312697	0.6494	-0.6494	0.813402	C905011.1	CCAGCAAAACATTTGGAAATATAAGTGTTAGTGTGTTGTCGTTGGAAAGACATGATGGAT	Smp_158400	U			receptor protein tyrosine phosphatase r (pcptp1), putative	NP_002840.1	|F GO:0004725|	Q2_P00601,Q2_P19316,Q2_P00844,Q2_P33700,Q2_P13831,Q2_P23033,Q2_P10660,Q2_P11894,Q2_P31709,Q2_P03701,Q2_P30440	YES	YES		1	1	1	1	1	1	1	1	1	1	1	1
Q2_P37833	0.548507	up	down	1.12657	1.28489	0.331315	0.713546	0.864081	0.42914	1.35623	1.83678	1.20341	2.12705	1.63087	0.426902	-0.847995	-0.0841767	0.0181871	-0.436823	-0.337702	0.39207	0.719083	-0.719083	0.926237	C919301.1	CAAAAAGGTGCTGCATTATCTGAATTATTAAGAGATCCATATATCTTGATCGCTTCAGGT	Smp_121920	U			vesicular amine transporter, putative	NP_003045.2	|C GO:0016021|	Q2_P37833,Q2_P18598	YES	YES	YES	1	1	1	1	1	1	1	1	1	1	1	1
Q2_P34248	0.548507	up	down	1.54292	-0.0060863	1.65915	1.75474	1.23768	0.833689	0.660447	0.982978	-0.381527	1.23978	0.625419	0.711912	-0.124841	0.884102	-0.545923	0.146873	0.0900526	0.601217	0.651051	-0.651051	0.816199	C912289.1	AGAGTTTGTCGATCAAAGAAAGATACTAAAGGTGAAGTGGCAGCAAGTGAATTAAGTGAG	Smp_133590	U		X	hypothetical protein	NP_055617.1	|F GO:0005509|	Q2_P14356,Q2_P34248,Q2_P39592,Q2_P15923,Q2_P36223	YES	YES		1	1	1	1	1	1	0	1	1	1	0	1
Q2_P19220	0.548507	up	down	1.8033	1.8	2.12906	1.92114	1.91338	0.154436	0.708118	1.16597	0.874142	1.19295	0.985296	0.234484	-0.50604	-0.663648	-0.336489	-0.51912	-0.506324	0.133864	0.797449	-0.797449	1.05365	C801892.1	CAACGACAACAGATGATACATTTCGATCATCTAATTCAGATTCACAGCTTTTACGATATG	Smp_172460	U			hypothetical protein	-	-	Q2_P35059,Q2_P19220,Q2_P00785	YES	YES		1	1	1	1	1	1	1	1	1	1	1	1
Q2_P10052	0.548507	up	down	0.831369	0.916788	0.673578	1.2819	0.925908	0.257824	0.448625	0.882301	0.474573	1.28936	0.773715	0.39701	-0.69417	-0.0681421	0.0843804	0.0200748	-0.164464	0.358629	0.511719	-0.511719	0.591438	C904119.1	AACTTTAGTCGCATTAGAATTTAAAGGTTAAAGTAGCAGCATTTGGCGCACATTCGAACA	Smp_045200	U		X	22.6 kDa tegument antigen, putative	NP_689786.2	|F GO:0005509|	Q2_P17954,Q2_P39687,Q2_P29816,Q2_P41161,Q2_P10052,Q2_P38547	YES	YES		1	1	1	1	1	1	1	1	1	1	1	1
Q2_P24687	0.548507	up	down	0.315279	0.555711	0.157179	0.607618	0.408947	0.21069	-0.144391	0.340949	0.0951174	0.437776	0.182363	0.261257	0.205744	0.266375	0.111732	0.356825	0.235169	0.10308	0.275493	-0.275493	0.209382	C809212.1	GAAAATCCTCCTATTGAAGGTAATCAACTTCCTCTTGTTTTAGATAAACCATGAATTGGG	Smp_168930	U			Golgin-84, putative	NP_005104.2	|C GO:0016020|	Q2_P22018,Q2_P24687	YES	YES	YES	1	1	1	1	1	1	1	1	1	1	1	1
Q2_P29063	0.548507	up	down	0.803928	0.51621	1.12222	-0.220978	0.555344	0.573685	0.971713	1.13609	0.763801	0.871228	0.935709	0.158283	-0.346482	0.181661	-0.00309162	-0.0497963	-0.0544274	0.218853	0.478875	-0.478875	0.53953	C903085.1	CAACTGAAGAAAATTTCATTCTGCTATTTCATCGGGATAATCCGTTAGATTCAAGTGTTG	Smp_137750	U			calbindin-32, putative	NP_001731.2	|F GO:0005509|	Q2_P29063,Q2_P17285,Q2_P37675	YES	YES	YES	1	1	1	1	1	1	1	1	1	1	1	1
Q2_P26854	0.548507	up	down	0.69401	0.122331	0.709227	0.215783	0.435338	0.309895	0.357085	0.128064	0.748434	0.107892	0.335369	0.297666	0.341987	-0.136199	0.435868	0.113226	0.18872	0.255503	0.319809	-0.319809	0.281692	C812576.1	CCTACCATCAAATTTTTCCCTGCTGGACCGAAAACAGATGACCCTATTGATTACGATGGT	Smp_172110	U			shc transforming protein, putative	NP_005733.1	|F GO:0003756|	Q2_P01096,Q2_P18883,Q2_P28651,Q2_P26854,Q2_P08941,Q2_P29904	YES	YES	YES	1	1	1	1	1	1	1	1	1	1	1	1
Q2_P27524	0.548507	up	down	1.81789	1.18155	0.992695	1.50013	1.37307	0.36303	0.282002	0.310084	-0.88982	1.3175	0.254941	0.902455	0.387411	0.360335	0.0194921	0.10522	0.218115	0.183561	0.615374	-0.615374	0.761997	C900202.1	CAGCTACACGTAATGCTGATTCATTTCCCAGCGCTTTTAATCATAAAGCAATTTTAGAAT	Smp_145080	U			hypothetical protein	NP_001007279.1	|F GO:0008270|	Q2_P14773,Q2_P34689,Q2_P13609,Q2_P33471,Q2_P01411,Q2_P07891,Q2_P04840,Q2_P04212,Q2_P23663,Q2_P27524	YES	YES		1	1	1	1	1	1	1	1	1	1	1	1
Q2_P20642	0.548507	up	down	0.0731677	0.220883	0.255118	0.343146	0.223079	0.112429	0.161941	0.432448	0.117654	0.504758	0.3042	0.192967	-0.00889131	0.37945	0.112942	0.319729	0.200807	0.180508	0.242696	-0.242696	0.156979	C803767.1	GTCACTTCACATTATGGTGTCGTACCGTTTCTTAGTTCTTTAATTTTGGTAAAGCTTGAA	Smp_003130	U		X	udp-glucose pyrophosphatase, putative	NP_803877.2	|F GO:0030145|		YES	YES	YES	1	1	1	1	1	1	1	1	1	1	1	1
Q2_P00132	0.548507	up	down	1.56622	1.37791	0.265996	2.28604	1.37404	0.835952	0.617029	0.109706	-1.00194	1.29413	0.254731	0.968138	0.423191	0.314146	0.286994	0.492596	0.379232	0.0957912	0.669334	-0.669334	0.849947	C800402.1	ATTGCTTCTCCACCATTATCAATAGCCGCAGCACCAGGATTGATATTAGCTCATGGACAT	gi|256090163	U			-	NP_002950.3	|GO:0001503||GO:0004872||GO:0005515||GO:0005634||GO:0005765||GO:0005768||GO:0005769||GO:0005783||GO:0005789||GO:0005792||GO:0005794||GO:0005886||GO:0005905||GO:0006810||GO:0006886||GO:0006895||GO:0006897||GO:0007186||GO:0007218||GO:0007275||GO:0008333||GOid=50%)}{gi|156378400 predicted protein [Nematostella vectensis] predicted protein [Nematostella vectensis] (4e-28/cov=44%/id=47%)}labrata] (5e-…	Q2_P00132	YES	YES	YES	1	1	1	1	1	1	1	1	1	1	1	1
Q2_P22766	0.548507	up	down	0.417864	0.495273	0.500601	0.542445	0.489046	0.0519316	0.303199	0.154503	0.346329	0.136763	0.235198	0.105159	0.141244	-0.00368726	0.0187258	0.128956	0.0713094	0.074394	0.265185	-0.265185	0.193596	C806672.1	CAAGATGATTCCTACAAAGACAGCACACTAATTATGCAACTTTTAAGAGACAACTTGACG	Smp_009780.x	U			14-3-3 protein, putative	NP_036611.2	|F GO:0019904|	Q2_P33248,Q2_P12228,Q2_P19991,Q2_P03946,Q2_P31814,Q2_P30786,Q2_P36472,Q2_P22766	YES	YES	YES	1	1	1	1	1	1	1	1	1	1	1	1
Q2_P19093	0.548507	up	down	0.341995	0.334781	0.242602	0.346828	0.316551	0.0495476	0.75815	0.635258	-0.0891796	0.455264	0.439873	0.373992	0.168035	0.194638	0.0554122	0.0882439	0.126582	0.0655361	0.294336	-0.294336	0.241044	C801725.1	GATCTTAACTTCGTCATGCATACATGTTACATCCTGTTAGCTGTCTATTCTGTATTGTTA	Smp_064530	U			hypothetical protein	NP_057175.1	-	Q2_P19093,Q2_P09655,Q2_P13423,Q2_P33274	YES	YES	YES	1	1	1	1	1	1	1	1	1	1	1	1
Q2_P05510	0.548507	up	down	0.48412	0.406518	0.910109	0.379217	0.544991	0.247435	0.574485	0.964185	0.805229	0.332711	0.669152	0.275509	0.011782	-0.0705211	-0.156959	-0.033954	-0.0624131	0.07146	0.38391	-0.38391	0.387623	C810239.1	GAGTTATTGGATGGTTACATAGCAACTACGGATTTACCAACATGTGGTTTCTATAAAGAT	Smp_089320	U			hypothetical protein	-	-	Q2_P05510,Q2_P41571	YES	YES		1	1	1	1	1	1	1	1	1	1	1	1
Q2_P37055	0.548507	up	down	0.453682	0.615889	0.057124	0.722758	0.462363	0.29193	0.253352	0.122265	-0.168236	0.607695	0.203769	0.321789	0.0528579	0.626533	0.120023	0.405023	0.301109	0.265279	0.322414	-0.322414	0.288239	C917660.1	CGTACACGATTCGAACAAGGAATTAATTCGAACAATGTGAAAAATTCATCTGGTCTTACT	Smp_164620	U			cortactin, putative	NP_005326.2	|F GO:0005524|	Q2_P33275,Q2_P13424,Q2_P28608,Q2_P40542,Q2_P40529,Q2_P37055,Q2_P41641	YES	YES		1	1	1	1	1	1	1	1	1	1	1	1
Q2_P07097	0.548507	up	down	0.133623	0.408559	0.111767	0.486232	0.285045	0.190338	1.80295	2.16057	1.7336	1.93925	1.90909	0.18816	-0.222354	0.0229271	-0.158223	0.0613566	-0.0740732	0.137621	0.706687	-0.706687	0.914742	C812398.1	GTGTGGTTTAATGTGTCATTTACTTTGTCGTCCCGGTTGTTCAAAAATTTGTTATTCATC	Smp_164550	U		X	hypothetical protein	-	|C GO:0005737|	Q2_P07097	YES	YES		1	1	1	1	1	1	1	1	1	1	1	1
Q2_P02951	0.548507	up	down	1.60859	1.91327	2.1572	1.88788	1.89173	0.224439	-0.0566822	0.445482	0.025767	0.0933478	0.126979	0.221021	-0.121436	0.236867	-0.0144362	0.205529	0.0766311	0.173026	0.698448	-0.698448	0.901319	C805853.1	CCATTGATTACTGGAATAATATGAAACAATACACGCACCAGTAATTATTCTCTAGGGGAT	gi|226478576	U			-	NP_653259.3	-		YES	YES		1	1	1	1	1	1	1	1	1	1	1	1
Q2_P36240	0.548507	up	down	1.50456	-0.0148094	0.162345	0.939222	0.647831	0.705618	0.447936	-0.291595	0.589285	-0.116832	0.157198	0.427292	0.741554	-0.0777574	1.02939	0.9893	0.670621	0.514902	0.491883	-0.491883	0.564875	C916079.1	TCTGAAACGCTTGGATCATCCTGACATGACAGAGTCGTCGATAGAAATCGTCTATAGTTT	C916079.1	U			-	-	-		YES	YES		1	1	0	1	1	1	1	1	1	1	1	1
Q2_P26613	0.548507	up	down	0.402752	0.221157	0.628068	0.250811	0.375697	0.186102	0.261844	0.459854	0.835988	0.75774	0.578856	0.266318	0.131698	0.00822445	0.0383022	-0.0738498	0.0260937	0.0848712	0.326882	-0.326882	0.295985	C812216.1	CCACCTACCCACTCACTGACATATGGTGCACATTATTTAAGACTACGTATAAGATTTTTT	gi|167526593	U			-	NP_001071170.1	-		YES	YES		1	1	1	1	1	1	1	1	1	1	1	1
Q2_P05537	0.548507	up	down	0.192382	0.441224	0.363575	0.399302	0.349121	0.109205	0.154545	0.726235	0.664565	0.573436	0.529695	0.257856	-0.0321287	0.0392792	-0.0871724	0.271252	0.0478076	0.157702	0.308875	-0.308875	0.26697	C810271.1	CAGGTATACTGTTGATCACGTCGTTCATAGTGCATACTCATCGTTGTCTGTTTATTTTTT	Smp_039130	U			niemann-pick C1 (NPC1)	NP_000262.1	|F GO:0008158|		YES	YES		1	1	1	1	1	1	1	1	1	1	1	1
Q2_P35324	0.548507	up	down	0.248485	0.340961	0.365725	0.490901	0.361518	0.0999276	0.165536	0.435368	0.352354	0.472044	0.356326	0.136693	-0.117538	0.189475	0.00900875	0.164839	0.0614462	0.143604	0.259763	-0.259763	0.186818	C914637.1	GCACATCAGACCACTTATCAACTGCACGAATATATAATCAATGATGAAAAACTATCCTGT	Smp_096360	U			replication factor C / DNA polymerase III gamma- tau subunit, putative	NP_853551.1	|F GO:0003689|	Q2_P26861,Q2_P35324	YES	YES	YES	1	1	1	1	1	1	1	1	1	1	1	1
Q2_P13339	0.548507	up	down	1.36842	0.837382	0.554649	0.135977	0.724107	0.517231	0.798029	0.615689	0.0132446	0.951898	0.594715	0.411284	-0.170172	-0.0618208	0.187181	0.0602136	0.00385032	0.154254	0.440891	-0.440891	0.482507	C910287.1	CGTTACCAAAACAGTTGCCCAAAATCAAAGGTGTAGTCTTGAAAGTCACAACAATACCTG	Smp_153780	U			glutamate receptor, kainate, putative	NP_000822.2	|F GO:0005509|	Q2_P16618,Q2_P36915,Q2_P33179,Q2_P13339	YES	YES	YES	1	1	1	1	1	1	1	1	1	1	1	1
Q2_P15975	0.548507	up	down	0.858001	1.02638	1.32662	0.89779	1.0272	0.212154	-0.50422	-0.104773	0.253932	-0.0991135	-0.113544	0.309813	0.656023	0.8024	0.130165	0.517495	0.526521	0.288709	0.480058	-0.480058	0.546774	C916147.1	CCTGTTATCCATTATGTCCACTCTTTGTGATGGTGTTTCACGTTATTTAACCTATAGATT	Smp_160410.x	U			Transmembrane protein 106C (Endoplasmic reticulum membrane protein overexpressed in cancer), putative	NP_001137314.1	|C GO:0016021|	Q2_P15975,Q2_P41521,Q2_P40796,Q2_P40687	YES	YES	YES	1	1	1	1	1	1	1	1	1	1	1	1
Q2_P01384	0.548507	up	down	0.656296	0.323761	0.598258	0.616149	0.548616	0.151855	0.993688	0.210568	-0.533171	0.750559	0.355411	0.676781	0.265725	0.107233	0.407875	0.212197	0.248258	0.125128	0.384095	-0.384095	0.390293	C803147.1	AGTGATGCTAGAATCAAAGTAAACTTAGGAAAAGTCAAGGCAGGAGTGAAGGAGTTTGAG	Smp_050640	U			glut4 vesicle protein-related	NP_065779.1	|F GO:0005509|	Q2_P32029,Q2_P01384,Q2_P12222	YES	YES	YES	1	1	1	1	1	1	1	1	1	1	1	1
Q2_P20291	0.548507	up	down	0.436966	0.344971	0.113389	0.484789	0.345029	0.164967	0.0714074	0.419948	-0.0129536	0.391579	0.217495	0.220409	0.157366	0.215297	0.147728	0.171966	0.173089	0.0298504	0.245204	-0.245204	0.163426	C803259.1	ATATCATGGAATAAATAGTAAAGCAGAGCCACCTGCTAAAAGGCAAGCATTGATGCGTCC	Smp_130980	U			cyclin k, putative	NP_001092872.1	|P GO:0007049|	Q2_P20291	YES	YES	YES	1	1	1	1	1	1	1	1	1	1	1	1
Q2_P18189	0.548507	up	down	0.241281	0.58507	0.087418	0.46737	0.345285	0.223393	0.80066	0.918017	0.488093	0.72851	0.73382	0.181481	-0.026911	-0.0145569	-0.051285	0.0813253	-0.00285687	0.058159	0.358749	-0.358749	0.349693	C800347.1	TTATTTCCTTACACCGACTTTTCCTCAACGCATAAAAATTACAAAAAGCGTACGATTTGC	Smp_020050	U			cop9 signalosome complex subunit, putative	NP_004227.1	|F GO:0005515|		YES	YES	YES	1	1	1	1	1	1	1	1	1	1	1	1
Q2_P20170	0.548507	up	down	0.161414	0.0205784	0.21718	0.154154	0.138332	0.0833987	-0.0675987	0.293813	0.508505	0.123611	0.214583	0.245336	0.407697	0.520901	0.335609	0.495709	0.439979	0.0848321	0.264298	-0.264298	0.195364	C803093.1	CAGCTGGGCGCTATTACGATTAAATTGTACCATTTCATGATTAACTAATTGTTTGCTTGT	Smp_045920.x	U			hypothetical protein	NP_848933.1	|F GO:0005125|	Q2_P25688,Q2_P20170	YES	YES		1	1	1	1	1	1	1	1	1	1	1	1
Q2_P24216	0.548507	up	down	0.251175	0.384311	0.290844	0.506647	0.358244	0.113592	0.259409	0.986548	0.301605	0.665808	0.553343	0.341606	-0.155634	0.231726	0.0572448	0.118006	0.0628359	0.162612	0.324808	-0.324808	0.294807	C808619.1	GTCCATCAAGTATTATTCCTACTTATGAAGTTTCATCATCTCATCTGGTAGATCAATCAG	Smp_140200	U		X	hypothetical protein	NP_005911.1	|F GO:0043565|	Q2_P24216,Q2_P10380	YES	YES		1	1	1	1	1	1	1	1	1	1	1	1
Q2_P41243	0.548507	up	down	1.21808	0.174184	1.08797	1.7582	1.05961	0.657754	1.47015	-0.0774504	1.03089	1.16394	0.896884	0.67509	0.536612	-0.461999	0.592536	-0.863502	-0.0490882	0.727665	0.635801	-0.635801	0.804592	JAP08627.C	GCTCTATGGACTCCAGAAATATCTACCGATCTACCACATACTTTATTTCCTTATTGTTTA	Sjc_0302300	U			-	NP_057445.3	|GO:0003993||GO:0008150||GO:0005575|	Q2_P41243	YES	YES	YES	1	1	1	1	1	1	1	1	1	1	1	1
Q2_P18397	0.548507	up	down	0.185405	0.0497254	0.395593	-0.0648969	0.141457	0.197917	0.316613	0.464716	0.612914	0.116461	0.377676	0.212034	0.298581	0.241835	0.270999	0.192312	0.250932	0.0454321	0.256688	-0.256688	0.183496	C800584.1	GGGATCGATGAACACTTGGATTTTGTTTAGTTATCTAATTTGTGCATTTCATTGTGCTTG	Smp_026190	U			hypothetical protein	NP_057121.2	|F GO:0008270|	Q2_P18397,Q2_P34031,Q2_P14159	YES	YES	YES	1	1	1	1	1	1	1	1	1	1	1	1
Q2_P21955	0.548507	up	down	0.00710102	-0.0197487	0.0936394	-0.303307	-0.0555788	0.172093	0.670239	0.520876	0.701656	0.0357202	0.482123	0.307874	0.777368	0.772222	0.647259	0.65075	0.7119	0.0726698	0.379481	-0.379481	0.38498	C805595.1	CTTGTTCGCGGGCATCGCAATTTGGCGAATGAGGTCAAAGAAGAAAAAAGCCCTAAAAAA	gi|226470870	U			-	NP_116136.1	|GO:0016021||GO:0016020||GO:0005739||GO:0003674||GO:0005743||GO:0008150|		YES	YES		1	1	1	1	1	1	1	1	1	1	1	1
Q2_P03871	0.548507	up	down	0.831187	1.02242	0.376433	1.32653	0.889143	0.398037	0.246607	0.0249333	-0.961717	0.690008	-4.22253e-05	0.698199	0.382669	0.670914	0.600768	0.744367	0.59968	0.156102	0.49626	-0.49626	0.576536	C807301.1	TGATGACATAAATTCAATCGCTGCAAAGGTGATGCGAGCGGAATTGGAATCGAATCCTGT	Smp_042050	U			hypothetical protein	NP_689647.2	-	Q2_P23224,Q2_P03871	YES	YES	YES	1	1	1	1	1	1	1	1	1	1	1	1
Q2_P16015	0.548507	up	down	0.0350233	0.369056	0.12403	0.265198	0.198327	0.148108	0.29878	0.422308	0.125235	0.371953	0.304569	0.129868	0.105397	0.491532	-0.013515	0.338258	0.230418	0.227262	0.244438	-0.244438	0.163791	C916235.1	ACATCATATGTTGTCCTTACTTGACCAGAAGTGACTGTGCATCAATAAATTATTTTCCGT	gi|256079537	U			-	-	-		YES	YES		1	1	1	1	1	1	1	1	1	1	1	1
Q2_P00951	0.548507	up	down	0.638151	0.669454	0.790389	0.540039	0.659508	0.103211	0.270267	0.79577	0.662927	0.455796	0.54619	0.2311	-0.211935	-0.110664	-0.0344654	-0.00632733	-0.0908481	0.0919739	0.371617	-0.371617	0.37252	C802217.1	CGGTCATTGATATTTGTACATCGGCGACTCTTTTTTGTCTATGCTTAATTGGAGAATATT	gi|256075533	U			-	NP_001017917.1	|GO:0030133||GO:0009055||GO:0016021|		YES	YES	YES	1	1	1	1	1	1	1	1	1	1	1	1
Q2_P14228	0.548507	up	down	2.57952	2.50413	0.736342	2.47191	2.07298	0.892229	0.271189	1.36503	1.12566	0.61357	0.843862	0.493969	-0.104812	-0.432927	-0.597297	-0.266352	-0.350347	0.212247	0.855497	-0.855497	1.16779	C912015.1	CTCCAGCATTAGTAACAGATCTAACATCTCATTTATCTGAATATCAAACAAGTCATCCAC	Smp_148200	U			Junctophilin, putative	NP_065698.1	|C GO:0016021|	Q2_P34110,Q2_P14228	YES	YES		1	1	1	1	1	1	1	1	1	1	1	1
Q2_P23191	0.548507	up	down	0.737714	0.597268	0.828652	0.738578	0.725553	0.0955753	0.708159	0.480048	0.848018	0.689447	0.681418	0.151751	-0.0379976	-0.442109	0.0971289	-0.232928	-0.153976	0.235059	0.417665	-0.417665	0.449928	C807247.1	CAGGAAAGGAGCAGTATGCAATGCTATGAAGGATTTTACTCAAGCAAGGAAGGCTTTTCG	Smp_064860	U			heat shock protein 70 (hsp70)-interacting protein, putative	NP_006810.1	|F GO:0005488|	Q2_P23191	YES	YES	YES	1	1	1	1	1	1	1	1	1	1	1	1
Q2_P35602	0.548507	up	down	0.273243	0.287336	0.403022	0.111614	0.268804	0.119842	0.819032	0.933723	0.800193	0.514069	0.766754	0.178493	0.101144	0.185675	-0.0961206	-0.0720274	0.0296677	0.136151	0.355075	-0.355075	0.347135	C915279.1	GTTTGTTGGAACCGATACAATTCTCTACGCCGAATTAGATTTAAGAATGAAATCTACTTG	Smp_055740	U			Nanos RNA binding domain, putative	NP_955631.1	|F GO:0008270|	Q2_P35602	YES	YES		1	1	1	1	1	1	1	1	1	1	1	1
Q2_P20905	0.548507	up	down	0.445968	0.179338	0.358921	0.525824	0.377513	0.148662	0.328429	0.523659	-0.189504	0.344333	0.251729	0.307187	0.129856	0.192712	0.0849305	0.289842	0.174335	0.0887903	0.267859	-0.267859	0.203864	C804118.1	TTGGCGCAAGCTCTGTTCTTGAAGCTCTGCTTACTACAGAATATCCTGAATCTGTTGTGA	Smp_181440.x	U			hypothetical protein	-	-	Q2_P20905,Q2_P18225,Q2_P03560,Q2_P22878	YES	YES		1	1	1	1	1	1	1	1	1	1	1	1
Q2_P24792	0.548507	up	down	-0.0363873	0.328	0.0961095	0.254702	0.160606	0.163137	0.77681	1.05068	0.470516	1.08077	0.844695	0.284477	-0.0338223	0.333611	0.0335382	0.231564	0.141223	0.170696	0.382175	-0.382175	0.392467	C809340.1	GTATTCATACCTTTCTTCTGTAAGACTATTTTTCTGTCAAACGGTTTGTACGATCTGTGA	Smp_134440.x	U			malic enzyme, putative	NP_001014811.1	|F GO:0046872|		YES	YES	YES	1	1	1	1	1	1	1	1	1	1	1	1
Q2_P25451	0.548507	up	down	0.310841	0.15152	0.322048	0.0406174	0.206256	0.135127	0.131432	0.0491396	0.394341	0.0936644	0.167144	0.155154	0.325169	0.241134	0.291106	0.239989	0.27435	0.0414219	0.215917	-0.215917	0.118969	C810209.1	CTTTTGCCTTTGATGATGAGATCCGCTAGATATTTTTCCACCTAATTATCCCAAACATTT	Smp_175430	U			DNA repair protein xp-E, putative	XP_002347285.1	|F GO:0003723|		YES	YES	YES	1	1	1	1	1	1	1	1	1	1	1	1
Q2_P37357	0.548507	up	down	0.463972	0.610666	0.0719906	0.43643	0.395765	0.228997	0.139848	0.364228	-0.327311	0.316233	0.12325	0.315486	0.10699	0.455895	0.426693	0.58974	0.39483	0.204602	0.304615	-0.304615	0.266093	C918140.1	TATTCATTCACCTTTGATGTTTAATTGGGTGAGTTATTTTCCAATTCCTATCCTCCCCAC	C918140.1	U			-	-	-		YES	YES		1	1	1	1	1	1	1	1	1	1	1	1
Q2_P26849	0.548507	up	down	0.0256566	0.00142394	-0.0647858	0.373274	0.0838921	0.196672	0.418965	0.295674	0.412619	0.663819	0.447769	0.154785	0.469436	0.149165	0.275521	0.261525	0.288912	0.132975	0.273524	-0.273524	0.214729	C812567.1	TCTTTCAGAGATAGTCAGAAGACCGTTAACTCAAATATTAGTGAAATAACCTTGCCTACT	Smp_167590	U			hypothetical protein	NP_057297.2	|F GO:0008270|	Q2_P14490,Q2_P38378,Q2_P41473,Q2_P26849	YES	YES	YES	1	1	1	1	1	1	1	1	1	1	1	1
Q2_P04281	0.548507	up	down	0.291147	0.0922489	0.437811	0.199007	0.255054	0.146458	0.977122	1.03646	0.722063	0.751229	0.871718	0.158287	0.0922621	-0.19276	0.149851	0.0539687	0.0258305	0.150961	0.384201	-0.384201	0.397607	C808047.1	GTTTATTGTGGTTGGTGTTGTATTGTAACGCTCCAGAGAACCAACCGGCTAGAACTGGGG	Smp_124240	U			sodium/potassium-dependent atpase beta subunit, putative	NP_001668.1	|C GO:0016021|	Q2_P00476,Q2_P07675,Q2_P04281	YES	YES	YES	1	1	1	1	1	1	1	1	1	1	1	1
Q2_P22882	0.548507	up	down	1.70911	1.74424	0.885812	2.05455	1.59843	0.499795	1.35136	0.77914	0.729462	0.787671	0.911908	0.294089	-0.710857	0.80826	-0.733273	-0.655107	-0.322744	0.754719	0.729198	-0.729198	0.967648	C806821.1	ATTCTCCAGCTTAACGAAAACGAACAGATTCTCACTGTCAGTGTCAGATCTCTTTATAGA	gi|256089212	U			-	NP_000733.2	-		YES	YES		1	1	1	1	1	1	1	1	1	1	1	1
Q2_P06139	0.548507	up	down	0.268838	0.00514206	0.268598	0.144822	0.17185	0.125551	0.381728	0.465368	0.481179	0.0830488	0.352831	0.185072	0.182471	0.0884761	0.367554	0.131015	0.192379	0.122944	0.23902	-0.23902	0.157812	C810929.1	ATTGGACCATATCTCCTAGATTAGCTCGAAATACTGTTGGTTCTCATATCACATTACAAG	Smp_143740	U			uroporphyrinogen decarboxylase	NP_000365.3	|C GO:0005737|	Q2_P06139	YES	YES	YES	1	1	1	1	1	1	1	1	1	1	1	1
Q2_P35576	0.548507	up	down	1.73777	1.46696	1.21156	0.72425	1.28513	0.431255	0.0473916	1.19196	1.29496	1.60542	1.03493	0.681412	0.290335	-0.215459	-0.566797	-0.723403	-0.303831	0.449457	0.672079	-0.672079	0.873683	C915248.1	CGTTTACAATTCACATGTCCAACTTGTCGAACAAGACTGAGTGTTAATAATCATCAACAA	Smp_130050	U			hypothetical protein	NP_055824.1	|F GO:0008270|	Q2_P15597,Q2_P35576	YES	YES		1	1	1	1	1	1	1	1	1	1	1	1
Q2_P19984	0.548507	up	down	0.369519	0.385804	0.504565	0.310917	0.392701	0.0812141	0.372207	0.550415	-0.313744	0.234082	0.21074	0.372862	0.133819	0.460184	0.0229239	0.464452	0.270345	0.226254	0.291262	-0.291262	0.244816	C802845.1	CATGTAAATGGGGTTAGAAGTGTACTGTGCATTTGTTGTACAGTGTGTTTTGTTTGTTTT	Smp_176800	U			hypothetical protein	NP_056261.3	|F GO:0003677|		YES	YES		1	1	1	1	1	1	1	1	1	1	1	1
Q2_P07438	0.548507	up	down	0.325953	0.14689	0.2168	0.0861577	0.19395	0.102925	0.702891	0.553523	0.586704	0.580129	0.605812	0.0662905	0.034976	0.0728086	0.139003	0.0609738	0.0769404	0.04429	0.292234	-0.292234	0.246469	C812916.1	GATGATACCAAAAGTTGTTAGGTTTTACCATGCTTGTTGGGCGCTATGCATTATCCTTGT	Smp_146530	U			protein phosphatase 2C, putative	NP_808820.1	|F GO:0004722|		YES	YES	YES	1	1	1	1	1	1	1	1	1	1	1	1
Q2_P30581	0.548507	up	down	0.975457	1.14111	-0.345756	1.27898	0.762448	0.74915	1.05041	0.047213	-0.550915	0.506201	0.263228	0.680242	0.371856	0.660435	0.312375	0.446743	0.447852	0.152011	0.491176	-0.491176	0.576107	C905204.1	TTCTGGTTTGGAAGTAGATGAAGCTTTGCGATTGGTTGTTCATCGATATGGGATGCCTGT	Smp_124660	U			guanyl-nucleotide exchange factor, putative	NP_055684.3	|F GO:0005086|	Q2_P09992,Q2_P30581,Q2_P10787,Q2_P29742	YES	YES		1	1	1	1	1	1	1	1	1	1	1	1
Q2_P27354	0.548507	up	down	1.98202	0.085154	-0.802371	0.634106	0.474727	1.1662	-0.124215	0.436719	0.487512	2.07986	0.719968	0.948016	0.809356	1.72319	-0.34468	1.70138	0.972313	0.975771	0.722336	-0.722336	0.95954	C813426.1	GCGCAGTGGATACAAAACGTAAACATAGTGAAAGTTAGGACTCACAAAATAAATTACTGA	Smp_138910	U	X		hypothetical protein	NP_065815.1	|F GO:0005524|		YES	YES		1	1	0	1	0	1	1	1	1	1	0	1
Q2_P25304	0.548507	up	down	0.271039	0.340185	-0.237778	0.737009	0.277614	0.400263	0.621357	0.826624	-0.185414	1.07792	0.585122	0.546568	0.159205	0.237876	0.338501	0.335384	0.267742	0.0861288	0.376826	-0.376826	0.388425	C810042.1	GATTAGCTCGTCGTACAAATGCAAAATTTTTATTCGCTTCTACTTCAGAAATTTATGGCG	Smp_135100	U			dtdp-glucose 4-6-dehydratase, putative	NP_079352.2	|F GO:0050661|	Q2_P25304	YES	YES	YES	1	1	1	1	1	1	1	1	1	1	1	1
Q2_P05294	0.548507	up	down	-0.0133444	-0.0285315	0.135343	0.0187209	0.0280469	0.0741928	0.295609	0.515639	0.615876	0.10385	0.382743	0.229046	0.47152	0.658991	0.366973	0.339118	0.45915	0.144906	0.28998	-0.28998	0.24499	C809761.1	GATAGGGACGGTATTAATATTTTCTGGTTTATTACTTGATCAGACCTATGGTAAAACACG	Smp_171120	U			UDP-galactose transporter, putative	NP_005818.1	|F GO:0005351|	Q2_P05294	YES	YES	YES	1	1	1	1	1	1	1	1	1	1	1	1
Q2_P02582	0.548507	up	down	0.777637	0.771795	0.784993	0.969491	0.825979	0.095827	0.21456	0.702881	0.677306	0.269704	0.466113	0.259818	-0.370918	0.0374981	-0.0690315	0.0486104	-0.0884601	0.19563	0.40121	-0.40121	0.430913	C805192.1	GTACAAACGCAGAGAAATGTCTTCAGTTCTGTCTTCGTAATTTGTTACTATTTCATCACT	Smp_049160	U			zinc finger protein, putative	NP_001034743.1	|F GO:0003677|		YES	YES		1	1	1	1	1	1	1	1	1	1	1	1
Q2_P03486	0.548507	up	down	0.142614	0.237265	0.320675	0.144903	0.211364	0.0851731	0.67036	0.8751	0.911524	0.959775	0.85419	0.127365	-0.104997	0.243544	-0.042064	0.093792	0.0475688	0.154761	0.371041	-0.371041	0.380972	C806712.1	CAGTGCATTTTCTAAAGTACTTAGTTGTTTGCCTATTTCGATGTGTATTTTGCTGTGACT	Smp_173610	U			hypothetical protein	-	-		YES	YES		1	1	1	1	1	1	1	1	1	1	1	1
Q2_P07075	0.548507	up	down	0.0797951	0.56939	-0.144104	0.615976	0.280264	0.372636	0.00835597	0.389221	0.203586	0.608531	0.302423	0.256567	0.175016	0.333842	0.183739	0.460731	0.288332	0.136104	0.29034	-0.29034	0.246914	C812363.1	GTACATAGTCTACACGCAGTTATAATCAATCGCACATATATATGCTACATCAGATACTAC	Smp_153320	U			hypothetical protein	-	-		YES	YES		1	1	1	1	1	1	1	1	1	1	1	1
Q2_P07478	0.548507	up	down	0.146459	0.198883	0.0758669	-0.107767	0.0783605	0.133931	0.650093	0.574787	0.884093	0.090457	0.549858	0.333382	0.260592	0.423621	0.241845	0.27231	0.299592	0.0836326	0.30927	-0.30927	0.278536	C812959.1	CGAGATATTGATCTTGCCAATTTCATCAATGATGCAGCGTTTGAATACCAAGCAAAATAA	Smp_016670	U			4a-hydroxytetrahydrobiopterin dehydratase	NP_000272.1	|F GO:0008124|		YES	YES	YES	1	1	1	1	1	1	1	1	1	1	1	1
Q2_P37672	0.548507	up	down	0.485608	0.372314	0.125314	0.395744	0.344745	0.154222	1.05896	0.751685	0.237722	0.693515	0.68547	0.338831	0.0223576	0.0731359	-0.0280758	0.0013243	0.0171855	0.0426511	0.349133	-0.349133	0.345695	C918871.1	GCGTACGTCAGCTTTTCAGGAAACATCTTTAAAACGTTTCTCAAGCGTTTACATATATAT	Smp_162450	U			cation efflux family protein	NP_006336.3	|F GO:0008270|		YES	YES		1	1	1	1	1	1	1	1	1	1	1	1
Q2_P25115	0.548507	up	down	0.541172	0.657327	0.414534	0.46373	0.519191	0.10582	0.396608	0.387351	-0.253002	0.486075	0.254258	0.341091	-0.00443528	0.187642	0.0783044	0.216728	0.11956	0.101905	0.29767	-0.29767	0.260156	C809784.1	CCTTGTCTTTGTTTGGTTACAAGGCGGATTCCCTTATTGAACATTTTGATAAAGCAATAA	Smp_125820	U			hypothetical protein	NP_005165.1	-	Q2_P10277,Q2_P30057,Q2_P29531,Q2_P25115,Q2_P09798,Q2_P27634	YES	YES		1	1	1	1	1	1	1	1	1	1	1	1
Q2_P14898	0.548507	up	down	0.614303	0.614114	0.698451	0.443295	0.592541	0.10713	0.267683	0.267304	-0.123375	0.14916	0.140193	0.184354	0.25987	-0.0157924	0.269671	0.0987655	0.153129	0.137193	0.295287	-0.295287	0.256435	C913399.1	GGAATAAGTTTTGGGCGGAACGACAAGAAGAATTCAAAGAGAGAAAACGCTTAATTAAAA	Smp_127630	U			hypothetical protein	-	-	Q2_P24394,Q2_P14898	YES	YES		1	1	1	1	1	1	1	1	1	1	1	1
Q2_P05578	0.548507	up	down	0.0234695	0.207527	-0.144715	0.223325	0.0774016	0.173657	0.413327	0.62878	0.548335	0.474619	0.516265	0.0931282	0.238918	0.337769	0.138617	0.196406	0.227928	0.083976	0.273865	-0.273865	0.220641	C810315.1	AGAATCAGATTCCGTTGGTTGTGAGCAACAACTACCTGGTTTTACTCCATTATCTGGTAC	gi|256071528	U			-	NP_653337.1	|GO:0005739|		YES	YES	YES	1	1	1	1	1	1	1	1	1	1	1	1
Q2_P05930	0.548507	up	down	-0.290641	0.0949071	0.0590083	0.154981	0.00456398	0.200746	0.0949245	0.66339	0.40773	0.645187	0.452808	0.265498	0.315689	0.840262	0.407933	0.683734	0.561904	0.242662	0.339759	-0.339759	0.331245	C810699.1	GCCGTAGTTTCATTGTGTGTATTTGCGTAGTTTATTCGCTTTATATTGGCTTCTTTTATC	Smp_160790	U			rotamase, putative	XP_002345034.1	|C GO:0016020|		YES	YES		1	1	1	1	1	1	1	1	1	1	1	1
Q2_P23913	0.548507	up	down	0.57554	0.461959	0.424535	0.560983	0.505754	0.0740154	0.661948	0.361603	0.590847	0.676909	0.572827	0.145735	0.0173942	-0.343212	0.0868019	-0.0280028	-0.0667548	0.190255	0.337275	-0.337275	0.327134	C808218.1	CTTGTGGCAAACGATGGACAATCCTCAAGACTGGGAAGAACAATACATACACCCGCAATA	Sjc_0033440	U			-	NP_001075.1	|GO:0016020||GO:0008475||GO:0005506||GO:0046872||GO:0005783||GO:0030867||GO:0016702||GO:0031418||GO:0055114||GO:0016705|		YES	YES	YES	1	1	1	1	1	1	1	1	1	1	1	1
Q2_P07154	0.548507	up	down	0.41529	0.351879	0.495378	0.580599	0.460786	0.0991335	0.263187	0.570126	0.699225	0.568709	0.525312	0.185155	0.132695	-0.125152	0.0161886	-0.168346	-0.0361537	0.137411	0.316648	-0.316648	0.292965	C812495.1	CGACAATTTTGGAATTTATGGGCACACAAACGTCATATGGATCGTAATCATTATTGAACA	Smp_026230	U			hypothetical protein	NP_002459.2	|C GO:0016020|	Q2_P12887,Q2_P07154,Q2_P32709	YES	YES		1	1	1	1	1	1	1	1	1	1	1	1
Q2_P28756	0.548507	up	down	1.83043	1.8873	1.67903	1.71344	1.77755	0.0977372	1.1123	1.06369	0.630558	0.855082	0.915409	0.220253	-0.568268	-0.418044	-0.591449	-0.413958	-0.49793	0.09509	0.731676	-0.731676	0.989006	C902644.1	GTTCATTCTGTCGATGCTTTTCAAATCGTCATATCAAGTGGTATTGCAAAAATGAAATGG	Smp_151220	U		X	beta-1,3-n-acetylglucosaminyltransferase,putati ve	NP_149363.1	|C GO:0016021|	Q2_P09031,Q2_P28756	YES	YES		1	1	1	1	1	1	1	1	1	1	1	1
Q2_P38363	0.548507	up	down	1.07715	2.15499	0.877129	0.30098	1.10256	0.774942	1.03453	1.55406	0.499191	0.732897	0.95517	0.455447	0.165862	-0.68022	-0.308472	-0.0161897	-0.209755	0.369521	0.615992	-0.615992	0.795906	C921459.1	ATTCTAAGGTGATGGAACAAACAATTAACCCTGAACAATCACCTTGTGAAAAACATCACT	Smp_196090	U			TGF-beta receptor, putative	NP_065789.1	-	Q2_P15434,Q2_P04878,Q2_P38363,Q2_P29692,Q2_P10699,Q2_P30477,Q2_P29391,Q2_P09644,Q2_P36767,Q2_P16489,Q2_P37157,Q2_P37549,Q2_P17197,Q2_P24495,Q2_P04940,Q2_P24430,Q2_P17875	YES	YES		1	1	1	1	1	1	1	1	1	1	1	1
Q2_P26128	0.548507	up	down	0.287443	0.34424	0.39765	0.340942	0.342569	0.0450122	0.476376	0.339867	0.210891	0.296839	0.330993	0.110764	0.403086	-0.0956929	0.110268	-0.0868192	0.0827107	0.233786	0.252091	-0.252091	0.185683	C811505.1	GTCTCTGGGTGACGGATCCATTGTTTAAAGAATCAGATTTAAATTTGTCGAAATCAAATG	Smp_172490	U			hypothetical protein	NP_001035545.1	|C GO:0016021|	Q2_P39053,Q2_P30037,Q2_P10261,Q2_P26128	YES	YES		1	1	1	1	1	1	1	1	1	1	1	1
Q2_P22118	0.548507	up	down	0.168871	0.0876794	-0.09215	-0.115296	0.0122762	0.138308	0.617572	0.313972	0.541528	0.387827	0.465224	0.138924	0.487503	0.249742	0.547719	0.247834	0.3832	0.157142	0.2869	-0.2869	0.244081	C805814.1	GAAAATCATCAGAAAATGAGCCAGATAATACAGCTAATCATAATGAGTCACCATCAGTTC	Smp_037960	U			nAChR subunit, putative	NP_000733.2	|F GO:0004889|	Q2_P22118,Q2_P02935,Q2_P40502,Q2_P38941,Q2_P24659	YES	YES	YES	1	1	1	1	1	1	1	1	1	1	1	1
Q2_P25445	0.548507	up	down	1.04694	-0.437071	0.96796	-0.878198	0.174907	0.978591	1.82796	2.30022	2.60386	2.27816	2.25255	0.319699	0.0928258	0.0855115	-0.303618	0.583222	0.114485	0.363241	0.847315	-0.847315	1.1844	C810203.1	CCTGAACTGAAATCTTGTTATCAAAGGTTAATTTGTCTCCCCTACACTTATATGTACTTG	C810203.1	U			-	-	-		YES	YES		1	1	1	1	1	1	1	1	1	1	1	1
Q2_P12334	0.548507	up	down	0.0418303	0.0879835	0.200531	0.0221423	0.0881217	0.0798581	0.226218	0.499724	0.905005	0.12847	0.439854	0.347635	0.517274	0.312561	0.289374	0.25332	0.343132	0.118626	0.290369	-0.290369	0.250097	C908302.1	GAGCTTGCCTCTCATTATCATCATCTTTACCATCATGAGGAACATTAGTTTGTAAATTAG	Smp_098590	U			hypothetical protein	-	|F GO:0000166|	Q2_P32141,Q2_P02602,Q2_P41390,Q2_P12334	YES	YES		1	1	1	1	1	1	1	1	1	1	1	1
Q2_P07686	0.548507	up	down	0.0112134	0.0678679	0.219079	0.58802	0.221545	0.259593	0.269609	0.339638	0.591118	0.381538	0.395476	0.13836	0.226186	-0.208877	0.500264	0.436398	0.238493	0.320407	0.285171	-0.285171	0.241427	C813241.1	CAACACAACATACATTGTCCATTGACATCAAGTCACCAATCACCATGTATGATCAATTTT	Smp_130800	U			ubiquitin specific protease 52 / poly(A) ribonuclease subunit pan2, putative	NP_055686.3	|F GO:0003676|		YES	YES		1	1	1	1	1	1	1	1	1	1	1	1
Q2_P32065	0.734744	up	down	0.257926	0.12227	0.174795	0.0204208	0.143853	0.0994507	0.649408	0.238316	0.0771089	0.10587	0.267676	0.263994	0.348463	0.302316	0.438778	0.206323	0.32397	0.0967649	0.245166	-0.245166	0.174451	C908150.1	TAATCGAGGAAATACAGAAACGGAATTTGGACTCAATCGCTTGTAGTCTGAACAATCCCG	Smp_009030	U			ribonucleoside-diphosphate reductase, alpha subunit, putative	NP_001024.1	|C GO:0005971|	Q2_P19443,Q2_P32890,Q2_P32395,Q2_P00531,Q2_P12258,Q2_P32065,Q2_P22346,Q2_P12578	YES	YES	YES	1	1	1	1	1	1	1	1	1	1	1	1
Q2_P00172	0.734744	up	down	0.342215	0.434656	0.60424	0.357429	0.434635	0.120095	0.234973	0.392801	-0.228342	0.0885568	0.121997	0.264546	0.166495	0.632463	0.044539	0.355245	0.299686	0.256039	0.285439	-0.285439	0.242448	C800549.1	CGAGATGAAAATATCTACAAAAGTTCTTATTGTCGTACGTTAGTCGAGTCACTTGATACT	Smp_006590	U			hypothetical protein	NP_055020.1	|F GO:0008270|	Q2_P39854,Q2_P29907,Q2_P10144,Q2_P00172	YES	YES		1	1	1	1	1	1	1	1	1	1	1	1
Q2_P36012	0.734744	up	down	1.45703	2.24707	1.66425	2.19202	1.89009	0.390362	0.34423	-0.497173	-0.459159	0.862542	0.0626099	0.659495	-0.68792	0.838531	0.0715957	0.934536	0.289186	0.757262	0.747296	-0.747296	1.01895	C915790.1	TTATACCATGTTGTGTCTGCAAGTAAGTAGCAGTATAACTTGTTTGCTCTGTCTTTATGT	C915790.1	U			-	-	-		YES	YES		1	1	1	1	1	1	1	1	1	1	1	1
Q2_P27592	0.734744	up	down	0.707959	0.672946	0.691551	0.283612	0.589017	0.204105	0.541721	0.31439	0.10036	0.488305	0.361194	0.199142	-0.170045	-0.0656551	0.0442075	0.247058	0.0138913	0.178369	0.321367	-0.321367	0.303083	C900295.1	CTCACCATGTCTCGTGAATATATCGGTCGGTTATGAAAATTTTACATTCGAACAAGTTAT	Smp_045760	U			hypothetical protein	NP_065861.2	|F GO:0005506|	Q2_P27592,Q2_P05976	YES	YES	YES	1	1	1	1	1	1	1	1	1	1	1	1
Q2_P33305	0.734744	up	down	0.854021	1.15705	0.660516	0.896827	0.892104	0.204371	0.219598	-0.00708811	-0.226937	0.436011	0.105396	0.286034	0.05194	-0.108785	0.775363	0.207243	0.23144	0.384885	0.409647	-0.409647	0.451616	C910466.1	TGACAGAATCGTCAGATTTAGATCTACTCGTCAATATGTTAGATCGTGTTGAAATGAAAG	Smp_142100	U			hypothetical protein	NP_006697.2	|F GO:0003779|	Q2_P01662,Q2_P23857,Q2_P03016,Q2_P33975,Q2_P14097,Q2_P14620,Q2_P22257,Q2_P13455,Q2_P33305,Q2_P32686,Q2_P01230,Q2_P31327,Q2_P09917,Q2_P29661,Q2_P04185,Q2_P23730,Q2_P23599,Q2_P37374,Q2_P10573,Q2_P38499,Q2_P03652,Q2_P22988,Q2_P37586,Q2_P17225,Q2_P22238	YES	YES		1	1	1	1	1	1	1	1	1	1	1	1
Q2_P28557	0.734744	up	down	0.404411	1.09771	-0.249422	1.49299	0.686422	0.769208	0.696687	0.489716	-0.816473	0.870086	0.310004	0.766912	0.541538	0.48536	0.347993	0.548898	0.480947	0.0930675	0.492458	-0.492458	0.591582	C902380.1	GAACCGGCTTTTGATTATCTGCGTACTAAAGAAACTTTAGGATATACTGTTTATCTTCGA	Smp_155220	U			family M16 unassigned peptidase (M16 family)	NP_001095132.1	|F GO:0008233|	Q2_P12713,Q2_P41272,Q2_P41545,Q2_P28557	YES	YES	YES	1	1	1	1	1	1	1	1	1	1	1	1
Q2_P29596	0.734744	up	down	0.536594	0.413611	0.224346	0.675691	0.46256	0.191527	0.645098	0.0846252	-0.412413	0.191656	0.127242	0.434115	0.244932	0.325334	0.295707	0.612415	0.369597	0.165248	0.3198	-0.3198	0.301073	C903828.1	GTATTTTGGGTGTCGTTTGCCTTACTTTATGCTTATGTGGGATTATAAGCAATATAGTTC	Smp_128170	U			hypothetical protein	-	-	Q2_P29596	YES	YES		1	1	1	1	1	1	1	1	1	1	1	1
Q2_P26546	0.734744	up	down	0.242231	0.115277	-0.179319	0.16319	0.0853449	0.184043	0.865857	0.447282	-0.2518	0.547354	0.402173	0.471097	0.565152	0.522621	0.450301	0.530183	0.517065	0.0482105	0.334861	-0.334861	0.326738	C812116.1	GCCGGTTTGACTTTTCCGCTGAAAGACTCTGTCGTGTCTCAACGCTATCGTACAGATGCT	Smp_012450	U			Kae1 putative peptidase (M22 family)	NP_060277.1	|F GO:0008270|	Q2_P26546	YES	YES	YES	1	1	1	1	1	1	1	1	1	1	1	1
Q2_P24911	0.734744	up	down	0.154548	0.0732423	0.304441	0.158838	0.172767	0.0962104	0.369255	0.369713	0.660657	0.365607	0.441308	0.146244	0.203216	0.151377	0.164184	-0.0132625	0.126379	0.0956692	0.246818	-0.246818	0.178542	C809499.1	TTTGGCTCTCATCACTTCATGTATAGAAGCCAGTCTTTTTATGTTGTTCAACTCGTTTTG	Smp_070810	U		X	proline synthetase associated protein, putative	NP_009129.1	-		YES	YES		1	1	1	1	1	1	1	1	1	1	1	1
Q2_P00704	0.734744	up	down	0.507681	0.771434	0.416606	0.779055	0.618694	0.184579	0.290167	0.548809	0.181153	0.708174	0.432076	0.24011	-0.156825	-0.0202705	-0.0756217	0.109959	-0.0356894	0.11213	0.33836	-0.33836	0.333305	C801751.1	AATACTGATGGCAATGACGATGTTGGTGCTACCATTCAAGCAAATGAAGAACTAAACCAT	Smp_067900	U			cdc37-related	NP_008996.1	|C GO:0005737|	Q2_P00704	YES	YES	YES	1	1	1	1	1	1	1	1	1	1	1	1
Q2_P33779	0.734744	up	down	0.0794794	0.36157	-0.43744	0.697531	0.175285	0.480296	0.729343	0.446034	0.10276	0.757134	0.508818	0.305023	0.310999	0.27889	0.265307	0.458974	0.328543	0.0890396	0.337549	-0.337549	0.332747	C911428.1	GCTCAAAGCAGTGGTTGCTCAATTTGATGCAAGTGAGCTTATAACTCAGCGAGAATTGGT	Smp_075940	U			prohibitin, putative	NP_002625.1	|F GO:0005515|	Q2_P24609,Q2_P33779	YES	YES	YES	1	1	1	1	1	1	1	1	1	1	1	1
Q2_P17675	0.734744	up	down	0.474963	0.346037	0.0728653	0.44752	0.335346	0.183563	0.625923	0.542006	-0.137447	0.636807	0.416822	0.371933	0.10942	0.254721	0.0850529	0.0476774	0.124218	0.0906319	0.292129	-0.292129	0.256404	C920283.1	CTAATTTTCATGAACTTTTAGAAAGTCTAGACTAATGTAAAAGTGAAGGTCGGGAACCAG	Smp_153710	U			hypothetical protein	NP_002432.1	|F GO:0005524|	Q2_P13469,Q2_P33317,Q2_P27749,Q2_P38135,Q2_P39657,Q2_P38516,Q2_P17675,Q2_P08071	YES	YES	YES	1	1	1	1	1	1	1	1	1	1	1	1
Q2_P17238	0.734744	up	down	0.222671	0.442198	0.109525	0.340979	0.278843	0.144187	0.379974	0.282203	0.0176811	0.328062	0.25198	0.161225	0.125264	0.379831	0.00648642	0.114978	0.15664	0.158199	0.229154	-0.229154	0.15028	C918644.1	CTCTTTTCATTTCTTCGACCTTTTCTTTTTGTAAAGCCAAGTGAGAGTCAAACTACTGTT	Smp_142510.x	U			ribonuclease III, putative	NP_037367.3	|F GO:0005524|		YES	YES		1	1	1	1	1	1	1	1	1	1	1	1
Q2_P20735	0.734744	up	down	0.401876	0.330632	0.52009	0.243359	0.373989	0.117	-0.0146551	-0.00181069	0.18908	0.473447	0.161515	0.227869	0.118241	0.737783	-0.0399518	0.459857	0.318982	0.348507	0.284829	-0.284829	0.24467	C803901.1	ACAGAATAATGGCGGGGCAGTTGGTACTAATGATGATGATGATACGAGTTCATCACCTAC	Smp_176840	U			hypoxia associated factor, putative	NP_005137.1	|P GO:0008380|	Q2_P20735,Q2_P12921,Q2_P41583,Q2_P39572,Q2_P40461,Q2_P32748	YES	YES		1	1	1	1	1	1	1	1	1	1	1	1
Q2_P38132	0.734744	up	down	0.318266	0.424697	0.397256	0.473752	0.403493	0.0650348	-0.0223131	0.0685449	0.0191902	0.0836493	0.0372678	0.0483259	0.233773	0.200206	0.316589	0.367157	0.279431	0.0762403	0.240064	-0.240064	0.169135	C920275.1	GTGATGAAGCACAATCGAAACGTGGTATTCTCACACTGAAATACCCAATCGAACACGGTA	Smp_161930	U			actin, putative	XP_001723211.2	|F GO:0005524|	Q2_P38132,Q2_P38525,Q2_P39664	YES	YES	YES	1	1	1	1	1	1	1	1	1	1	1	1
Q2_P20153	0.734744	up	down	0.470572	0.848833	0.731713	0.316701	0.591955	0.242224	-0.0662663	-0.286784	0.54259	-0.0224193	0.0417802	0.353346	0.201168	1.44191	0.274062	0.513309	0.607613	0.571957	0.413783	-0.413783	0.463464	C803068.1	AGCATTTCCTGAAGATTCAGGAATTTATTCTGTTGAAGTTCAGAATACTCTTGGTATGGC	Sjc_0088130	U			-	NP_444255.3	-	Q2_P20153,Q2_P32826,Q2_P09910,Q2_P01709,Q2_P29655,Q2_P12987	YES	YES		1	1	1	1	1	1	1	1	1	1	1	1
Q2_P26879	0.734744	up	down	0.303568	0.0638113	0.434046	0.253658	0.263771	0.153475	0.404405	0.531685	-0.0203506	0.468871	0.346152	0.2498	-0.141641	0.502407	0.0414283	0.513216	0.228853	0.3307	0.279592	-0.279592	0.236445	C812609.1	TAGAAGAAGCTAGACAAGAATTGCATCGGATAGCTACTGATCGTGAAATGCAAGGTGCTG	Smp_000730	U			ADP-ribosylation factor family	NP_001654.1	|F GO:0005525|	Q2_P26879	YES	YES	YES	1	1	1	1	1	1	1	1	1	1	1	1
Q2_P06229	0.734744	up	down	0.341964	0.208463	0.0431837	0.160528	0.188535	0.123625	0.206688	0.568195	0.449851	0.262409	0.371786	0.167224	-0.00400765	0.574073	0.0223181	0.237238	0.207405	0.267263	0.255909	-0.255909	0.196632	C811029.1	GGTCATTACATTCCTACACACGCTGATGCAAAGAAAATATATGCTGATATTGTTTCACAA	Smp_058880	U			hypothetical protein	NP_543012.1	|F GO:0016787|	Q2_P06229	YES	YES	YES	1	1	1	1	1	1	1	1	1	1	1	1
Q2_P21739	0.734744	up	down	0.042003	0.256392	-0.392523	0.329704	0.058894	0.32476	0.340443	0.520126	-0.0442248	0.443375	0.31493	0.250497	0.642405	0.584263	0.539065	0.694605	0.615085	0.0678205	0.329636	-0.329636	0.321706	C805302.1	CCAACACCAGCACAAATTTACAATGGTCTAGATGGAGGTAGCAAAAAGATATATGTAAAA	Smp_141080	U			DNAj (hsp40) homolog, subfamily B, member, putative	NP_057390.1	|F GO:0008270|	Q2_P20709,Q2_P21739	YES	YES	YES	1	1	1	1	1	1	1	1	1	1	1	1
Q2_P19498	0.734744	up	down	0.599092	0.30511	0.501326	0.367889	0.443354	0.132189	0.428669	0.311151	0.74592	0.334978	0.45518	0.200354	0.150207	-0.283412	0.172571	-0.0130255	0.00658526	0.210287	0.301706	-0.301706	0.27442	C802231.1	GCAATGTGCTTGATTGTCTTTCATAATTCATCGTTTTTCCTCATGCTTCCATCCTAATTT	Smp_024370	U			hypothetical protein	NP_005093.2	|C GO:0005737|	Q2_P19498	YES	YES		1	1	1	1	1	1	1	1	1	1	1	1
Q2_P24618	0.734744	up	down	0.159286	0.201196	0.206306	-0.0529473	0.12846	0.122759	0.190136	0.29813	0.245469	0.479905	0.30341	0.125653	0.144641	0.287078	0.15354	0.236148	0.205352	0.0683078	0.212407	-0.212407	0.123615	C809135.1	CCTGAAGAACTACGGGATCACTTAAATCTTCTAATTGATGTACTTAGAAGTTACAGAAGT	Smp_046550	U			bystin, putative	NP_004044.3	|P GO:0042254|	Q2_P20242,Q2_P24618	YES	YES	YES	1	1	1	1	1	1	1	1	1	1	1	1
Q2_P00934	0.734744	up	down	0.46542	0.454626	0.523931	0.349594	0.448393	0.0725627	0.326384	0.497232	0.58356	0.443633	0.462702	0.107619	0.0151607	-0.118359	0.0357144	-0.0924321	-0.039979	0.0767347	0.290372	-0.290372	0.256445	C802174.1	CAGGGGCCGTAACTGTCGAGACCTTAAGTCAGTATTATATTCTGATGCGACCTGAACACA	Smp_123410.x	U			DEAD box ATP-dependent RNA helicase, putative	NP_061943.2	|F GO:0008026|	Q2_P07245,Q2_P00934	YES	YES	YES	1	1	1	1	1	1	1	1	1	1	1	1
Q2_P01971	0.734744	up	down	0.345514	0.192939	0.27484	0.0998708	0.228291	0.105908	0.0931173	0.00602753	0.417008	-0.00308025	0.128268	0.197317	0.489994	0.183311	0.476833	0.314535	0.366168	0.145696	0.240909	-0.240909	0.172753	C804157.1	ATCCACTGCAGAAAATCAAAGAGCTTTTGACTCAGTTAATCAATGCAGATGGTCAAAGTG	Smp_159100	U			hypothetical protein	NP_775735.2	|F GO:0005515|	Q2_P20264,Q2_P20553,Q2_P01668,Q2_P20936,Q2_P01971,Q2_P11123,Q2_P12605,Q2_P30690,Q2_P10893,Q2_P30908,Q2_P32427	YES	YES		1	1	1	1	1	1	1	1	1	1	1	1
Q2_P22284	0.734744	up	down	0.120429	0.0808806	0.297428	-0.151043	0.0869237	0.184481	0.789113	1.00294	0.830723	0.44676	0.767384	0.23293	0.142818	0.198239	0.19821	0.188516	0.181946	0.0264837	0.345418	-0.345418	0.350761	C806028.1	CAGGAATGCGTGAAATCGATATACCAGCTATGATGAAATTAGCGTATAATATTTTACGAG	Smp_148920	U			cell division protein ftsj, putative	NP_037525.1	|F GO:0008650|	Q2_P22284,Q2_P09792,Q2_P29527,Q2_P16070	YES	YES	YES	1	1	1	1	1	1	1	1	1	1	1	1
Q2_P31778	0.734744	up	down	0.432796	0.962582	0.838038	0.330389	0.640951	0.306631	-0.0726523	0.294123	0.899795	0.814609	0.483969	0.457567	-0.0270726	-0.0205683	0.144625	-0.0673995	0.0073963	0.0938019	0.377439	-0.377439	0.405355	C907534.1	GCAACTCCTGGACGTTTAATTGATCATTTAAAACAATCACAAAATTTCGCTGCACAACAA	Smp_158970	U			DEAD box ATP-dependent RNA helicase, putative	NP_957518.1	|F GO:0008026|	Q2_P31778,Q2_P28444,Q2_P38404	YES	YES		1	1	1	1	1	1	1	1	1	1	1	1
Q2_P20015	0.734744	up	down	0.495918	0.183874	0.462513	0.103745	0.311512	0.196863	1.05515	0.961745	1.39531	1.1066	1.1297	0.186948	0.242415	-0.394266	0.200443	-0.218906	-0.0425788	0.313611	0.466212	-0.466212	0.556633	C802882.1	CGTGAAGATCTGGATTTGATCGACCTGTTTTGAAATTGTGCCTATTCCTTCTTTTTATAA	Smp_141290.x	U			innexin, putative	-	|C GO:0005921|		YES	YES		1	1	1	1	1	1	1	1	1	1	1	1
Q2_P28534	0.734744	up	down	0.0704531	0.0457415	0.430456	-0.374952	0.0429248	0.329428	0.468301	0.369839	1.21084	0.529436	0.644603	0.383171	0.301004	0.782047	0.154475	0.474588	0.428028	0.269854	0.371852	-0.371852	0.396285	C902343.1	CCTCAAGGAATGAATGAAGAAATTGACGCTGATCATACTGTTGAACTATTATCACCTAAA	Smp_010670	U			Abnormal long morphology protein 1 (Sp8), putative	NP_004915.2	|F GO:0005524|	Q2_P13880,Q2_P33749,Q2_P08829,Q2_P28520,Q2_P27431,Q2_P07842,Q2_P08813,Q2_P28534	YES	YES		1	1	1	1	1	1	1	1	1	1	1	1
Q2_P36200	0.734744	up	down	0.813664	0.339167	1.18666	0.434987	0.69362	0.387311	0.17062	0.192295	0.782214	0.183981	0.332277	0.300091	0.165208	-0.180611	0.396492	-0.0654358	0.0789131	0.255925	0.36827	-0.36827	0.390825	C916025.1	TGCAATTGGGGAAGCTGGATATAGAGCCCAACCATCTATGTTATTCTTATTCGAGCCATT	Smp_063250.x	U			basic fgf-repressed zic binding protein homolog (zic3-binding protein), putative	NP_060714.3	|C GO:0031410|		YES	YES	YES	1	1	1	1	1	1	1	1	1	1	1	1
Q2_P00250	0.734744	up	down	0.698996	0.603624	0.447915	0.546346	0.57422	0.10514	0.467478	0.0978918	0.162233	0.167129	0.223683	0.165563	0.170592	-0.0537215	0.176848	-0.0339801	0.0649344	0.125898	0.287613	-0.287613	0.25338	C800793.1	CGCTTGTGATTTTAATCCAACATTGGTTTGTGGTAGTCCCGCTCCTGATACACCATGTTT	Smp_138930.x	U			glutamyl-tRNA synthetase, cytoplasmic (glutamate- -tRNA ligase) (glurs), putative	NP_004437.2	|F GO:0005524|	Q2_P00250,Q2_P32947,Q2_P13100,Q2_P23498,Q2_P23495,Q2_P04097,Q2_P29991	YES	YES		1	1	1	1	1	1	1	1	1	1	1	1
Q2_P35998	0.734744	up	down	0.475682	0.802875	0.548841	0.0431428	0.467635	0.315826	0.11635	0.719147	0.916659	0.289433	0.510397	0.37091	-0.185801	0.406102	-0.0090205	0.0407586	0.0630099	0.248531	0.347014	-0.347014	0.35482	C915773.1	GGTAGCCATATTAGAAGGTCGTTACAATCTTTCTCTTTCCGACAATTTTTCCAATACAAA	Smp_127100	U			hypothetical protein	NP_078916.3	-	Q2_P35998	YES	YES	YES	1	1	1	1	1	1	1	1	1	1	1	1
Q2_P05296	0.734744	up	down	0.167167	0.0343658	-0.0116086	0.17534	0.0913162	0.0942519	0.624938	0.0670566	0.30627	0.4412	0.359866	0.234867	0.531666	0.102195	0.510823	0.225132	0.342454	0.212633	0.264545	-0.264545	0.214991	C809768.1	CAGGATTTCTATTTTACCAAACGTCGAAATAATTTTCCCCGTATTCGGGTTTTCAGTTTT	Smp_068220	U			bhlhzip transcription factor max/bigmax, putative	NP_660087.1	|F GO:0003700|		YES	YES		1	1	1	1	1	1	1	1	1	1	1	1
Q2_P26829	0.734744	up	down	0.111389	0.52587	0.415172	0.45459	0.376755	0.182746	0.0965803	0.322437	0.0659922	0.290305	0.193829	0.131209	-0.0851159	0.47652	0.0165752	0.447262	0.21381	0.289698	0.261465	-0.261465	0.209796	C812534.1	ATCAAACAGTCAATAATAATTCTGGTAATGGCGGAACAAGTGAAGTACATACAGATGCTG	Smp_050160	U			polycomb-m33 interacting protein ring1b, putative	NP_002922.2	|F GO:0008270|	Q2_P26829,Q2_P40049	YES	YES		1	1	1	1	1	1	1	1	1	1	1	1
Q2_P32098	0.734744	up	down	0.430684	0.838878	0.553717	0.725273	0.637138	0.180785	0.0154861	0.746492	0.499653	0.682196	0.485957	0.330615	-0.223118	0.032166	-0.207088	0.232576	-0.041366	0.216755	0.360576	-0.360576	0.37923	C908217.1	GTCTGTGTGTGTGAGTGGGTGTTTATTGATTAAAATCTCGGTGCGTTTTATTACATATAT	Smp_129260	U			poly [ADP-ribose] polymerase, putative	NP_001609.2	|F GO:0003950|		YES	YES	YES	1	1	1	1	1	1	1	1	1	1	1	1
Q2_P35970	0.734744	up	down	0.737948	0.552115	0.628676	0.506164	0.606226	0.101317	0.326571	0.275414	0.0200464	0.0732906	0.173831	0.149896	0.132385	0.0737945	0.216944	-0.0526574	0.0926166	0.113281	0.290891	-0.290891	0.260508	C915732.1	CGCGGAAAGTGTAGATTCTGGTCATCAGAATCTTGATGTTAATAAACATTGATCAATAGT	Smp_047870.x	U			protein kinase	NP_002305.1	|F GO:0005524|	Q2_P10399,Q2_P35970	YES	YES	YES	1	1	1	1	1	1	1	1	1	1	1	1
Q2_P21907	0.734744	up	down	0.126754	0.301824	0.197506	0.316318	0.2356	0.0898136	-0.0662134	0.308359	0.2555	0.316921	0.203642	0.181942	0.0329717	0.399095	0.108657	0.38093	0.230414	0.187009	0.223219	-0.223219	0.144844	C805533.1	GGACGGAGTGGTCTACAATGCGTAATAAGTAAACAGTAACAAATTTAATGCATCTGTATT	Smp_006560	U			hypothetical protein	NP_001106678.1	|F GO:0004792|	Q2_P21907	YES	YES		1	1	1	1	1	1	1	1	1	1	1	1
Q2_P24768	0.734744	up	down	0.283822	0.416168	0.476548	0.300509	0.369262	0.0926237	0.157716	0.0764482	0.0471725	0.269574	0.137728	0.0995632	0.102944	0.0908938	0.238933	0.160804	0.148394	0.0676348	0.218461	-0.218461	0.136805	C809310.1	TGGATGCAGAGTTTATTTCTATTTTAAGAACAGCCTGCCTAAAGTATCTTCAGGATAAGG	Smp_165980	U		X	rna polymerase III (DNA directed), 39kD subunit- related	NP_006457.2	|F GO:0005524|	Q2_P40435,Q2_P24768,Q2_P16744,Q2_P37067	YES	YES	YES	1	1	1	1	1	1	1	1	1	1	1	1
Q2_P18164	0.734744	up	down	0.745112	0.523288	1.07419	0.249391	0.647995	0.34905	0.298205	0.792582	0.112809	0.594625	0.449555	0.302775	-0.0762919	-0.164594	-0.0476228	0.257754	-0.00768882	0.18383	0.363287	-0.363287	0.386876	C800317.1	CTAGCATCAATCGTAGTCCAGCGGCTTATTTAGAGAATCCAGTAGAAGAACAAGCTCGGT	Smp_147460	U			ceramidase	NP_063946.2	|C GO:0016021|	Q2_P18164,Q2_P18557,Q2_P07938,Q2_P27585,Q2_P41669	YES	YES	YES	1	1	1	1	1	1	1	1	1	1	1	1
Q2_P39468	0.734744	up	down	0.204825	1.08044	1.00264	1.37388	0.915447	0.49999	-0.396861	1.00485	-0.597274	1.90541	0.479032	1.18837	0.204406	0.519881	-0.0508522	0.565936	0.309843	0.289204	0.568107	-0.568107	0.739697	JAP03337.C	CTTACGACGTACATTAGTCGATGTATTACCTGTATTTGGTTTGTTTGGTGCATGTTTAAT	Smp_079600	U		X	hypothetical protein	NP_002845.1	|F GO:0005524|	Q2_P39468	YES	YES		1	1	1	1	1	1	1	1	1	1	1	1
Q2_P17611	0.734744	up	down	0.907929	0.600053	0.789843	0.718794	0.754155	0.128993	-0.0240289	-0.0164671	-0.473642	-0.237278	-0.187854	0.216279	0.696202	0.906919	0.466275	0.629272	0.674667	0.182476	0.413656	-0.413656	0.474213	C920045.1	GCACAGATGTAGTTGAAGCAGATAACGAGAAAATGGAATCACTTAATCTTCAATCAAATG	Smp_178770	U			hypothetical protein	NP_001007071.1	|F GO:0005515|	Q2_P38067,Q2_P17611	YES	YES		1	1	1	1	1	1	1	1	1	1	1	1
Q2_P18634	0.734744	up	down	0.264165	0.414896	0.0807507	0.42905	0.297215	0.162459	0.697097	0.557456	0.199966	0.642652	0.524293	0.223724	0.0710197	0.0852376	-0.0419756	0.0326078	0.0367224	0.0569805	0.286077	-0.286077	0.254999	C800891.1	GACGTATGTTTTAAGAGGTTTACCGAAATGGCTTCAAGAATAGGATGTCTACTATGTATT	Smp_083080.x	U			hypothetical protein	NP_036243.1	|F GO:0001671|	Q2_P36133,Q2_P18634,Q2_P15865	YES	YES	YES	1	1	1	1	1	1	1	1	1	1	1	1
Q2_P10678	0.734744	up	down	0.123249	0.128878	0.182216	0.0949389	0.13232	0.0364284	0.40771	0.0329246	0.682508	0.291363	0.353626	0.269453	0.342597	0.2034	0.450325	0.0568432	0.263291	0.170762	0.249746	-0.249746	0.192668	C905033.1	CCGCATCTTGGATCTATCCTTCGTCTTGATTCAAGTAAAGTTTGTAATTTTTTATCGAGT	Smp_194620	U		X	methyltransferase, putative	NP_689520.2	|F GO:0016429|	Q2_P10678,Q2_P31469,Q2_P11669	YES	YES	YES	1	1	1	1	1	1	1	1	1	1	1	1
Q2_P05676	0.734744	up	down	0.181952	-0.0890077	0.38956	-0.158419	0.0810216	0.252735	0.439307	0.422652	0.501494	0.193066	0.389129	0.135041	0.392149	0.349954	0.294559	0.183055	0.304929	0.0905453	0.25836	-0.25836	0.20754	C810421.1	CTTCATTTTTAAACCGTACGCTACTGCTTGGCTGAAATTGTTCTGCTTGTTGAATATATA	Smp_066670.x	U			syntaxin, putative	NP_004594.1	|F GO:0005484|		YES	YES	YES	1	1	1	1	1	1	1	1	1	1	1	1
Q2_P24859	0.734744	up	down	-0.131152	0.12236	0.0210623	0.247136	0.0648519	0.160073	0.237371	0.160735	0.170219	0.845262	0.353397	0.329679	0.443521	0.388225	0.430967	0.494659	0.439343	0.04382	0.285864	-0.285864	0.255227	C809428.1	CGGTGGGAATATCTGGCACAAGCGTTGTTTTTGTTGTTCTAAATGTGATATGCTACTGAA	Smp_079270	U			crp-related	NP_001121128.1	|F GO:0008270|	Q2_P24859	YES	YES	YES	1	1	1	1	1	1	1	1	1	1	1	1
Q2_P26565	0.734744	up	down	0.0478636	0.294631	0.0101396	0.270374	0.155752	0.1475	0.210581	0.247444	0.0961761	0.325636	0.219959	0.095452	0.211417	0.422334	0.0712517	0.366321	0.267831	0.158532	0.214514	-0.214514	0.132562	C812146.1	GTGGCGCACTACGCTATTTATTAACACATGCTATTTTTGTCTAATGAACAAGTCAATGAA	gi|256080803	U			-	NP_115682.1	-		YES	YES		1	1	1	1	1	1	1	1	1	1	1	1
Q2_P19688	0.734744	up	down	0.530159	0.403213	0.163689	0.530644	0.406926	0.172888	0.266277	-0.168602	-0.0476104	0.293207	0.0858181	0.229571	0.485336	0.0653624	0.491855	0.257583	0.325034	0.204536	0.272593	-0.272593	0.232771	C802468.1	TGCAAGCTGAGAAAAAGTTCGTTGAAATTTCTGCAGCTAAGGAGGTCCTTACAGATGACG	Smp_049600.x	U			DNAj (hsp40) homolog, subfamily C, member, putative	NP_006251.1	|F GO:0005488|	Q2_P20254,Q2_P19688,Q2_P02959,Q2_P22162,Q2_P01688	YES	YES	YES	1	1	1	1	1	1	1	1	1	1	1	1
Q2_P25376	0.734744	up	down	0.646614	0.799622	0.884477	0.776426	0.776784	0.0984272	0.4122	0.716038	0.589629	0.681377	0.599811	0.13597	-0.373864	-0.0232379	-0.266931	-0.0531067	-0.179285	0.16913	0.399104	-0.399104	0.451279	C810125.1	CATCAACGCGACCTTCATCATTATGATCATCCTCATGGTAACAATAATAATGACATTCAT	Smp_068500	U			hypothetical protein	-	|C GO:0005737|	Q2_P25376	YES	YES		1	1	1	1	1	1	1	1	1	1	1	1
Q2_P18300	0.734744	up	down	0.258505	0.279861	-0.0462896	0.44777	0.234962	0.205718	0.670221	0.379786	-0.0248335	0.473993	0.374792	0.2926	0.109846	0.235133	0.0513907	0.30138	0.174438	0.11418	0.261397	-0.261397	0.214771	C800476.1	GATTCTATCATTTAATTTATGAAGAAGAATTTGGTCGTGTCAAAGGACATTTCGGTCCTG	Smp_006000	U			eukaryotictranslation initiation factor 3 subunit, putative	NP_003748.1	|P GO:0006810|	Q2_P18300	YES	YES		1	1	1	1	1	1	1	1	1	1	1	1
Q2_P37131	0.734744	up	down	0.119958	0.121548	0.0896238	0.356092	0.171805	0.123733	0.389751	0.737283	0.466694	0.817849	0.602894	0.206758	0.0706661	0.0337093	0.11629	0.171801	0.0981166	0.0596141	0.290939	-0.290939	0.266219	C917781.1	GCATAACTGAGGATATGTCCTCGTATAAGACTTTATCTTCAGAGACTCCAGTGAAATGTG	Smp_045080	U			hypothetical protein	-	|C GO:0005634|	Q2_P16797,Q2_P37131	YES	YES		1	1	1	1	1	1	1	1	1	1	1	1
Q2_P12760	0.734744	up	down	0.0478599	0.0317	-0.0973943	0.218165	0.0500826	0.129543	0.127546	0.349674	0.59811	0.498398	0.393432	0.204549	0.393448	0.190324	0.317743	0.397154	0.324667	0.096749	0.256061	-0.256061	0.206258	C909244.1	TTCACCAATCGCTCATTCAGTCATTCATCCATCCATCCAATTGTTCATTCAATCAATAGG	Smp_072430	U		X	hypothetical protein	-	-	Q2_P32577,Q2_P12760	YES	YES		1	1	1	1	1	1	1	1	1	1	1	1
Q2_P24715	0.734744	up	down	1.76575	0.671641	2.31396	2.31187	1.7658	0.773703	0.111536	1.05423	1.16626	0.828848	0.790218	0.473712	-0.543001	0.21696	-0.757311	-0.303309	-0.346665	0.419019	0.736453	-0.736453	1.04177	C809246.1	CTGTTTACTTTCTTTGTCTCAGTCAGTACTTTGGTTAGACTGAATCTATAATGCTATGTG	C809246.1	U			-	-	-	Q2_P00063,Q2_P10597,Q2_P24715,Q2_P05060,Q2_P30376	YES	YES		1	1	1	1	1	1	1	1	1	1	1	1
Q2_P32076	0.734744	up	down	0.830314	0.557246	0.970574	1.0068	0.841235	0.204051	0.272743	0.822279	1.18518	0.735522	0.753931	0.375291	-0.0213257	-0.273008	-0.373062	-0.227667	-0.223765	0.147999	0.457134	-0.457134	0.556788	C908172.1	CACTTAATAACGCATTTGCTGCAGGTACGTCTGCGAAACCGATTCTCCGTTGAGAGAAGT	Smp_155960	U		X	protein kinase C, mu, putative	NP_001073350.1	|F GO:0004707|	Q2_P32076	YES	YES		1	1	1	1	1	1	1	1	1	1	1	1
Q2_P30049	0.734744	up	down	0.425741	0.465159	0.0801154	0.818719	0.447434	0.301971	0.585866	0.377453	-0.453227	0.686305	0.299099	0.517783	0.091157	0.275273	0.185973	0.402234	0.238659	0.132451	0.328397	-0.328397	0.333414	C904431.1	GTCATCATCATTACAAGACAGTAAGAATTCTAGTGACGTATCTATGCTTTCAGATGATGA	Smp_030860	U			arsenite-resistance protein, putative	NP_001122326.1	|F GO:0005515|	Q2_P35290,Q2_P09709,Q2_P29452,Q2_P30049,Q2_P19888,Q2_P26601,Q2_P09242,Q2_P28986,Q2_P10272	YES	YES		1	1	1	1	1	1	1	1	1	1	1	1
Q2_P10271	0.734744	up	down	0.346667	0.472909	0.208137	0.661322	0.422259	0.192595	0.837639	0.554982	0.66477	0.877297	0.733672	0.150682	0.127044	-0.159716	-0.0585781	-0.246272	-0.0843806	0.160469	0.357183	-0.357183	0.383817	C904429.1	CGTTGGGTCACTAGTGATGTTTATAAACAATGCTCTAACTTATTGGACTATAAACAGTTC	Smp_016640	U			prostatic acid phosphatase, putative	NP_001601.1	|F GO:0003993|	Q2_P38535,Q2_P10271	YES	YES	YES	1	1	1	1	1	1	1	1	1	1	1	1
Q2_P12670	0.734744	up	down	0.0749178	-0.0711458	-0.117956	0.0541239	-0.015015	0.0941905	0.459711	0.233992	0.443913	0.172115	0.327433	0.145968	0.71518	0.476901	0.481123	0.57989	0.563274	0.111894	0.291897	-0.291897	0.270439	C909022.1	CCCTTATTTCTACTTCTGTTTCTTCAATTTCGTCTTTCTTTGCTTCTTCCATGATGATGA	Smp_013630	U			cadherin-related	NP_061748.1	|F GO:0005509|	Q2_P12670,Q2_P16520,Q2_P01321,Q2_P32491	YES	YES		1	1	1	1	1	1	1	1	1	1	1	1
Q2_P38812	0.734744	up	down	0.585218	0.598317	0.38981	0.218478	0.447956	0.180269	0.270846	0.70966	0.278921	0.607397	0.466706	0.225422	-0.150494	-0.0112306	0.102342	-0.009455	-0.0172095	0.103526	0.299151	-0.299151	0.283372	JAP03164.S	GGAAATACAATAGGATGTTCAGCTAGTAGAGAATTATCACGATTTTCTACAAGTCCAGTT	gi|256081381	U			-	NP_001289.1	-	Q2_P40284,Q2_P38812	YES	YES		1	1	1	1	1	1	1	1	1	1	1	1
Q2_P11826	0.734744	up	down	0.780137	0.600045	1.00001	1.10738	0.871893	0.226707	0.426346	0.136469	-0.589177	0.302494	0.0690331	0.454593	0.592676	-0.0593594	0.135714	0.434252	0.275821	0.292958	0.405582	-0.405582	0.469218	C907295.1	CACTTCGATTTCTGACACATTTTGTTCTGTTTTTAAAATCAGCAGATTCTGATATTCCGG	Smp_001090	U			nuclear pore complex protein, putative	NP_065134.1	|F GO:0005515|	Q2_P11608,Q2_P11826,Q2_P17037,Q2_P37396,Q2_P31625	YES	YES		1	1	1	1	1	1	1	1	1	1	1	1
Q2_P02688	0.734744	up	down	0.469507	0.408773	0.279538	0.36381	0.380407	0.0799866	1.22347	0.831665	0.924664	0.927075	0.976719	0.170393	-0.1547	-0.00748248	-0.17007	-0.152443	-0.121174	0.0761977	0.411984	-0.411984	0.480571	C805358.1	GAAGAAGAGGGGGTAGAAGTAGAAAGGAAGTTAATGAAGAAAATGATACACACAGATTAT	gi|299827781	U			-	NP_536853.1	-		YES	YES	YES	1	1	1	1	1	1	1	1	1	1	1	1
Q2_P28515	0.734744	up	down	0.535642	0.586569	0.00374459	0.776612	0.475642	0.331247	0.470178	0.0800772	-0.396256	0.537843	0.172961	0.429772	0.446909	0.12789	0.431938	0.246782	0.31338	0.153545	0.320661	-0.320661	0.321582	C902314.1	ATGGTCATCCGAATCAGTTGCGTAAACTTTTCCCGACATGTGTAGACGTTCAATGCAATC	gi|257215734	U			-	NP_060089.1	-		YES	YES		1	1	1	1	1	1	1	1	1	1	1	1
Q2_P06722	0.734744	up	down	0.550801	0.445041	0.103099	0.54422	0.41079	0.210755	0.504017	0.089143	-0.417908	0.611611	0.196716	0.467585	0.547289	0.0157499	0.482097	0.287579	0.333179	0.238649	0.313562	-0.313562	0.309543	C811786.1	CAACGGATCAAGTACGTTTAAAAGCCCGGGAGATGCTTCAATCAGCACTAGAAAGTGGCA	Smp_007660	U			transcription elongation factor s-II, putative	NP_006747.1	|F GO:0008270|	Q2_P06722,Q2_P29738	YES	YES	YES	1	1	1	1	1	1	1	1	1	1	1	1
Q2_P01749	0.734744	up	down	0.145371	0.134297	-0.0350999	0.366461	0.152757	0.164676	0.44112	0.324985	-0.0862468	0.904748	0.396152	0.407621	0.363818	0.20374	0.220632	0.420036	0.302057	0.106505	0.283655	-0.283655	0.25838	C803784.1	CTCCAGAGTTGTTTAGATTTTCTGCGTTATGTGTATGGTGTACATGGTTTTTCATTTGAA	gi|156354210	U			-	NP_689508.3	|GO:0000166||GO:0004812||GO:0004829||GO:0005524||GO:0005737||GO:0006412||GO:0006435||GO:0016876||GO:0006418||GO:0043039|		YES	YES	YES	1	1	1	1	1	1	1	1	1	1	1	1
Q2_P09159	0.734744	up	down	0.823208	0.248114	-0.419108	0.19222	0.211109	0.507794	1.27629	0.928776	-0.519625	0.80826	0.623426	0.787444	0.992372	0.535318	0.761263	-0.0537811	0.558793	0.448993	0.464443	-0.464443	0.574613	C902845.1	CATAATACACAACACTGCACCAATATTTTGGTTCCTGATAGTTTACAGCATGGAATCCTG	gi|256079434	U			-	NP_055848.1	-	Q2_P00792,Q2_P09159	YES	YES		1	1	1	1	1	1	1	1	1	1	1	1
Q2_P32090	0.734744	up	down	0.144723	0.327046	0.059625	0.350128	0.22038	0.14116	0.495115	0.447873	0.599116	0.584181	0.531571	0.0722602	0.0136165	0.119363	-0.0862397	0.152955	0.0499238	0.108468	0.267292	-0.267292	0.231185	C908203.1	CACGTGGAGAAGAATTAAGCAAGAAATCCTAATGTTTCATGCACTATTTACCGTAGTTAT	Smp_049390	U			pyrroline-5-carboxylate reductase	NP_075566.2	|C GO:0005737|	Q2_P22141,Q2_P15206,Q2_P35125,Q2_P32090,Q2_P30345,Q2_P33319,Q2_P37501,Q2_P17145,Q2_P10564,Q2_P13471	YES	YES	YES	1	1	1	1	1	1	1	1	1	1	1	1
Q2_P10127	0.734744	up	down	0.547015	0.364701	1.03285	0.333712	0.569571	0.322873	0.839974	0.66313	0.552855	1.00239	0.764587	0.197785	-0.007955	-0.469135	0.0461346	-0.107247	-0.134551	0.231923	0.399869	-0.399869	0.465261	C904228.1	CCCGGTGTAATATGTTCTGGATCAGAAGTATCTGGGGTCAATGAGACGCTTTCATCCAAG	Smp_156300	U			hypothetical protein	NP_660337.3	-	Q2_P13825,Q2_P33694,Q2_P37033,Q2_P10127,Q2_P29892	YES	YES		1	1	1	1	1	1	1	1	1	1	1	1
Q2_P37991	0.734744	up	down	0.404451	1.57755	1.49052	1.53182	1.25108	0.56554	0.114569	0.55998	0.429177	0.243728	0.336864	0.19697	0.00357434	-0.696966	0.391247	0.256353	-0.0114479	0.484438	0.5255	-0.5255	0.686322	C919791.1	ATGGTCATCAACATAGTGGTACTTTGTTACAACCACGTTCATCTTCTGATTCTTCATCGA	Smp_176780	U			hypothetical protein	-	|C GO:0016020|	Q2_P28096,Q2_P17522,Q2_P37991	YES	YES		1	1	1	1	1	1	1	1	1	1	1	1
Q2_P02429	0.734744	up	down	0.420068	0.140129	0.50575	0.315559	0.345377	0.157389	0.776137	0.498689	0.8423	0.742079	0.714801	0.149963	0.208663	-0.328971	0.108687	-0.134753	-0.0365938	0.242471	0.341195	-0.341195	0.362749	C804931.1	AGATTATACCAACTTGGTCCACTTACTGGGAAAATGACATGTTTTGCCGCTATTTTACAC	Smp_046880.x	U			glycosyltransferase, putative	NP_002632.1	|F GO:0009011|	Q2_P02429,Q2_P01811,Q2_P20723,Q2_P02477,Q2_P14914,Q2_P25378,Q2_P15470,Q2_P35413,Q2_P12151,Q2_P31960,Q2_P34836	YES	YES	YES	1	1	1	1	1	1	1	1	1	1	1	1
Q2_P18452	0.734744	up	down	0.530224	0.565373	0.774576	0.418042	0.572054	0.148917	0.808822	0.947161	0.647283	1.13455	0.884455	0.206923	-0.016642	-0.357028	-0.248411	-0.177779	-0.199965	0.14273	0.418848	-0.418848	0.499896	C800660.1	ATGTTCTTCATAGGGATCTTAAGCCGTGCAACATCTTGTTGAATGCAGCGTGTGACTTAA	Smp_142050	U			Extracellular signal-regulated kinase 1/2, putative	NP_002737.2	|C GO:0005634|	Q2_P18452,Q2_P15810,Q2_P33085,Q2_P23547,Q2_P30611,Q2_P10817,Q2_P13228	YES	YES	YES	1	1	1	1	1	1	1	1	1	1	1	1
Q2_P00397	0.734744	up	down	0.710233	0.636946	0.782011	0.890545	0.754934	0.108078	2.14191	1.36443	1.48719	0.862499	1.46401	0.526566	-0.00533392	-1.23652	-0.0117496	-0.036813	-0.322603	0.609427	0.632112	-0.632112	0.876746	C801180.1	GATTTCTAATTGTGTACCGGACGACTCCTCATGATTTATTGCCGAACTTCAAATCCCCTT	gi|254587292	U			-	NP_001128360.1	-		YES	YES		1	1	1	1	1	1	1	1	1	1	1	1
Q2_P28996	0.734744	up	down	0.356031	0.281842	0.086829	0.381208	0.276478	0.133282	0.341944	0.0773583	0.311486	0.0206278	0.187854	0.162483	0.191993	0.387042	0.0403267	0.107057	0.181605	0.150366	0.215312	-0.215312	0.142334	C902997.1	CTTTGGAAGCAGTCGCAGATATTGTATCCGACCTCAAAAAAGAGAACTCAAATTTAAAAT	Smp_164250.x	U			pyridoxine kinase	NP_003672.1	|F GO:0008270|	Q2_P21263,Q2_P29727,Q2_P09976,Q2_P28996,Q2_P09872,Q2_P17474,Q2_P29609	YES	YES	YES	1	1	1	1	1	1	1	1	1	1	1	1
Q2_P05637	0.734744	up	down	0.0193275	-0.012968	0.213191	-0.0880431	0.0328769	0.128349	0.203999	0.446389	0.495284	0.297315	0.360747	0.134199	0.243942	0.476878	0.249436	0.381948	0.338051	0.112411	0.243892	-0.243892	0.192956	C810379.1	CCGTTAGACCAAGCACAGCTTACCTGCATATTCTAAAAAGCAATATCATCATAACATTAT	Smp_073930.x	U			rac-alpha serine/threonine-protein kinase (ec 2.7.1.37) (rac-pk-alpha)(akt1 kinase) (protein kinase b) (pkb) (c-akt) (thymoma viral proto-oncogene)	NP_001014432.1	|C GO:0005737|	Q2_P18094,Q2_P05000,Q2_P17657,Q2_P05637	YES	YES	YES	1	1	1	1	1	1	1	1	1	1	1	1
Q2_P40383	0.734744	up	down	0.276267	0.144201	0.0544472	0.143941	0.154714	0.0913879	0.721718	0.826764	0.681644	0.596153	0.70657	0.0957239	0.161791	0.179467	0.175703	-0.202632	0.0785821	0.18763	0.313289	-0.313289	0.315907	JAP05524.S	GATTGGCGAACTATTAAGAAGATTGCTACCCAAGAGTTACTAATTCATTTTTCATGCACT	Smp_069600	U		X	hypothetical protein	NP_004251.2	|F GO:0008026|	Q2_P40383,Q2_P38864	YES	YES	YES	1	1	1	1	1	1	1	1	1	1	1	1
Q2_P02118	0.734744	up	down	0.491566	0.461387	-0.256064	0.166065	0.215739	0.347126	0.972292	0.7505	-0.546089	0.581893	0.439649	0.676326	0.639377	0.4446	0.184218	0.646684	0.47872	0.217499	0.378036	-0.378036	0.430301	C804406.1	ATATTTCGATGATGTTCGTTTACAAATGGATGCTAAACTTTGGGGTGAAGAATATAGTCG	Smp_149500	U			elongation factor 2 kinase, putative	NP_037434.1	|F GO:0005524|	Q2_P02118,Q2_P01936	YES	YES		1	1	1	1	1	1	1	1	1	1	1	1
Q2_P36109	0.734744	up	down	0.0737699	-0.193155	0.579458	0.287594	0.186917	0.327354	0.530521	0.254825	0.157477	0.301579	0.3111	0.158117	0.39584	0.154536	0.271369	0.187173	0.25223	0.107651	0.250082	-0.250082	0.204966	C915915.1	GCTGCTGGTCGTCCAGCTTCTGGAAAACGTAAGAAAGATCATTCATGCGCTGATCGTTTA	Smp_169740	U			polynucleotide kinase- 3'-phosphatase, putative	NP_009185.2	|F GO:0004401|	Q2_P36109,Q2_P39410,Q2_P30268,Q2_P10490	YES	YES		1	1	1	1	1	1	1	1	1	1	1	1
Q2_P17122	0.734744	up	down	-0.0650769	0.143101	-0.0468342	0.528195	0.139846	0.27548	-0.148669	0.583741	0.198783	0.549327	0.295795	0.343584	0.1993	0.976018	0.299799	0.811975	0.571773	0.38027	0.335805	-0.335805	0.356544	C918401.1	GTGTGGGTGTGTGTATGAGATTTGTACATTTGATGAAGTGTATAACTGTTGTTGTGTTTA	Smp_151100	U			serine/threonine kinase	NP_006249.1	|F GO:0005524|		YES	YES	YES	1	1	1	1	1	1	1	1	1	1	1	1
Q2_P16098	0.734744	up	down	0.101266	0.353137	0.164745	0.00205663	0.155301	0.14791	0.623145	0.830113	1.02952	0.739534	0.805579	0.171655	0.120978	0.158783	0.0573818	-0.0748595	0.0655707	0.102545	0.34215	-0.34215	0.368075	C916390.1	GGAGGACAAAGATGAAGAGATTGTTGAAAACTAGTTTTCCATTTTGACAGTTACAAACGT	Smp_160180	U			hypothetical protein	NP_009122.2	|F GO:0004713|		YES	YES		1	1	1	1	1	1	1	1	1	1	1	1
Q2_P05219	0.734744	up	down	0.602705	0.446594	0.613281	0.619183	0.570441	0.0828457	0.644829	0.666974	0.616051	0.8113	0.684788	0.0868797	-0.0914032	-0.190412	-0.180653	-0.221652	-0.17103	0.0558906	0.3614	-0.3614	0.402226	C809606.1	GTGTTTATTTTGCAACAGAGTTTGTATTTGATCCAGGGAATCCAATGAGTAAATCAGCCG	Smp_146730	U			ADAMTS14 peptidase (M12 family)	NP_055058.1	|C GO:0005576|	Q2_P08576,Q2_P05219,Q2_P40839,Q2_P28284	YES	YES	YES	1	1	1	1	1	1	1	1	1	1	1	1
Q2_P39407	0.734744	up	down	1.33187	1.85633	0.627159	0.890184	1.17639	0.538535	0.364952	1.17811	1.24283	0.512443	0.824585	0.450409	-0.0650032	-0.61324	-0.761668	0.379079	-0.265208	0.523701	0.578587	-0.578587	0.787454	JAP02791.C	GCCGCTGCAGCTAAAGCTGATGCTGGTTTAAATAATATTCAAGATTTACAATTATTAGGT	Sjc_0104130	U			-	NP_005604.1	-	Q2_P13694,Q2_P39602,Q2_P39407,Q2_P33570	YES	YES		1	1	1	1	1	1	1	1	1	1	1	1
Q2_P22438	0.734744	up	down	0.47106	0.560113	0.507641	0.486489	0.506326	0.0388672	0.29694	0.349026	0.312601	0.521662	0.370057	0.103398	0.122136	-0.208724	-0.0369391	-0.0283614	-0.0379721	0.135258	0.27947	-0.27947	0.258183	C806236.1	CTTGTTGTACATGGTACACAACAACCACCATATGCTCATCTATCTGATTCTACCATAAAT	Smp_077980	U			Neuroendocrine convertase 2 precursor (EC 3.4.21.94) (NEC 2) (PC2) (Prohormone convertase 2) (Proprotein convertase 2) (KEX2-like endoprotease 2), putative	NP_002585.2	|C GO:0005576|	Q2_P22438,Q2_P18247,Q2_P11069,Q2_P30856	YES	YES	YES	1	1	1	1	1	1	1	1	1	1	1	1
Q2_P07472	0.734744	up	down	0.0436672	0.161395	0.124037	0.203869	0.133242	0.068042	-0.0219016	0.237823	0.158155	0.160771	0.133712	0.110128	0.315471	0.361077	0.33371	0.461755	0.368003	0.065251	0.211652	-0.211652	0.138078	C812953.1	CCAGTAGGCGGTTTCAGTGACTATAATAGATGAAAACGCAAAATTTCATTATTCTAGTGA	Smp_030500.x	U			glycerol-3-phosphate dehydrogenase, putative	NP_005267.2	|F GO:0051287|		YES	YES	YES	1	1	1	1	1	1	1	1	1	1	1	1
Q2_P10663	0.734744	up	down	0.792372	0.326127	0.572621	0.772456	0.615894	0.217174	0.231555	0.75807	1.00547	0.200081	0.548795	0.397741	-0.229916	-0.188721	0.300532	-0.120236	-0.059585	0.244303	0.368368	-0.368368	0.415933	C905014.1	GTTGCAAATGCGAACTATTGGATTACAGCCTCGTGACCTAAAGATTAAACATTCGATAAG	Smp_138890.x	U			zinc finger protein, putative	NP_078975.1	|F GO:0008270|	Q2_P31979,Q2_P12170,Q2_P10663,Q2_P29291,Q2_P09555	YES	YES	YES	1	1	1	1	1	1	1	1	1	1	1	1
Q2_P24795	0.734744	up	down	0.42283	0.207594	0.537911	0.170965	0.334825	0.175145	0.283222	0.467811	0.297899	0.115419	0.291088	0.14399	-0.0614561	0.307843	0.00264342	0.096695	0.0864314	0.161265	0.237448	-0.237448	0.184121	C809344.1	AAACGAGCTCAAATGATTTCGGATGCAAAAGAACATGAAAAAGAACGTTTACATCGTTCC	Smp_105180	U			Pre-mRNA-splicing factor CWC25, putative	NP_060218.1	|F GO:0005525|	Q2_P24795	YES	YES		1	1	1	1	1	1	1	1	1	1	1	1
Q2_P18901	0.734744	up	down	1.03683	0.806708	1.28845	0.775354	0.976837	0.238218	0.566379	0.595604	0.696755	0.661213	0.629988	0.0596131	-0.0743481	-0.559475	0.0116924	-0.35751	-0.24491	0.262403	0.453972	-0.453972	0.568786	C801475.1	CAAAAAATCTATATCTGGTCACCACGGATAATGGTTGGAAGGATCCACGAGCTACACCAA	Smp_177050	U			gynecophoral canal protein, putative	NP_115990.3	|F GO:0005515|	Q2_P17936,Q2_P32047,Q2_P18901,Q2_P05937,Q2_P12241	YES	YES		1	1	1	1	1	1	1	1	1	1	1	1
Q2_P24545	0.734744	up	down	0.143233	0.0206403	-0.0253441	0.105147	0.0609189	0.0770181	0.636737	0.522113	-0.0624963	0.286148	0.345625	0.308758	0.242535	0.376463	0.528686	0.402916	0.38765	0.117342	0.264731	-0.264731	0.233134	C809047.1	CACAGATATGAATGCGATCAGACGTGATGAAGTTGTCTCTCCACTTCACTCATATTATGT	Sjc_0303480	U			-	-	|GO:0004071||GO:0006533|		YES	YES		1	1	1	1	1	1	1	1	1	1	1	1
Q2_P10247	0.734744	up	down	0.505714	0.423458	0.470989	0.404157	0.45108	0.0459927	0.551398	0.617995	0.652907	0.796732	0.654758	0.103594	0.124509	-0.368204	0.115939	-0.256694	-0.0961127	0.253942	0.336575	-0.336575	0.361598	C904391.1	AAACAGAATTTGCTCCATCTATTCCTCCTGACAGTTGGCTAACCTGCACTGATCTGCTAA	Smp_076050	U			hypothetical protein	NP_056265.2	|F GO:0005515|	Q2_P22206,Q2_P27473,Q2_P07861,Q2_P10247	YES	YES		1	1	1	1	1	1	1	1	1	1	1	1
Q2_P20659	0.734744	up	down	-0.00445999	0.176424	0.349357	0.333169	0.213622	0.164984	-0.157175	0.179884	0.455238	0.553949	0.257974	0.318831	0.147337	0.235896	0.404837	0.252256	0.260082	0.106945	0.243893	-0.243893	0.196894	C803793.1	GGACATATATAGATGAAGATGATTCGCACCTATTGGTATACATCATTATGTTTGAGTCGA	Sjc_0001070	U			-	NP_056241.2	-		YES	YES		1	1	1	1	1	1	1	1	1	1	1	1
Q2_P05835	0.734744	up	down	0.518602	0.589226	0.390008	0.654695	0.538133	0.113313	0.769227	0.826309	0.228013	0.821996	0.661386	0.290079	-0.265487	0.060939	-0.203914	-0.085705	-0.123542	0.143844	0.358659	-0.358659	0.402099	C810596.1	GGGGTATAACCTCAGATTTGTGCGTAAAAGCTCATCAGTGTTTATAAAGTAAACAATCAT	Smp_137520	U			threonine dehydratase/deaminase, putative	NP_068766.1	|F GO:0030170|		YES	YES	YES	1	1	1	1	1	1	1	1	1	1	1	1
Q2_P26769	0.734744	up	down	0.920925	1.19679	1.12051	1.2857	1.13098	0.155457	0.193097	1.01909	0.692698	0.966109	0.717748	0.377878	-0.524093	-0.208355	-0.357922	-0.165588	-0.313989	0.162537	0.51158	-0.51158	0.674944	C812447.1	CAGTGGCAGTAACCGTTCACCGACAAACAATAATCACAATTATTCATCTAATCTATATCA	Smp_146320.x	U			exostosin-2, putative	NP_997005.1	|C GO:0016021|	Q2_P26769,Q2_P17779,Q2_P21403,Q2_P05568,Q2_P40879	YES	YES		1	1	1	1	1	1	1	1	1	1	1	1
Q2_P00293	0.734744	up	down	0.533989	0.570509	0.386	0.543992	0.508623	0.0831881	0.167906	0.0184702	-0.180662	0.273204	0.0697297	0.196947	0.166697	0.150072	0.222098	0.246348	0.196304	0.045401	0.258219	-0.258219	0.223924	C800909.1	CGAATGAAAACGGTGTTTAGTTAGTTGATGTATGCTTCTAGATTATAAACCGGTTCCAAA	Smp_058320	U			nuclear autoantigenic sperm protein (nasp), putative	NP_689511.2	|F GO:0003777|	Q2_P10649,Q2_P00293,Q2_P05143,Q2_P30429	YES	YES		1	1	1	1	1	1	1	1	1	1	1	1
Q2_P05811	0.734744	up	down	0.640385	0.551467	0.408738	0.398391	0.499745	0.116919	-0.149311	0.0782062	-0.217629	-0.0325664	-0.0803251	0.130415	0.336864	0.683829	0.402162	0.588385	0.50281	0.160995	0.30741	-0.30741	0.312154	C810569.1	GTATCCATGAGGATGTGAAAGATTACTACTAACTACATTTGTGTGTTTTTCACAGTGTAC	Smp_134360	U			hypothetical protein	NP_001094089.1	|P GO:0007049|		YES	YES		1	1	1	1	1	1	1	1	1	1	1	1
Q2_P35777	0.734744	up	down	0.303145	0.415095	0.308779	0.354563	0.345396	0.0518587	-0.212342	0.443723	-0.201542	0.341271	0.0927775	0.348632	0.216444	0.362867	0.301162	0.51974	0.350053	0.128062	0.262742	-0.262742	0.232628	C915494.1	TACTAACATGGAGATTAAAGATGTTGCATCTTGTGTTGTACTTCAATTAAGCACTCTACG	Smp_149790	U			hypothetical protein	NP_078817.2	|C GO:0016021|	Q2_P03047,Q2_P40544,Q2_P35777	YES	YES	YES	1	1	1	1	1	1	1	1	1	1	1	1
Q2_P38199	0.734744	up	down	0.657621	1.07649	0.693901	1.26858	0.92415	0.297711	0.546599	0.134361	0.105305	0.0487599	0.208756	0.228016	0.356979	-0.381751	-0.0414271	0.309583	0.060846	0.34444	0.397917	-0.397917	0.475114	C920629.1	CCGACAATGATGCCTCTTCCGTATTTTCAAATGAATCCTTCCATCAGTTTAACTTAACAA	Smp_162800.x	U			protein kinase	NP_005914.1	|F GO:0005524|	Q2_P13840,Q2_P12682,Q2_P32504,Q2_P38199,Q2_P36423,Q2_P05389,Q2_P37379,Q2_P17020,Q2_P16174,Q2_P17736	YES	YES	YES	1	1	1	1	1	1	1	1	1	1	1	1
Q2_P28602	0.734744	up	down	0.526882	0.231152	0.0109997	1.42871	0.549435	0.623122	-0.111218	0.492773	-0.27709	0.443785	0.137063	0.388919	0.263119	0.695225	0.232227	0.627514	0.454521	0.240772	0.38034	-0.38034	0.443709	C902444.1	GCACCACGTGATAGTAAACGATTACAAAAATTACTCAGTTTACTTGGTGAAATTGGACAA	Smp_130840	U			hypothetical protein	-	-	Q2_P08896,Q2_P28602	YES	YES		1	1	1	1	1	1	1	1	1	1	1	1
Q2_P27619	0.734744	up	down	-0.230009	1.38896	0.481984	1.73972	0.845164	0.89141	-0.993487	0.60355	-0.0114036	0.602127	0.0501964	0.753635	0.938683	0.504105	0.416195	1.02433	0.720829	0.305147	0.53873	-0.53873	0.72801	C900341.1	CAGATTATGACAGAAGTGACTGGACCAATATGTACACATCATTCAGGATATGTTTGTAAT	Smp_168410	U			tripartite motif protein trim9, putative	NP_443210.1	|F GO:0008270|	Q2_P27619	YES	YES	YES	1	1	1	1	0	1	1	1	1	1	1	1
Q2_P12514	0.734744	up	down	0.610166	1.45176	0.986517	1.19471	1.06079	0.355609	0.563368	1.03069	1.21921	0.303855	0.779279	0.420075	0.206064	-0.0275009	-0.616112	-0.644841	-0.270598	0.426513	0.523157	-0.523157	0.700213	C908680.1	TCGAGAAACCCTCATTTGGTGATCAGTTATTGAATTCACTTTGTTCAGCATTGATTAAAG	Smp_160500	U			nalp (nacht, leucine rich repeat and pyrin domain containing)-related	NP_872345.1	|F GO:0005515|	Q2_P34392,Q2_P32314,Q2_P12514	YES	YES		1	1	1	1	1	1	1	1	1	1	1	1
Q2_P25087	1.01436	up	down	-0.00926873	0.26417	-0.223658	0.442157	0.11835	0.294036	0.68024	0.602418	0.0953177	1.03113	0.602275	0.386004	0.0463106	0.48459	0.116343	0.38796	0.258801	0.210641	0.326475	-0.326475	0.348415	C809748.1	CTGTTTAACTTCCGAGTACTCAAGTGTAACAAGAATGTAACAGCTTCAAGCCATATATAT	Smp_016250.x	U			GTP-binding protein (I) alpha-2 subunit, gnai2, putative	NP_002061.1	|F GO:0005525|		YES	YES	YES	1	1	1	1	1	1	1	1	1	1	1	1
Q2_P33636	1.01436	up	down	0.643437	0.859541	0.181049	0.906592	0.647655	0.331503	0.777831	0.34854	-1.16078	0.439585	0.101293	0.861416	0.537934	0.625864	0.538247	0.51865	0.555174	0.0480096	0.434707	-0.434707	0.54329	C911176.1	TGAACAAATTGCTCATTTAATGCAAGATTGTCTAGATACAGCAACAGAGACATGGGGAGT	Smp_086830	U			SPFH domain / Band 7 family protein, putative	NP_004090.4	|C GO:0016021|	Q2_P33636	YES	YES	YES	1	1	1	1	1	1	1	1	1	1	1	1
Q2_P24626	1.01436	up	down	0.0766464	0.00654869	0.117257	0.0872462	0.0719246	0.0468547	0.229712	0.370882	-0.124509	0.556165	0.258063	0.287957	0.304857	0.622473	0.371429	0.596902	0.473915	0.159457	0.267968	-0.267968	0.244095	C809145.1	CTGTCCCTATGTATTACTTGTACACACTATTATATGAAACTGTTGAGTGTTATCCACGTT	Smp_132670.x	U			myosin regulatory light chain, putative	NP_001138417.1	|F GO:0005509|		YES	YES	YES	1	1	1	1	1	1	1	1	1	1	1	1
Q2_P17123	1.01436	up	down	1.04512	0.343711	1.2606	0.588836	0.809568	0.418196	0.761626	-0.392983	0.597742	0.0833339	0.26243	0.523855	0.655417	-0.489992	1.77535	-0.148165	0.448153	1.00667	0.506717	-0.506717	0.674696	C918402.1	ACATTACAAACATGTACACGCTGGTAAGTACACTGCGACTATCCATCCATATACAGTTGA	Smp_158280	U			zinc finger protein, putative	NP_870992.2	|F GO:0008270|	Q2_P32158,Q2_P17123,Q2_P37479,Q2_P02264	YES	YES		1	1	1	1	1	0	1	1	1	0	1	1
[truncated: 6,548 more rows]
[truncated: 12 more columns]

## Sheet: unique-sage-sense
row#names	ID	strand	abundance	log2ratios(EM/UM)	STABW ABC	P-value (Audic und Claverie)	UM 1	UM 2	UM 3	EM 1	EM 2	EM 3
[truncated: 9,344 more rows]

## Sheet: diff. array-only
Oligo ID	q-value(%)	average log2ratio (EM/UM)	NR Gene	Gene annotation	NlaIII-site
[truncated: 110 more rows]

[truncated: 1 more sheets: diff. sage-only]
